# Supplementary material for: Immunopeptidomics Mapping of Listeria monocytogenes T Cell Epitopes in Mice
Source: Mol Cell Proteomics. 2024 Aug 13;23(9):100829. doi: 10.1016/j.mcpro.2024.100829 (PMC11414675; doi:10.1016/j.mcpro.2024.100829)
Supplement: Data S1 [file mmc2.xlsx]

## Sheet: Data_S1a_Legend
Data S1. Identified peptides in Listeria-infected and uninfected mouse spleens after of mouse MHC class I immunopeptide enrichment. Peptides were identified by PEAKS Studio 11 at 1% FDR. See below for detailed information per column.
Column	Content
A	Identified peptide sequence.
B	Peptide length (amino acids).
C	UniProtKB protein accession(s).
D	Protein description, only displaying for first protein accession if peptides matches multiple proteins ambiguously.
E	Species. If a peptides matches a Listeria and mouse protein, these are out of cation assigned as mouse self-peptides.
F	Proteome fraction (TMT labeled and/or label-free) where the peptide was identified.
G	Identified peptide precursors, including potential modifications and the peptide precursor charge.
H	Binding to either H2Kb or H2Db predicted by NetMHCpan-4.1b (https://services.healthtech.dtu.dk/services/NetMHCpan-4.1/) (%Rank < 2).
I	Predicted binding level by NetMHCpan-4.1b webserver: either strong (%Rank < 0.5) or weak (%Rank < 2).
J:L	NetMHCpan-4.1 prediction for H2Db, displaying respectively the %Rank, predicted binding affinity (nM) and bind level (SB = strong binder, WB = weak binder).
M:O	NetMHCpan-4.1 prediction for H2Kb, displaying respectively the %Rank, predicted binding affinity (nM) and bind level (SB = strong binder, WB = weak binder).
P:R	Indicating overlaps with H2Kb/H2Db epitopes identified by Schuster et al. 2018 (Sci Data 5,180157) in 19 mouse tissues and 4 mouse cell lines (Supplementary Table 3 and 4 downloaded from https://figshare.com/s/5436fdcdb908000a49d5). The origin of the peptide was displayed, indicating either Spleen or 'Other origin' (i.e. not spleen).

## Sheet: Data_S1a
Data S1a. All identified peptides in Listeria-infected and uninfected mouse spleens.							NetMHCpan-4.1b								High-confidence H2Kb/H2Kb peptides Schuster et al. 2018
							Best allele		H-2-Db			H-2-Kb
Peptide Sequence	Peptide Length	UniProtKB accession(s)	Description left-most accession	Species	Proteome fraction	Peptidoforms	H-2 allele	Bind level	%Rank	Aff(nM)	BindLevel	%Rank	Aff(nM)	BindLevel	H2Kb/H2Db	H2Kb	H2Db
AAAALPTLYSQSL	13	sp|Q9Z0H4|CELF2_MOUSE	CUGBP Elav-like family member 2	Mouse	TMT	[TMTpro]-AAAALPTLYSQSL/2									NA	NA	NA
AAAIPTL	7	sp|Q3UKU1|ELL2_MOUSE	RNA polymerase II elongation factor ELL2	Mouse	TMT	[TMTpro]-AAAIPTL/2									NA	NA	NA
AAAKNLSDMTL	11	sp|Q8K1H7|T11L2_MOUSE	T-complex protein 11-like protein 2	Mouse	TMT and Label-free	AAAKNLSDM[Oxidation]TL/2,[TMTpro]-AAAKNLSDM[Oxidation]TL/3	H-2-Db	SB	0.03	197.87	SB	12.921	11548.5		Spleen	NA	Spleen
AAALPTL	7	sp|Q9Z0H4|CELF2_MOUSE;sp|P28659|CELF1_MOUSE	CUGBP Elav-like family member 2	Mouse	TMT	[TMTpro]-AAALPTL/2									NA	NA	NA
AAALPTLYNQNL	12	sp|P28659|CELF1_MOUSE	CUGBP Elav-like family member 1	Mouse	TMT	[TMTpro]-AAALPTLYNQNL/2			8.815	20186		20.081	7851.92		NA	NA	NA
AAALPTLYSQSL	12	sp|Q9Z0H4|CELF2_MOUSE	CUGBP Elav-like family member 2	Mouse	TMT	[TMTpro]-AAALPTLYSQSL/2			8.009	18881.8		18.984	7971.77		NA	NA	NA
AAARNLRTALIFGGF	15	sp|D3Z7Q2|SIM20_MOUSE	Small integral membrane protein 20	Mouse	Label-free	AAARNLRTALIFGGF/3									NA	NA	NA
AAFAPAATEDL	11	sp|Q9EQ32|BCAP_MOUSE	Phosphoinositide 3-kinase adapter protein 1	Mouse	TMT	[TMTpro]-AAFAPAATEDL/2	H-2-Db	WB	1.437	9213.95	WB	3.766	2552.47		NA	NA	NA
AAFHLAL	7	sp|P51943|CCNA2_MOUSE	Cyclin-A2	Mouse	TMT and Label-free	AAFHLAL/2,[TMTpro]-AAFHLAL/2									NA	NA	NA
AAFPKKQN	8	sp|P48771|CX7A2_MOUSE	Cytochrome c oxidase subunit 7A2, mitochondrial	Mouse	TMT	[TMTpro]-AAFPKKQN/3			38.741	43854.9		11.93	24620.2		NA	NA	NA
AAFSNPVTL	9	tr|A0A075B5K6|A0A075B5K6_MOUSE;sp|P01629|KV2A4_MOUSE	Immunoglobulin kappa variable 2-109 (Fragment)	Mouse	TMT	[TMTpro]-AAFSNPVTL/2	H-2-Db	SB	0.001	7.47	SB	0.236	364.6	SB	Spleen	NA	Spleen
AAFVFRKL	8	sp|Q8K0S9|SNPC1_MOUSE	snRNA-activating protein complex subunit 1	Mouse	Label-free	AAFVFRKL/3,AAFVFRKL/2	H-2-Kb	SB	4.227	17426.9		0.004	6.33	SB	Spleen	Spleen	NA
AAFVGLPVEE	10	sp|Q8VBV7|CSN8_MOUSE	COP9 signalosome complex subunit 8	Mouse	TMT	[TMTpro]-AAFVGLPVEE/2			28.303	31501.3		34.58	20148.3		NA	NA	NA
AAFYPIY	7	sp|D3Z7Q2|SIM20_MOUSE	Small integral membrane protein 20	Mouse	TMT	[TMTpro]-AAFYPIY/2									NA	NA	NA
AAGHLDDLPGALSA	14	sp|P01942|HBA_MOUSE	Hemoglobin subunit alpha	Mouse	TMT	[TMTpro]-AAGHLDDLPGALSA/2									NA	NA	NA
AAGITMLL	8	sp|P00397|COX1_MOUSE	Cytochrome c oxidase subunit 1	Mouse	TMT	[TMTpro]-AAGITM[Oxidation]LL/2			13.909	30924.2		5.435	8380.84		NA	NA	NA
AAGLVGGAGVVPGESYSA	18	tr|Q91VA7|Q91VA7_MOUSE	Isocitrate dehydrogenase [NAD] subunit, mitochondrial	Mouse	TMT	[TMTpro]-AAGLVGGAGVVPGESYSA/3									NA	NA	NA
AAGQIPATALLPT	13	sp|P26369|U2AF2_MOUSE	Splicing factor U2AF 65 kDa subunit	Mouse	TMT	[TMTpro]-AAGQIPATALLPT/2									NA	NA	NA
AAGQIPATALLPTMTPDG	18	sp|P26369|U2AF2_MOUSE	Splicing factor U2AF 65 kDa subunit	Mouse	TMT	[TMTpro]-AAGQIPATALLPTM[Oxidation]TPDG/3,[TMTpro]-AAGQIPATALLPTM[Oxidation]TPDG/2									NA	NA	NA
AAGVWLARNLSDIDL	15	sp|Q9CQN3|TOM6_MOUSE	Mitochondrial import receptor subunit TOM6 homolog	Mouse	Label-free	AAGVWLARNLSDIDL/2									NA	NA	NA
AAIENIEHL	9	sp|Q6PB66|LPPRC_MOUSE	Leucine-rich PPR motif-containing protein, mitochondrial	Mouse	TMT and Label-free	AAIENIEHL/2,[TMTpro]-AAIENIEHL/2	H-2-Db	SB	0	3.78	SB	0.486	1474.01	SB	Spleen	NA	Spleen
AAILFSERL	9	sp|Q3KQJ0|TMM69_MOUSE	Transmembrane protein 69	Mouse	Label-free	AAILFSERL/2	H-2-Kb	SB	0.095	665.03	SB	0.063	36.99	SB	Spleen	Spleen	NA
AAILGIAGG	9	tr|A0A5F8MPY0|A0A5F8MPY0_MOUSE	MCG1034862	Mouse	TMT	[TMTpro]-AAILGIAGG/2			16.835	21763		38.171	18593.5		NA	NA	NA
AAILGIAGGMY	11	tr|A0A5F8MPY0|A0A5F8MPY0_MOUSE	MCG1034862	Mouse	TMT	[TMTpro]-AAILGIAGGM[Oxidation]Y/2			13.941	26811.7		36.357	21218.2		NA	NA	NA
AAILGMHNL	9	sp|Q9JHJ0|TMOD3_MOUSE	Tropomodulin-3	Mouse	TMT	[TMTpro]-AAILGM[Oxidation]HNL/2	H-2-Db	SB	0.046	443.58	SB	0.528	609.33	WB	NA	NA	NA
AAILGMHNLIADTPF	15	sp|Q9JHJ0|TMOD3_MOUSE	Tropomodulin-3	Mouse	TMT	[TMTpro]-AAILGM[Oxidation]HNLIADTPF/3,[TMTpro]-AAILGM[Oxidation]HNLIADTPF/2									NA	NA	NA
AAILNNAHYL	10	sp|Q3UHK6|TEN4_MOUSE;sp|Q9WTS4|TEN1_MOUSE	Teneurin-4	Mouse	TMT	[TMTpro]-AAILNNAHYL/2	H-2-Db	SB	0.003	8.95	SB	6.964	3622.51		Spleen	NA	Spleen
AAINRQINLEL	11	sp|P09528|FRIH_MOUSE;sp|Q9D5H4|FTMT_MOUSE	Ferritin heavy chain	Mouse	Label-free	AAINRQINLEL/2	H-2-Db	WB	0.852	6793.37	WB	6.87	5798.06		NA	NA	NA
AAIPVTHSL	9	sp|Q3V0G7|GARL3_MOUSE	GTPase-activating Rap/Ran-GAP domain-like protein 3	Mouse	TMT	[TMTpro]-AAIPVTHSL/2	H-2-Db	SB	0.068	2005.44	SB	0.243	1072.82	SB	NA	NA	NA
AAIRNYGIEL	10	sp|Q9WU20|MTHR_MOUSE	Methylenetetrahydrofolate reductase (NADPH)	Mouse	Label-free	AAIRNYGIEL/2	H-2-Db	SB	0.007	24.95	SB	4.009	1451.56		Spleen	NA	Spleen
AAITAYALTL	10	sp|P01029|CO4B_MOUSE	Complement C4-B	Mouse	TMT	[TMTpro]-AAITAYALTL/2	H-2-Db	WB	0.596	2422.45	WB	1.999	368.53	WB	NA	NA	NA
AAITNKYQL	9	sp|B2RS91|RRN3_MOUSE	RNA polymerase I-specific transcription initiation factor RRN3	Mouse	TMT and Label-free	AAITNKYQL/2,[TMTpro]-AAITNKYQL/3,[TMTpro]-AAITNKYQL/2	H-2-Db	SB	0.001	9.64	SB	0.9	1606.03	WB	Spleen	NA	Spleen
AALAIVHLL	9	sp|P00158|CYB_MOUSE	Cytochrome b	Mouse	TMT	[TMTpro]-AALAIVHLL/2	H-2-Db	SB	0.079	978.63	SB	0.791	1241.35	WB	NA	NA	NA
AALAVMSL	8	sp|Q91WP6|SPA3N_MOUSE	Serine protease inhibitor A3N	Mouse	Label-free	AALAVM[Oxidation]SL/1	H-2-Kb	WB	4.747	18789.3		0.695	860.87	WB	NA	NA	NA
AALDFKNV	8	sp|Q8CG47|SMC4_MOUSE	Structural maintenance of chromosomes protein 4	Mouse	TMT and Label-free	AALDFKNV/2,[TMTpro]-AALDFKNV/3,[TMTpro]-AALDFKNV/2	H-2-Kb	SB	12.538	30285.4		0.166	141.31	SB	NA	NA	NA
AALENPMLL	9	sp|Q9D906|ATG7_MOUSE	Ubiquitin-like modifier-activating enzyme ATG7	Mouse	TMT	[TMTpro]-AALENPM[Oxidation]LL/2	H-2-Db	SB	0.002	18.02	SB	1.095	2022.31	WB	Spleen	NA	Spleen
AALENTHLL	9	sp|Q9D187|CIA2B_MOUSE	Cytosolic iron-sulfur assembly component 2B	Mouse	TMT and Label-free	AALENTHLL/2,[TMTpro]-AALENTHLL/2	H-2-Db	SB	0.001	7.95	SB	0.889	1557.11	WB	Spleen	NA	Spleen
AALIYGKL	8	sp|Q9DC23|DJC10_MOUSE	DnaJ homolog subfamily C member 10	Mouse	TMT and Label-free	AALIYGKL/2,[TMTpro]-AALIYGKL/3	H-2-Kb	SB	9.657	26016.3		0.089	47.49	SB	Spleen	Spleen	NA
AALIYTSV	8	sp|Q8R1Q8|DC1L1_MOUSE;sp|Q6PDL0|DC1L2_MOUSE	Cytoplasmic dynein 1 light intermediate chain 1	Mouse	TMT	[TMTpro]-AALIYTSV/2	H-2-Kb	SB	3.962	15473.5		0.154	85.04	SB	Spleen	Spleen	NA
AALKLGQEL	9	sp|Q9JJ28|FLII_MOUSE	Protein flightless-1 homolog	Mouse	TMT and Label-free	AALKLGQEL/2,[TMTpro]-AALKLGQEL/3	H-2-Db	SB	0.05	746.8	SB	1.589	3303.93	WB	Spleen	NA	Spleen
AALKNLPLI	9	sp|Q9CZW4|ACSL3_MOUSE	Fatty acid CoA ligase Acsl3	Mouse	TMT	[TMTpro]-AALKNLPLI/3	H-2-Db	SB	0.003	10.62	SB	2.292	2039.05		Spleen	NA	Spleen
AALLNFD	7	sp|Q6P9Q4|FHOD1_MOUSE	FH1/FH2 domain-containing protein 1	Mouse	TMT	[TMTpro]-AALLNFD/2									NA	NA	NA
AALLNFDEF	9	sp|Q6P9Q4|FHOD1_MOUSE	FH1/FH2 domain-containing protein 1	Mouse	TMT and Label-free	AALLNFDEF/1,[TMTpro]-AALLNFDEF/2	H-2-Db	SB	0.005	12.72	SB	1.826	1316.13	WB	Spleen	NA	Spleen
AALLNQQFL	9	sp|P48455|PP2BC_MOUSE;sp|P48453|PP2BB_MOUSE	Serine/threonine-protein phosphatase 2B catalytic subunit gamma isoform	Mouse	TMT	[TMTpro]-AALLNQQFL/2	H-2-Db	SB	0.001	5.41	SB	1.847	1676.4	WB	Spleen	NA	Spleen
AALLNTDLV	9	sp|Q91WM3|U3IP2_MOUSE	U3 small nucleolar RNA-interacting protein 2	Mouse	TMT and Label-free	AALLNTDLV/2,AALLNTDLV/1,[TMTpro]-AALLNTDLV/2	H-2-Db	SB	0.002	5.17	SB	8.615	4788.25		Spleen	NA	Spleen
AALQNAVAF	9	sp|Q80VI1|TRI56_MOUSE	E3 ubiquitin-protein ligase TRIM56	Mouse	TMT and Label-free	AALQNAVAF/2,AALQNAVAF/1,[TMTpro]-AALQNAVAF/2	H-2-Db	SB	0.008	28.76	SB	2.178	2287.09		Spleen	NA	Spleen
AALQNLE	7	sp|Q9WTK5|NFKB2_MOUSE;sp|Q6NZL6|TONSL_MOUSE	Nuclear factor NF-kappa-B p100 subunit	Mouse	TMT	[TMTpro]-AALQNLE/2									NA	NA	NA
AALQNLEEL	9	sp|Q6NZL6|TONSL_MOUSE	Tonsoku-like protein	Mouse	TMT	[TMTpro]-AALQNLEEL/2	H-2-Db	SB	0	3.52	SB	1.398	2393.87	WB	Spleen	NA	Spleen
AALQNLEQ	8	sp|Q9WTK5|NFKB2_MOUSE	Nuclear factor NF-kappa-B p100 subunit	Mouse	TMT	[TMTpro]-AALQNLEQ/2			3.434	13533.2		36.286	31845		NA	NA	NA
AALQNLEQL	9	sp|Q9WTK5|NFKB2_MOUSE	Nuclear factor NF-kappa-B p100 subunit	Mouse	TMT and Label-free	AALQNLEQL/1,AALQNLEQL/2,[TMTpro]-AALQNLEQL/2	H-2-Db	SB	0	4.66	SB	1.092	2217.24	WB	Spleen	NA	Spleen
AALQNLVKI	9	sp|P70168|IMB1_MOUSE	Importin subunit beta-1	Mouse	TMT and Label-free	AALQNLVKI/2,[TMTpro]-AALQNLVKI/3,[TMTpro]-AALQNLVKI/2	H-2-Db	SB	0.002	8.25	SB	1.687	2760.54	WB	Spleen	NA	Spleen
AALQNYNNEL	10	sp|Q9JJ94|SSNA1_MOUSE	Microtubule nucleation factor SSNA1	Mouse	TMT	[TMTpro]-AALQNYNNEL/2	H-2-Db	SB	0.008	38.53	SB	3.968	1940.11		Spleen	NA	Spleen
AALRPLVKPKIV	12	sp|P17932|RL32P_MOUSE;sp|P62911|RL32_MOUSE	Putative large ribosomal subunit protein eL32'	Mouse	Label-free	AALRPLVKPKIV/3			18.111	23436.7		32.828	19535.4		NA	NA	NA
AALSESGISPNDL	13	sp|Q689Z5|SBNO1_MOUSE	Protein strawberry notch homolog 1	Mouse	TMT	[TMTpro]-AALSESGISPNDL/2									NA	NA	NA
AALSESGISPNDLF	14	sp|Q689Z5|SBNO1_MOUSE	Protein strawberry notch homolog 1	Mouse	TMT	[TMTpro]-AALSESGISPNDLF/2									NA	NA	NA
AALSPAVTF	9	sp|P04919|B3AT_MOUSE	Band 3 anion transport protein	Mouse	TMT	[TMTpro]-AALSPAVTF/2	H-2-Db	SB	0.259	4335.32	SB	1.344	2523.77	WB	NA	NA	NA
AALVAVTAM	9	sp|Q3URD3|SLMAP_MOUSE	Sarcolemmal membrane-associated protein	Mouse	TMT	[TMTpro]-AALVAVTAM[Oxidation]/2	H-2-Db	SB	0.042	154.47	SB	1.565	1286.24	WB	Other origin	NA	Other tissue
AALVNLDSL	9	sp|Q8CHU3|EPN2_MOUSE	Epsin-2	Mouse	TMT	[TMTpro]-AALVNLDSL/2	H-2-Db	SB	0	3.17	SB	2.082	1703.18		Spleen	NA	Spleen
AALVSRTFL	9	sp|P48410|ABCD1_MOUSE	ATP-binding cassette sub-family D member 1	Mouse	Label-free	AALVSRTFL/2	H-2-Db	SB	0.025	79.42	SB	1.898	981.65	WB	Spleen	NA	Spleen
AALVYPFM	8	sp|Q924W7|DEN2B_MOUSE	DENN domain-containing protein 2B	Mouse	TMT	[TMTpro]-AALVYPFM[Oxidation]/2	H-2-Kb	SB	1.934	8110.63	WB	0.186	74.17	SB	NA	NA	NA
AAMKNVTEL	9	sp|P61982|1433G_MOUSE	14-3-3 protein gamma	Mouse	TMT and Label-free	AAM[Oxidation]KNVTEL/2,[TMTpro]-AAM[Oxidation]KNVTEL/3	H-2-Db	SB	0.001	4.33	SB	0.51	757.15	WB	Spleen	NA	Spleen
AAMLDTVVFK	10	sp|O35593|PSDE_MOUSE	26S proteasome non-ATPase regulatory subunit 14	Mouse	TMT and Label-free	AAM[Oxidation]LDTVVFK/2,[TMTpro]-AAM[Oxidation]LDTVVFK/3,[TMTpro]-AAM[Oxidation]LDTVVFK/2			15.545	22703.4		32.897	19659.4		NA	NA	NA
AAMLNYTHI	9	sp|Q8VDB2|ALG12_MOUSE	Dol-P-Man:Man(7)GlcNAc(2)-PP-Dol alpha-1,6-mannosyltransferase	Mouse	TMT	[TMTpro]-AAM[Oxidation]LNYTHI/2	H-2-Db	SB	0.001	3.7	SB	0.478	129.38	SB	Spleen	NA	Spleen
AAMQDPEVM	9	sp|Q99L47|F10A1_MOUSE	Hsc70-interacting protein	Mouse	TMT	[TMTpro]-AAM[Oxidation]QDPEVM[Oxidation]/2	H-2-Db	SB	0.016	101.09	SB	9.995	16559.8		Other origin	NA	Other tissue
AANEKAVHADFFNDFEDL	18	sp|Q3U898|CSN9_MOUSE	COP9 signalosome complex subunit 9	Mouse	Label-free	AANEKAVHADFFNDFEDL/2,AANEKAVHADFFNDFEDL/3									NA	NA	NA
AANGVIHML	9	sp|Q8R4Y4|STAB1_MOUSE	Stabilin-1	Mouse	TMT and Label-free	AANGVIHM[Oxidation]L/2,[TMTpro]-AANGVIHM[Oxidation]L/2	H-2-Db	WB	1.041	13648.9	WB	2.225	6843.02		NA	NA	NA
AAPAPSLWTL	10	sp|Q9D7I0|SHSA5_MOUSE	Protein shisa-5	Mouse	TMT	[TMTpro]-AAPAPSLWTL/2	H-2-Db	SB	0.156	1809.88	SB	3.885	5873.01		NA	NA	NA
AAPDVVVPTL	10	sp|Q9JHU4|DYHC1_MOUSE	Cytoplasmic dynein 1 heavy chain 1	Mouse	TMT	[TMTpro]-AAPDVVVPTL/2	H-2-Db	SB	0.229	3294.4	SB	2.119	4208.91		NA	NA	NA
AAPFDTVHI	9	sp|Q8BNV1|TRM2A_MOUSE	tRNA (uracil-5-)-methyltransferase homolog A	Mouse	TMT and Label-free	AAPFDTVHI/2,[TMTpro]-AAPFDTVHI/2	H-2-Db	SB	0.041	395.6	SB	3.487	6140.6		Spleen	NA	Spleen
AAPFFIVRHQLLKK	14	sp|P17665|COX7C_MOUSE	Cytochrome c oxidase subunit 7C, mitochondrial	Mouse	Label-free	AAPFFIVRHQLLKK/3									NA	NA	NA
AAPHFFHL	8	sp|Q3U108|ARI5A_MOUSE	AT-rich interactive domain-containing protein 5A	Mouse	TMT and Label-free	AAPHFFHL/2,[TMTpro]-AAPHFFHL/2	H-2-Kb	SB	0.629	7461	WB	0.009	11.65	SB	Spleen	Spleen	NA
AAPIFYLL	8	sp|Q9D8T2|GSDMD_MOUSE	Gasdermin-D	Mouse	TMT	[TMTpro]-AAPIFYLL/2	H-2-Kb	SB	1.032	8660.62	WB	0.025	16.85	SB	Spleen	Spleen	NA
AAPINTQGL	9	sp|Q8BIH0|SP130_MOUSE	Histone deacetylase complex subunit SAP130	Mouse	TMT	[TMTpro]-AAPINTQGL/2	H-2-Db	SB	0.005	55.75	SB	0.966	2082.82	WB	Spleen	NA	Spleen
AAPISPWTM	9	sp|Q3U133|ZN746_MOUSE	Zinc finger protein 746	Mouse	TMT and Label-free	AAPISPWTM[Oxidation]/1,AAPISPWTM[Oxidation]/2,[TMTpro]-AAPISPWTM[Oxidation]/2	H-2-Db	SB	0.016	214.73	SB	2.051	5746.54		Spleen	NA	Spleen
AAPLLPNM	8	sp|Q60766|IRGM1_MOUSE	Immunity-related GTPase family M protein 1	Mouse	TMT	[TMTpro]-AAPLLPNM[Oxidation]/2	H-2-Kb	SB	1.237	13632.4	WB	0.171	328.32	SB	NA	NA	NA
AAPLNPRLHL	10	tr|Q63953|Q63953_MOUSE	Ifngr2 protein	Mouse	TMT	[TMTpro]-AAPLNPRLHL/3	H-2-Db	SB	0.01	98.07	SB	3.669	4756.91		NA	NA	NA
AAPPPGIVEI	10	sp|E9Q7E2|ARID2_MOUSE	AT-rich interactive domain-containing protein 2	Mouse	TMT and Label-free	AAPPPGIVEI/2,AAPPPGIVEI/1,[TMTpro]-AAPPPGIVEI/2	H-2-Db	SB	0.28	4697.42	SB	6.609	15566.7		NA	NA	NA
AAPQNFTPS	9	sp|Q9Z1T1|AP3B1_MOUSE	AP-3 complex subunit beta-1	Mouse	TMT	[TMTpro]-AAPQNFTPS/2	H-2-Db	SB	0.118	107.41	SB	4.563	2660.09		Other origin	NA	Other tissue
AAPQNFTPSM	10	sp|Q9Z1T1|AP3B1_MOUSE	AP-3 complex subunit beta-1	Mouse	TMT	[TMTpro]-AAPQNFTPSM[Oxidation]/2	H-2-Db	SB	0.003	12.3	SB	0.775	572.91	WB	Spleen	NA	Spleen
AAPQNFTPSMI	11	sp|Q9Z1T1|AP3B1_MOUSE	AP-3 complex subunit beta-1	Mouse	TMT and Label-free	AAPQNFTPSM[Oxidation]I/2,[TMTpro]-AAPQNFTPSM[Oxidation]I/2	H-2-Db	SB	0.008	14.59	SB	5.132	3394.26		Spleen	NA	Spleen
AAPRSFIFL	9	sp|Q3UIK4|MET14_MOUSE	N6-adenosine-methyltransferase non-catalytic subunit	Mouse	Label-free	AAPRSFIFL/2	H-2-Db	SB	0.016	135.42	SB	0.127	87.21	SB	Spleen	Other origin	Spleen
AAPRSRSFL	9	sp|Q91W98|S15A4_MOUSE	Solute carrier family 15 member 4	Mouse	Label-free	AAPRSRSFL/3	H-2-Db	SB	0.042	300.6	SB	1.149	1141.12	WB	NA	NA	NA
AAPTNANSL	9	sp|Q8BT14|CNOT4_MOUSE	CCR4-NOT transcription complex subunit 4	Mouse	TMT	[TMTpro]-AAPTNANSL/2	H-2-Db	SB	0.001	13.24	SB	0.878	1956.01	WB	Spleen	NA	Spleen
AAPTNRQIEIL	11	sp|Q9Z0W3|NU160_MOUSE	Nuclear pore complex protein Nup160	Mouse	Label-free	AAPTNRQIEIL/2	H-2-Db	SB	0.006	42.92	SB	10.861	15709.6		Spleen	NA	Spleen
AAPTNRQIEILEL	13	sp|Q9Z0W3|NU160_MOUSE	Nuclear pore complex protein Nup160	Mouse	Label-free	AAPTNRQIEILEL/2									NA	NA	NA
AAPVNLPGTSL	11	sp|Q8BGT1|FLRT3_MOUSE	Leucine-rich repeat transmembrane protein FLRT3	Mouse	TMT	[TMTpro]-AAPVNLPGTSL/2	H-2-Db	SB	0.004	30.94	SB	3.981	5727.48		NA	NA	NA
AAPVPPAAAPLL	12	sp|Q99P72|RTN4_MOUSE	Reticulon-4	Mouse	TMT	[TMTpro]-AAPVPPAAAPLL/2	H-2-Db	WB	1.182	8830.94	WB	8.573	6396.67		NA	NA	NA
AAPVPPAAAPLLD	13	sp|Q99P72|RTN4_MOUSE	Reticulon-4	Mouse	TMT	[TMTpro]-AAPVPPAAAPLLD/2									NA	NA	NA
AAPVSATVL	9	sp|P41216|ACSL1_MOUSE	Long-chain-fatty-acid--CoA ligase 1	Mouse	TMT	[TMTpro]-AAPVSATVL/2	H-2-Db	SB	0.014	139.55	SB	1.153	2286.48	WB	Spleen	NA	Spleen
AAQTNLTLL	9	sp|O70477|PKNX1_MOUSE;sp|Q8BG99|PKNX2_MOUSE	Homeobox protein PKNOX1	Mouse	TMT	[TMTpro]-AAQTNLTLL/2	H-2-Db	SB	0.003	19.74	SB	1.819	2059.16	WB	Spleen	NA	Spleen
AASAAGVVGGMVDSITQ	17	sp|P26039|TLN1_MOUSE	Talin-1	Mouse	TMT	[TMTpro]-AASAAGVVGGM[Oxidation]VDSITQ/3,[TMTpro]-AASAAGVVGGM[Oxidation]VDSITQ/2									NA	NA	NA
AASALPALV	9	sp|Q9D8E6|RL4_MOUSE	Large ribosomal subunit protein uL4	Mouse	TMT	[TMTpro]-AASALPALV/2			3.099	12903.3		8.346	8379.84		NA	NA	NA
AASDDFNLGDALED	14	sp|Q8VCN6|CD99_MOUSE	CD99 antigen	Mouse	TMT	[TMTpro]-AASDDFNLGDALED/2									NA	NA	NA
AATNVVHAL	9	sp|Q6A070|TGRM1_MOUSE	TOG array regulator of axonemal microtubules protein 1	Mouse	TMT	[TMTpro]-AATNVVHAL/2	H-2-Db	WB	0.858	10038.5	WB	2.278	4733.7		NA	NA	NA
AATRIIHSI	9	sp|Q62388|ATM_MOUSE	Serine-protein kinase ATM	Mouse	TMT	[TMTpro]-AATRIIHSI/3	H-2-Db	SB	0.34	3723.97	SB	3.233	6929.15		NA	NA	NA
AAVENLPTFL	10	sp|P70168|IMB1_MOUSE	Importin subunit beta-1	Mouse	TMT	[TMTpro]-AAVENLPTFL/2	H-2-Db	SB	0.006	26.61	SB	5.86	6391.42		Spleen	NA	Spleen
AAVENVSEL	9	sp|E9Q6J5|BD1L1_MOUSE	Biorientation of chromosomes in cell division protein 1-like 1	Mouse	TMT	[TMTpro]-AAVENVSEL/2	H-2-Db	SB	0.001	9.51	SB	0.843	1717.1	WB	NA	NA	NA
AAVGLVGDL	9	sp|P70168|IMB1_MOUSE	Importin subunit beta-1	Mouse	TMT	[TMTpro]-AAVGLVGDL/2			3.252	12205		8.345	7009.6		NA	NA	NA
AAVGNHVAKL	10	sp|Q8VBW6|ULA1_MOUSE	NEDD8-activating enzyme E1 regulatory subunit	Mouse	TMT	[TMTpro]-AAVGNHVAKL/3,[TMTpro]-AAVGNHVAKL/2	H-2-Db	SB	0.045	268.97	SB	5.604	4707.45		NA	NA	NA
AAVIAHDFL	9	sp|P30282|CCND3_MOUSE	G1/S-specific cyclin-D3	Mouse	TMT and Label-free	AAVIAHDFL/2,[TMTpro]-AAVIAHDFL/2	H-2-Db	SB	0.042	119.24	SB	5.301	3746.48		Spleen	NA	Spleen
AAVIEYL	7	sp|Q8CCK0|H2AW_MOUSE	Core histone macro-H2A.2	Mouse	TMT and Label-free	AAVIEYL/1,[TMTpro]-AAVIEYL/2									NA	NA	NA
AAVKFHNL	8	sp|Q64521|GPDM_MOUSE	Glycerol-3-phosphate dehydrogenase, mitochondrial	Mouse	TMT and Label-free	AAVKFHNL/3,AAVKFHNL/2,[TMTpro]-AAVKFHNL/3	H-2-Kb	SB	3.329	18341		0.007	13.19	SB	Spleen	Spleen	NA
AAVLEYL	7	sp|C0HKE3|H2A1D_MOUSE;sp|Q8BFU2|H2A3_MOUSE;sp|C0HKE8|H2A1O_MOUSE;sp|Q8R1M2|H2AJ_MOUSE;sp|C0HKE9|H2A1P_MOUSE;sp|Q8CGP5|H2A1F_MOUSE;sp|Q64523|H2A2C_MOUSE;tr|Q8CGP4|Q8CGP4_MOUSE;sp|C0HKE7|H2A1N_MOUSE;sp|P27661|H2AX_MOUSE;sp|Q8CGP7|H2A1K_MOUSE;sp|Q6GSS7|H2A2A_MOUSE;sp|Q9QZQ8|H2AY_MOUSE;sp|Q8CGP6|H2A1H_MOUSE;sp|Q64522|H2A2B_MOUSE;sp|C0HKE4|H2A1E_MOUSE;sp|Q9CRC8|LRC40_MOUSE;sp|C0HKE1|H2A1B_MOUSE;sp|C0H…	Histone H2A type 1-D	Mouse	TMT and Label-free	AAVLEYL/1,[TMTpro]-AAVLEYL/2									NA	NA	NA
AAVLEYLTAE	10	sp|C0HKE3|H2A1D_MOUSE;sp|Q8BFU2|H2A3_MOUSE;sp|C0HKE8|H2A1O_MOUSE;sp|Q8R1M2|H2AJ_MOUSE;sp|Q8CGP5|H2A1F_MOUSE;sp|C0HKE9|H2A1P_MOUSE;sp|Q64523|H2A2C_MOUSE;tr|Q8CGP4|Q8CGP4_MOUSE;sp|C0HKE7|H2A1N_MOUSE;sp|P27661|H2AX_MOUSE;sp|Q8CGP7|H2A1K_MOUSE;sp|Q6GSS7|H2A2A_MOUSE;sp|Q9QZQ8|H2AY_MOUSE;sp|Q8CGP6|H2A1H_MOUSE;sp|Q64522|H2A2B_MOUSE;sp|C0HKE4|H2A1E_MOUSE;sp|C0HKE1|H2A1B_MOUSE;sp|C0HKE6|H2A1I_MOUSE;sp|C0H…	Histone H2A type 1-D	Mouse	TMT	[TMTpro]-AAVLEYLTAE/2			42.158	32741.9		30.769	17853.6		NA	NA	NA
AAVLNPRFL	9	sp|Q7TPS5|C2CD5_MOUSE	C2 domain-containing protein 5	Mouse	Label-free	AAVLNPRFL/2	H-2-Db	SB	0.007	34.96	SB	2.633	3914.38		Spleen	NA	Spleen
AAVQNPALTAL	11	sp|Q3U1N2|SRBP2_MOUSE	Sterol regulatory element-binding protein 2	Mouse	TMT	[TMTpro]-AAVQNPALTAL/2	H-2-Db	SB	0.011	58.54	SB	7.643	7311.25		Spleen	NA	Spleen
AAVSNKFRDLL	11	sp|Q8R1U1|COG4_MOUSE	Conserved oligomeric Golgi complex subunit 4	Mouse	Label-free	AAVSNKFRDLL/2,AAVSNKFRDLL/3	H-2-Db	SB	0.021	75.11	SB	8.319	3848.62		Spleen	NA	Spleen
AAVTYVNL	8	sp|Q9Z0E3|AIRE_MOUSE	Autoimmune regulator	Mouse	TMT	[TMTpro]-AAVTYVNL/2	H-2-Kb	SB	3.81	18039.9		0.015	12.98	SB	Other origin	Other origin	NA
AAYEFTTL	8	sp|P32233|DRG1_MOUSE	Developmentally-regulated GTP-binding protein 1	Mouse	TMT and Label-free	AAYEFTTL/1,AAYEFTTL/2,[TMTpro]-AAYEFTTL/2	H-2-Kb	SB	0.83	7724.27	WB	0.002	3.89	SB	Spleen	Spleen	NA
AAYGFRNI	8	sp|Q9CYQ7|NARF_MOUSE	Nuclear prelamin A recognition factor	Mouse	Label-free	AAYGFRNI/2	H-2-Kb	SB	7.665	20747.1		0.017	10.76	SB	Spleen	Spleen	NA
AAYPFVNM	8	sp|Q8VC48|PEX12_MOUSE	Peroxisome assembly protein 12	Mouse	TMT	[TMTpro]-AAYPFVNM[Oxidation]/2	H-2-Kb	SB	2.205	14354.4		0.002	4.36	SB	NA	NA	NA
AAYRYPYL	8	sp|G5E897|PLGT3_MOUSE	Protein O-glucosyltransferase 3	Mouse	Label-free	AAYRYPYL/2	H-2-Kb	SB	1.428	8084.34	WB	0.002	3.25	SB	NA	NA	NA
AAYSFYNI	8	sp|O70311|NMT2_MOUSE	Glycylpeptide N-tetradecanoyltransferase 2	Mouse	TMT	[TMTpro]-AAYSFYNI/2	H-2-Kb	SB	2.878	8751.42		0.005	3.68	SB	Spleen	Spleen	NA
AAYSFYNV	8	sp|O70310|NMT1_MOUSE	Glycylpeptide N-tetradecanoyltransferase 1	Mouse	TMT and Label-free	AAYSFYNV/1,[TMTpro]-AAYSFYNV/2	H-2-Kb	SB	4.391	12565.2		0.005	3.54	SB	Spleen	Spleen	NA
AAYSYFRL	8	sp|Q8R4U0|STAB2_MOUSE	Stabilin-2	Mouse	Label-free	AAYSYFRL/1	H-2-Kb	SB	3.86	15061.5		0.002	2.83	SB	Spleen	Spleen	NA
AAYTFYAL	8	sp|Q8R0P8|ABHD8_MOUSE	Protein ABHD8	Mouse	TMT	[TMTpro]-AAYTFYAL/2	H-2-Kb	SB	1.928	8129.16	WB	0.003	3.01	SB	Spleen	Spleen	NA
ADDLGIGDL	9	sp|P50427|STS_MOUSE	Steryl-sulfatase	Mouse	TMT	[TMTpro]-ADDLGIGDL/2			25.211	38068.9		40	31552.5		NA	NA	NA
ADDNSLLF	8	sp|P61021|RAB5B_MOUSE;sp|Q9CQD1|RAB5A_MOUSE;sp|P35278|RAB5C_MOUSE	Ras-related protein Rab-5B	Mouse	TMT	[TMTpro]-ADDNSLLF/2			13.181	34995.5		26.796	30901.8		NA	NA	NA
ADEVGGEALGRL	12	tr|A8DUK4|A8DUK4_MOUSE	Beta-globin	Mouse	TMT and Label-free	ADEVGGEALGRL/2,[TMTpro]-ADEVGGEALGRL/3			59.091	41033.1		61.538	28220.4		NA	NA	NA
ADEVGGEALGRLL	13	tr|A8DUK4|A8DUK4_MOUSE	Beta-globin	Mouse	TMT and Label-free	ADEVGGEALGRLL/2,[TMTpro]-ADEVGGEALGRLL/2									NA	NA	NA
ADEVGGEALGRLLVVYPWTQ	20	tr|A8DUK4|A8DUK4_MOUSE	Beta-globin	Mouse	Label-free	ADEVGGEALGRLLVVYPWTQ/2									NA	NA	NA
ADFEIPYL	8	sp|Q64277|BST1_MOUSE	ADP-ribosyl cyclase/cyclic ADP-ribose hydrolase 2	Mouse	TMT	[TMTpro]-ADFEIPYL/2	H-2-Kb	WB	7.136	28376		1.583	3720.06	WB	NA	NA	NA
ADGPDMQSL	9	sp|P09813|APOA2_MOUSE	Apolipoprotein A-II	Mouse	TMT	[TMTpro]-ADGPDM[Oxidation]QSL/2			10.003	35138.2		29.585	33834.2		NA	NA	NA
ADGPDMQSLFT	11	sp|P09813|APOA2_MOUSE	Apolipoprotein A-II	Mouse	TMT	[TMTpro]-ADGPDM[Oxidation]QSLFT/2			26.205	36557.2		32.569	28857.4		NA	NA	NA
ADGPDMQSLFTQY	13	sp|P09813|APOA2_MOUSE	Apolipoprotein A-II	Mouse	TMT and Label-free	ADGPDM[Oxidation]QSLFTQY/2,[TMTpro]-ADGPDM[Oxidation]QSLFTQY/2									NA	NA	NA
ADHPFIF	7	sp|P19324|SERPH_MOUSE;tr|Q3UWK8|Q3UWK8_MOUSE	Serpin H1	Mouse	TMT and Label-free	ADHPFIF/2,[TMTpro]-ADHPFIF/2									NA	NA	NA
ADHPFLF	7	tr|Q8BMT0|Q8BMT0_MOUSE;tr|O08797|O08797_MOUSE;tr|O08806|O08806_MOUSE;tr|Q9DAV6|Q9DAV6_MOUSE;sp|O08800|SPB8_MOUSE;tr|Q8VHQ1|Q8VHQ1_MOUSE;tr|I7HJI5|I7HJI5_MOUSE;tr|F6V5V4|F6V5V4_MOUSE;tr|Q80UK5|Q80UK5_MOUSE;sp|P12388|PAI2_MOUSE;sp|Q60854|SPB6_MOUSE	Serine (Or cysteine) peptidase inhibitor, clade B, member 9D	Mouse	TMT and Label-free	ADHPFLF/2,[TMTpro]-ADHPFLF/2									NA	NA	NA
ADIILPML	8	sp|P42859|HD_MOUSE	Huntingtin	Mouse	TMT	[TMTpro]-ADIILPM[Oxidation]L/2			11.887	31960.7		4.892	10165.7		NA	NA	NA
ADLRQLMDNEVL	12	sp|Q91VS7|MGST1_MOUSE	Microsomal glutathione S-transferase 1	Mouse	TMT	[TMTpro]-ADLRQLM[Oxidation]DNEVL/3			4.817	13058.6		51.667	25297.4		NA	NA	NA
ADLSSLRAPLDIPIPD	16	sp|P97372|PSME2_MOUSE	Proteasome activator complex subunit 2	Mouse	Label-free	ADLSSLRAPLDIPIPD/2									NA	NA	NA
ADNVIVPGTPDF	12	sp|O88587|COMT_MOUSE	Catechol O-methyltransferase	Mouse	TMT	[TMTpro]-ADNVIVPGTPDF/2			45.133	38673.3		57.353	30294		NA	NA	NA
ADPAPAGPAPRPPNFLLIM	19	sp|P50427|STS_MOUSE	Steryl-sulfatase	Mouse	TMT	[TMTpro]-ADPAPAGPAPRPPNFLLIM[Oxidation]/3									NA	NA	NA
ADQQMDNLYL	10	sp|P97481|EPAS1_MOUSE	Endothelial PAS domain-containing protein 1	Mouse	TMT	[TMTpro]-ADQQM[Oxidation]DNLYL/2			2.79	13105.8		38.343	23675.5		NA	NA	NA
ADSLGIPF	8	sp|P62821|RAB1A_MOUSE	Ras-related protein Rab-1A	Mouse	TMT	[TMTpro]-ADSLGIPF/2			24.214	35249.3		27.484	23220.9		NA	NA	NA
ADSRLPFL	8	sp|Q3U7U3|FBX7_MOUSE	F-box only protein 7	Mouse	Label-free	ADSRLPFL/2			19.886	34007.4		7.723	12993.7		NA	NA	NA
ADTTFFAL	8	sp|Q9JJE7|FADS3_MOUSE	Fatty acid desaturase 3	Mouse	TMT	[TMTpro]-ADTTFFAL/2			20.576	31420		3.387	3329.55		NA	NA	NA
ADTTILFV	8	sp|Q9CY50|SSRA_MOUSE	Translocon-associated protein subunit alpha	Mouse	TMT and Label-free	ADTTILFV/1,[TMTpro]-ADTTILFV/2			26.141	33987.2		17.67	22010.4		NA	NA	NA
AEAAAAPAPAAGPGQMSF	18	sp|Q9D3D9|ATPD_MOUSE	ATP synthase subunit delta, mitochondrial	Mouse	TMT	[TMTpro]-AEAAAAPAPAAGPGQM[Oxidation]SF/3									NA	NA	NA
AEAAAAPAPAAGPGQMSFT	19	sp|Q9D3D9|ATPD_MOUSE	ATP synthase subunit delta, mitochondrial	Mouse	TMT	[TMTpro]-AEAAAAPAPAAGPGQM[Oxidation]SFT/3									NA	NA	NA
AEAAAAPAPAAGPGQMSFTF	20	sp|Q9D3D9|ATPD_MOUSE	ATP synthase subunit delta, mitochondrial	Mouse	TMT	[TMTpro]-AEAAAAPAPAAGPGQM[Oxidation]SFTF/3									NA	NA	NA
AEALERMFA	9	sp|P01942|HBA_MOUSE	Hemoglobin subunit alpha	Mouse	TMT	[TMTpro]-AEALERM[Oxidation]FA/2			23.232	31893.7		45.1	27855.5		NA	NA	NA
AEAPVGVETDL	11	sp|Q9CX00|IST1_MOUSE	IST1 homolog	Mouse	TMT	[TMTpro]-AEAPVGVETDL/2			8.558	27814.5		30.872	31087.5		NA	NA	NA
AEDLLGQAEPDGGLA	15	sp|Q3U0V2|TRADD_MOUSE	Tumor necrosis factor receptor type 1-associated DEATH domain protein	Mouse	TMT	[TMTpro]-AEDLLGQAEPDGGLA/2									NA	NA	NA
AEDLTGTEIL	10	sp|P08032|SPTA1_MOUSE	Spectrin alpha chain, erythrocytic 1	Mouse	TMT	[TMTpro]-AEDLTGTEIL/2			7.618	25932.3		37.488	29215.9		NA	NA	NA
AEEESFPGFVNL	12	sp|Q6ZWR6|SYNE1_MOUSE	Nesprin-1	Mouse	TMT	[TMTpro]-AEEESFPGFVNL/2	H-2-Kb	WB	6.647	20722.2		1.199	340.31	WB	NA	NA	NA
AEGLGGNIEQL	11	sp|Q8BFY9|TNPO1_MOUSE	Transportin-1	Mouse	TMT	[TMTpro]-AEGLGGNIEQL/2			2.21	14828.8		41.185	33285.6		NA	NA	NA
AEGQVLVLD	9	sp|P19253|RL13A_MOUSE	Large ribosomal subunit protein uL13	Mouse	TMT	[TMTpro]-AEGQVLVLD/2			74.231	43745.5		72.609	36423.3		NA	NA	NA
AEGQVLVLDGRGHLLG	16	sp|P19253|RL13A_MOUSE	Large ribosomal subunit protein uL13	Mouse	Label-free	AEGQVLVLDGRGHLLG/3									NA	NA	NA
AEHAIALAKD	10	tr|A0A3Q0NB78|A0A3Q0NB78_LISMG	Cellobiose phosphotransferase system YdjC-like protein	Listeria	TMT	[TMTpro]-AEHAIALAKD/3			84.375	43230.2		77.895	30066		NA	NA	NA
AEILELAGNAARDN	14	sp|Q8CCK0|H2AW_MOUSE;sp|C0HKE3|H2A1D_MOUSE;sp|Q8BFU2|H2A3_MOUSE;sp|C0HKE8|H2A1O_MOUSE;sp|Q8R1M2|H2AJ_MOUSE;sp|C0HKE9|H2A1P_MOUSE;sp|Q8CGP5|H2A1F_MOUSE;sp|Q64523|H2A2C_MOUSE;sp|C0HKE7|H2A1N_MOUSE;sp|P27661|H2AX_MOUSE;sp|Q8CGP7|H2A1K_MOUSE;sp|Q6GSS7|H2A2A_MOUSE;sp|Q9QZQ8|H2AY_MOUSE;sp|Q8CGP6|H2A1H_MOUSE;sp|Q64522|H2A2B_MOUSE;sp|C0HKE4|H2A1E_MOUSE;sp|C0HKE1|H2A1B_MOUSE;sp|C0HKE6|H2A1I_MOUSE;sp|C0HKE…	Core histone macro-H2A.2	Mouse	TMT and Label-free	AEILELAGNAARDN/2,AEILELAGNAARDN/3,[TMTpro]-AEILELAGNAARDN/3									NA	NA	NA
AEKDSFFQPWISFSIK	16	sp|P06332|CD4_MOUSE	T-cell surface glycoprotein CD4	Mouse	Label-free	AEKDSFFQPWISFSIK/3									NA	NA	NA
AELDAYMAQTDPETND	16	sp|Q9CY57|CHTOP_MOUSE	Chromatin target of PRMT1 protein	Mouse	TMT	[TMTpro]-AELDAYM[Oxidation]AQTDPETND/3,[TMTpro]-AELDAYM[Oxidation]AQTDPETND/2									NA	NA	NA
AELITPIL	8	sp|Q6NZJ6|IF4G1_MOUSE	Eukaryotic translation initiation factor 4 gamma 1	Mouse	TMT	[TMTpro]-AELITPIL/2			14.751	35020.1		11.481	16984.8		NA	NA	NA
AELQPPLF	8	sp|P70218|M4K1_MOUSE	Mitogen-activated protein kinase kinase kinase kinase 1	Mouse	TMT	[TMTpro]-AELQPPLF/2			17.148	40484		18.562	27173.2		NA	NA	NA
AENGFLPFHL	10	sp|Q8VDN2|AT1A1_MOUSE	Sodium/potassium-transporting ATPase subunit alpha-1	Mouse	TMT	[TMTpro]-AENGFLPFHL/2			9.503	25278.5		15.538	9287.72		NA	NA	NA
AEPKTVYWDRDM	12	sp|P01887|B2MG_MOUSE	Beta-2-microglobulin	Mouse	TMT and Label-free	AEPKTVYWDRDM[Oxidation]/3,AEPKTVYWDRDM[Oxidation]/2,[TMTpro]-AEPKTVYWDRDM[Oxidation]/3			17.502	29026.8		69.833	25414.8		NA	NA	NA
AEQLGTFTTL	10	sp|Q76MZ3|2AAA_MOUSE	Serine/threonine-protein phosphatase 2A 65 kDa regulatory subunit A alpha isoform	Mouse	TMT	[TMTpro]-AEQLGTFTTL/2	H-2-Db	WB	1.083	8917.75	WB	4.608	3664.41		NA	NA	NA
AESIPLILGGGDVL	14	sp|Q91VR5|DDX1_MOUSE	ATP-dependent RNA helicase DDX1	Mouse	TMT and Label-free	AESIPLILGGGDVL/2,[TMTpro]-AESIPLILGGGDVL/2									NA	NA	NA
AEYIYPSL	8	sp|Q80TJ7|PHF8_MOUSE	Histone lysine demethylase PHF8	Mouse	TMT	[TMTpro]-AEYIYPSL/2	H-2-Kb	SB	8.981	29203.2		0.293	272.65	SB	Other origin	Other origin	NA
AEYWNSQPEIL	11	sp|P01921|HB2D_MOUSE	H-2 class II histocompatibility antigen, A-D beta chain	Mouse	TMT	[TMTpro]-AEYWNSQPEIL/2			2.14	8618.92		16.181	10439.2		NA	NA	NA
AEYWNSQPEILER	13	sp|P01921|HB2D_MOUSE	H-2 class II histocompatibility antigen, A-D beta chain	Mouse	Label-free	AEYWNSQPEILER/2									NA	NA	NA
AFDFPKL	7	tr|Q61635|Q61635_MOUSE	GTP-binding protein	Mouse	Label-free	AFDFPKL/2									NA	NA	NA
AFEGSYL	7	sp|Q2VPQ9|EAF6_MOUSE	Chromatin modification-related protein MEAF6	Mouse	TMT	[TMTpro]-AFEGSYL/2									NA	NA	NA
AFFKTLSNM	9	sp|Q6P2K6|P4R3A_MOUSE	Serine/threonine-protein phosphatase 4 regulatory subunit 3A	Mouse	TMT and Label-free	AFFKTLSNM[Oxidation]/2,[TMTpro]-AFFKTLSNM[Oxidation]/3	H-2-Kb	SB	4.35	15607.1		0.476	202.05	SB	NA	NA	NA
AFGSLLK	7	tr|B2RXT3|B2RXT3_MOUSE;sp|Q60597|ODO1_MOUSE	oxoglutarate dehydrogenase (succinyl-transferring)	Mouse	TMT	[TMTpro]-AFGSLLK/3									NA	NA	NA
AFGVFIPTL	9	sp|Q6ZQI3|MLEC_MOUSE	Malectin	Mouse	Label-free	AFGVFIPTL/1	H-2-Kb	WB	2.904	17796.5		0.668	488.27	WB	NA	NA	NA
AFNDGLNHLD	10	tr|A8DUK4|A8DUK4_MOUSE;sp|P02088|HBB1_MOUSE	Beta-globin	Mouse	TMT	[TMTpro]-AFNDGLNHLD/2			65.588	43955.2		44	28495		NA	NA	NA
AFNDGLNHLDS	11	tr|A8DUK4|A8DUK4_MOUSE;sp|P02088|HBB1_MOUSE	Beta-globin	Mouse	TMT	[TMTpro]-AFNDGLNHLDS/2			56.97	40832		56.667	30718.4		NA	NA	NA
AFPTVTLPHL	10	sp|O35954|PITM1_MOUSE	Membrane-associated phosphatidylinositol transfer protein 1	Mouse	TMT	[TMTpro]-AFPTVTLPHL/2			5.32	18663.1		4.297	4288.39		NA	NA	NA
AFRVPTPNVSVVD	13	tr|S4R1W1|S4R1W1_MOUSE;sp|P16858|G3P_MOUSE;sp|Q64467|G3PT_MOUSE	Glyceraldehyde-3-phosphate dehydrogenase	Mouse	Label-free	AFRVPTPNVSVVD/2									NA	NA	NA
AFSNPSAGISVDVK	14	sp|Q8BG07|PLD4_MOUSE	5'-3' exonuclease PLD4	Mouse	Label-free	AFSNPSAGISVDVK/2									NA	NA	NA
AFSVPLAY	8	sp|Q8R3L2|TCF25_MOUSE	Ribosome quality control complex subunit TCF25	Mouse	TMT	[TMTpro]-AFSVPLAY/2			41.722	41295.4		19.496	20938.1		NA	NA	NA
AFTLYSL	7	sp|Q9CR20|IR3IP_MOUSE	Immediate early response 3-interacting protein 1	Mouse	TMT	[TMTpro]-AFTLYSL/2									NA	NA	NA
AFTLYSLMQA	10	sp|Q9CR20|IR3IP_MOUSE	Immediate early response 3-interacting protein 1	Mouse	TMT	[TMTpro]-AFTLYSLM[Oxidation]QA/2			36.032	33203.2		30.564	13837.8		NA	NA	NA
AFVRHILSG	9	sp|Q60605|MYL6_MOUSE	Myosin light polypeptide 6	Mouse	Label-free	AFVRHILSG/3			38.444	34463.4		20.679	15817.4		NA	NA	NA
AFVRLPSL	8	sp|Q9CUS9|SPPL3_MOUSE	Signal peptide peptidase-like 3	Mouse	TMT and Label-free	AFVRLPSL/2,[TMTpro]-AFVRLPSL/2	H-2-Kb	SB	14.019	27376.5		0.378	246.53	SB	NA	NA	NA
AFYTVAHL	8	sp|Q8BMJ2|SYLC_MOUSE	Leucine--tRNA ligase, cytoplasmic	Mouse	TMT and Label-free	AFYTVAHL/2,[TMTpro]-AFYTVAHL/2	H-2-Kb	SB	12.892	25836.2		0.094	47.11	SB	NA	NA	NA
AGAAFLLL	8	sp|P55096|ABCD3_MOUSE	ATP-binding cassette sub-family D member 3	Mouse	TMT	[TMTpro]-AGAAFLLL/2	H-2-Kb	SB	16.38	29603.5		0.401	269.87	SB	NA	NA	NA
AGADVLQTF	9	sp|Q91WS4|BHMT2_MOUSE	S-methylmethionine--homocysteine S-methyltransferase BHMT2	Mouse	TMT	[TMTpro]-AGADVLQTF/2			2.913	22084.6		2.579	9263.53		NA	NA	NA
AGAETFLL	8	sp|Q9QZD4|XPF_MOUSE	DNA repair endonuclease XPF	Mouse	TMT	[TMTpro]-AGAETFLL/2			17.755	34099.2		2.991	4706.22		NA	NA	NA
AGAGSATLSMAYAGAR	16	sp|P08249|MDHM_MOUSE	Malate dehydrogenase, mitochondrial	Mouse	TMT	[TMTpro]-AGAGSATLSM[Oxidation]AYAGAR/3									NA	NA	NA
AGALAIANF	9	sp|E9Q912|GDS1_MOUSE	Rap1 GTPase-GDP dissociation stimulator 1	Mouse	TMT	[TMTpro]-AGALAIANF/2			6.57	21114.9		2.498	2257.57		NA	NA	NA
AGANFYIV	8	sp|Q60967|PAPS1_MOUSE;sp|O88428|PAPS2_MOUSE	Bifunctional 3'-phosphoadenosine 5'-phosphosulfate synthase 1	Mouse	TMT	[TMTpro]-AGANFYIV/2	H-2-Kb	WB	4.386	10415.6		1.802	1282.59	WB	NA	NA	NA
AGAPVLQF	8	sp|Q8JZV7|NAGA_MOUSE	N-acetylglucosamine-6-phosphate deacetylase	Mouse	TMT	[TMTpro]-AGAPVLQF/2			16.986	37982.1		3.227	12993.7		NA	NA	NA
AGAPVYL	7	sp|C0HKE3|H2A1D_MOUSE;sp|Q8BFU2|H2A3_MOUSE;sp|C0HKE8|H2A1O_MOUSE;sp|Q8R1M2|H2AJ_MOUSE;sp|Q8CGP5|H2A1F_MOUSE;sp|C0HKE9|H2A1P_MOUSE;tr|Q8CGP4|Q8CGP4_MOUSE;sp|P27661|H2AX_MOUSE;sp|C0HKE7|H2A1N_MOUSE;sp|Q8CGP7|H2A1K_MOUSE;sp|Q8CGP6|H2A1H_MOUSE;sp|C0HKE4|H2A1E_MOUSE;sp|C0HKE6|H2A1I_MOUSE;sp|C0HKE1|H2A1B_MOUSE;sp|C0HKE5|H2A1G_MOUSE;sp|C0HKE2|H2A1C_MOUSE	Histone H2A type 1-D	Mouse	TMT	[TMTpro]-AGAPVYL/2									NA	NA	NA
AGAPVYLA	8	sp|C0HKE3|H2A1D_MOUSE;sp|Q8BFU2|H2A3_MOUSE;sp|C0HKE8|H2A1O_MOUSE;sp|Q8R1M2|H2AJ_MOUSE;sp|Q8CGP5|H2A1F_MOUSE;sp|C0HKE9|H2A1P_MOUSE;tr|Q8CGP4|Q8CGP4_MOUSE;sp|P27661|H2AX_MOUSE;sp|C0HKE7|H2A1N_MOUSE;sp|Q8CGP7|H2A1K_MOUSE;sp|Q8CGP6|H2A1H_MOUSE;sp|C0HKE4|H2A1E_MOUSE;sp|C0HKE6|H2A1I_MOUSE;sp|C0HKE1|H2A1B_MOUSE;sp|C0HKE5|H2A1G_MOUSE;sp|C0HKE2|H2A1C_MOUSE	Histone H2A type 1-D	Mouse	TMT	[TMTpro]-AGAPVYLA/2			42.474	39328.7		12.559	15965.3		NA	NA	NA
AGAPVYLAAVL	11	sp|C0HKE3|H2A1D_MOUSE;sp|Q8BFU2|H2A3_MOUSE;sp|C0HKE8|H2A1O_MOUSE;sp|Q8R1M2|H2AJ_MOUSE;sp|C0HKE9|H2A1P_MOUSE;sp|Q8CGP5|H2A1F_MOUSE;tr|Q8CGP4|Q8CGP4_MOUSE;sp|C0HKE7|H2A1N_MOUSE;sp|P27661|H2AX_MOUSE;sp|Q8CGP7|H2A1K_MOUSE;sp|Q8CGP6|H2A1H_MOUSE;sp|C0HKE4|H2A1E_MOUSE;sp|C0HKE1|H2A1B_MOUSE;sp|C0HKE6|H2A1I_MOUSE;sp|C0HKE5|H2A1G_MOUSE;sp|C0HKE2|H2A1C_MOUSE	Histone H2A type 1-D	Mouse	TMT and Label-free	AGAPVYLAAVL/1,AGAPVYLAAVL/2,[TMTpro]-AGAPVYLAAVL/2			8.954	15855.6		7.488	4424.94		NA	NA	NA
AGAPVYLAAVLE	12	sp|C0HKE3|H2A1D_MOUSE;sp|Q8BFU2|H2A3_MOUSE;sp|C0HKE8|H2A1O_MOUSE;sp|Q8R1M2|H2AJ_MOUSE;sp|C0HKE9|H2A1P_MOUSE;sp|Q8CGP5|H2A1F_MOUSE;tr|Q8CGP4|Q8CGP4_MOUSE;sp|C0HKE7|H2A1N_MOUSE;sp|P27661|H2AX_MOUSE;sp|Q8CGP7|H2A1K_MOUSE;sp|Q8CGP6|H2A1H_MOUSE;sp|C0HKE4|H2A1E_MOUSE;sp|C0HKE1|H2A1B_MOUSE;sp|C0HKE6|H2A1I_MOUSE;sp|C0HKE5|H2A1G_MOUSE;sp|C0HKE2|H2A1C_MOUSE	Histone H2A type 1-D	Mouse	TMT and Label-free	AGAPVYLAAVLE/2,[TMTpro]-AGAPVYLAAVLE/2			64.583	34021.4		42.074	13129.9		NA	NA	NA
AGAPVYLAAVLEY	13	sp|C0HKE3|H2A1D_MOUSE;sp|Q8BFU2|H2A3_MOUSE;sp|C0HKE8|H2A1O_MOUSE;sp|Q8R1M2|H2AJ_MOUSE;sp|C0HKE9|H2A1P_MOUSE;sp|Q8CGP5|H2A1F_MOUSE;tr|Q8CGP4|Q8CGP4_MOUSE;sp|C0HKE7|H2A1N_MOUSE;sp|P27661|H2AX_MOUSE;sp|Q8CGP7|H2A1K_MOUSE;sp|Q8CGP6|H2A1H_MOUSE;sp|C0HKE4|H2A1E_MOUSE;sp|C0HKE1|H2A1B_MOUSE;sp|C0HKE6|H2A1I_MOUSE;sp|C0HKE5|H2A1G_MOUSE;sp|C0HKE2|H2A1C_MOUSE	Histone H2A type 1-D	Mouse	Label-free	AGAPVYLAAVLEY/2									NA	NA	NA
AGAPVYLAAVLEYL	14	sp|C0HKE3|H2A1D_MOUSE;sp|Q8BFU2|H2A3_MOUSE;sp|C0HKE8|H2A1O_MOUSE;sp|Q8R1M2|H2AJ_MOUSE;sp|C0HKE9|H2A1P_MOUSE;sp|Q8CGP5|H2A1F_MOUSE;tr|Q8CGP4|Q8CGP4_MOUSE;sp|C0HKE7|H2A1N_MOUSE;sp|P27661|H2AX_MOUSE;sp|Q8CGP7|H2A1K_MOUSE;sp|Q8CGP6|H2A1H_MOUSE;sp|C0HKE4|H2A1E_MOUSE;sp|C0HKE1|H2A1B_MOUSE;sp|C0HKE6|H2A1I_MOUSE;sp|C0HKE5|H2A1G_MOUSE;sp|C0HKE2|H2A1C_MOUSE	Histone H2A type 1-D	Mouse	Label-free	AGAPVYLAAVLEYL/2									NA	NA	NA
AGAPVYMAAVLE	12	sp|Q6GSS7|H2A2A_MOUSE;sp|Q64522|H2A2B_MOUSE;sp|Q64523|H2A2C_MOUSE	Histone H2A type 2-A	Mouse	TMT	[TMTpro]-AGAPVYM[Oxidation]AAVLE/2			64.167	32648.9		43.583	12615.6		NA	NA	NA
AGAQALQL	8	sp|P70697|DCUP_MOUSE	Uroporphyrinogen decarboxylase	Mouse	TMT	[TMTpro]-AGAQALQL/2			20.285	36865.4		3.447	9458.49		NA	NA	NA
AGARLQVLL	9	sp|O35386|PAHX_MOUSE	Phytanoyl-CoA dioxygenase, peroxisomal	Mouse	Label-free	AGARLQVLL/2	H-2-Db	WB	0.962	8450.13	WB	2.871	3407.84		NA	NA	NA
AGAYVHVV	8	sp|Q9D2C7|BI1_MOUSE	Bax inhibitor 1	Mouse	TMT and Label-free	AGAYVHVV/2,[TMTpro]-AGAYVHVV/2			25.2	34396		6.186	11453.5		NA	NA	NA
AGDDAPRAVFPSIVG	15	sp|P63260|ACTG_MOUSE;sp|P60710|ACTB_MOUSE;sp|P68033|ACTC_MOUSE;sp|P68134|ACTS_MOUSE;sp|P63268|ACTH_MOUSE;sp|P62737|ACTA_MOUSE	Actin, cytoplasmic 2	Mouse	Label-free	AGDDAPRAVFPSIVG/2									NA	NA	NA
AGEIPKIL	8	sp|P17427|AP2A2_MOUSE	AP-2 complex subunit alpha-2	Mouse	TMT	[TMTpro]-AGEIPKIL/2			24.857	42015.2		15.934	28612.1		NA	NA	NA
AGEYDHLPEQAF	12	sp|P56480|ATPB_MOUSE	ATP synthase subunit beta, mitochondrial	Mouse	TMT	[TMTpro]-AGEYDHLPEQAF/2			28.985	33954.8		50.152	28059.1		NA	NA	NA
AGFAFLT	7	sp|Q9D2C7|BI1_MOUSE	Bax inhibitor 1	Mouse	TMT	[TMTpro]-AGFAFLT/2									NA	NA	NA
AGFAFLTGV	9	sp|Q9D2C7|BI1_MOUSE	Bax inhibitor 1	Mouse	TMT and Label-free	AGFAFLTGV/1,[TMTpro]-AGFAFLTGV/2	H-2-Kb	SB	2.971	8610.07		0.124	23.21	SB	Spleen	Spleen	NA
AGFAGDDAPR	10	sp|P63260|ACTG_MOUSE;sp|P60710|ACTB_MOUSE;sp|P68033|ACTC_MOUSE;sp|P68134|ACTS_MOUSE;sp|P63268|ACTH_MOUSE;sp|P62737|ACTA_MOUSE	Actin, cytoplasmic 2	Mouse	TMT and Label-free	AGFAGDDAPR/2,[TMTpro]-AGFAGDDAPR/2			41.5	35246.7		53.561	25636.3		NA	NA	NA
AGFAGDDAPRAVFPS	15	sp|P63260|ACTG_MOUSE;sp|P60710|ACTB_MOUSE;sp|P68033|ACTC_MOUSE;sp|P68134|ACTS_MOUSE;sp|P63268|ACTH_MOUSE;sp|P62737|ACTA_MOUSE	Actin, cytoplasmic 2	Mouse	TMT	[TMTpro]-AGFAGDDAPRAVFPS/3									NA	NA	NA
AGFAGDDAPRAVFPSIVG	18	sp|P63260|ACTG_MOUSE;sp|P60710|ACTB_MOUSE;sp|P68033|ACTC_MOUSE;sp|P68134|ACTS_MOUSE;sp|P63268|ACTH_MOUSE;sp|P62737|ACTA_MOUSE	Actin, cytoplasmic 2	Mouse	TMT and Label-free	AGFAGDDAPRAVFPSIVG/2,[TMTpro]-AGFAGDDAPRAVFPSIVG/3,[TMTpro]-AGFAGDDAPRAVFPSIVG/2									NA	NA	NA
AGFIYPLV	8	sp|Q3V3R1|C1TM_MOUSE	Monofunctional C1-tetrahydrofolate synthase, mitochondrial	Mouse	TMT	[TMTpro]-AGFIYPLV/2	H-2-Kb	SB	8.794	19675.2		0.092	26.08	SB	NA	NA	NA
AGFLGAVVAG	10	tr|A0A3Q0NBF0|A0A3Q0NBF0_LISMG	PTS system, fructose-specific, IIC component	Listeria	Label-free	AGFLGAVVAG/1			48.917	32162.6		48.722	18444.9		NA	NA	NA
AGFLYPLV	8	sp|Q922D8|C1TC_MOUSE	C-1-tetrahydrofolate synthase, cytoplasmic	Mouse	TMT	[TMTpro]-AGFLYPLV/2	H-2-Kb	SB	8.891	19438.2		0.091	21.57	SB	NA	NA	NA
AGGHKLGLALELEA	14	sp|Q60930|VDAC2_MOUSE	Voltage-dependent anion-selective channel protein 2	Mouse	Label-free	AGGHKLGLALELEA/2,AGGHKLGLALELEA/3									NA	NA	NA
AGGHKLGLGLEFQA	14	sp|Q60932|VDAC1_MOUSE	Voltage-dependent anion-selective channel protein 1	Mouse	Label-free	AGGHKLGLGLEFQA/2									NA	NA	NA
AGGTTLIL	8	sp|O70494|SP3_MOUSE	Transcription factor Sp3	Mouse	TMT	[TMTpro]-AGGTTLIL/2			24.378	37498.2		15.111	18889		NA	NA	NA
AGGVQTVTLIPGD	13	sp|Q9D6R2|IDH3A_MOUSE	Isocitrate dehydrogenase [NAD] subunit alpha, mitochondrial	Mouse	TMT	[TMTpro]-AGGVQTVTLIPGD/2									NA	NA	NA
AGIENDEAF	9	sp|O08585|CLCA_MOUSE	Clathrin light chain A	Mouse	TMT	[TMTpro]-AGIENDEAF/2	H-2-Db	SB	0.025	138.9	SB	6.502	12511.5		Spleen	NA	Spleen
AGIENKFGLYL	11	sp|Q9QXX4|S2513_MOUSE;sp|Q8BH59|S2512_MOUSE	Electrogenic aspartate/glutamate antiporter SLC25A13, mitochondrial	Mouse	Label-free	AGIENKFGLYL/2	H-2-Db	SB	0.013	69.57	SB	3.912	3553.02		Spleen	NA	Spleen
AGIFTDQL	8	sp|Q05020|APOC2_MOUSE	Apolipoprotein C-II	Mouse	TMT	[TMTpro]-AGIFTDQL/2	H-2-Kb	WB	3.677	19381.5		1.536	3643.3	WB	NA	NA	NA
AGIGFYQHL	9	sp|Q6ZPY2|SMG5_MOUSE	Nonsense-mediated mRNA decay factor SMG5	Mouse	TMT	[TMTpro]-AGIGFYQHL/2	H-2-Kb	SB	0.351	3615.93	SB	0.008	9.34	SB	NA	NA	NA
AGIIAIYGL	9	sp|P63082|VATL_MOUSE	V-type proton ATPase 16 kDa proteolipid subunit c	Mouse	TMT	[TMTpro]-AGIIAIYGL/2	H-2-Db	WB	1.519	8698.37	WB	2.135	1855.49		NA	NA	NA
AGILNHYLI	9	sp|P30355|AL5AP_MOUSE	Arachidonate 5-lipoxygenase-activating protein	Mouse	Label-free	AGILNHYLI/2	H-2-Db	SB	0.007	11.55	SB	3.006	1719.16		Spleen	NA	Spleen
AGIYNTTEL	9	sp|Q8K1Z0|COQ9_MOUSE	Ubiquinone biosynthesis protein COQ9, mitochondrial	Mouse	TMT	[TMTpro]-AGIYNTTEL/2	H-2-Db	SB	0.002	11.67	SB	1.214	1743.15	WB	Spleen	NA	Spleen
AGKLVSLVPPLLL	13	sp|O55026|ENTP2_MOUSE	Ectonucleoside triphosphate diphosphohydrolase 2	Mouse	Label-free	AGKLVSLVPPLLL/2									NA	NA	NA
AGLENPITV	9	sp|Q7TN22|TXD16_MOUSE	Thioredoxin domain-containing protein 16	Mouse	TMT	[TMTpro]-AGLENPITV/2	H-2-Db	SB	0.009	61.82	SB	3.463	8960.59		Spleen	NA	Spleen
AGLEVYPSI	9	sp|P43406|ITAV_MOUSE	Integrin alpha-V	Mouse	TMT	[TMTpro]-AGLEVYPSI/2	H-2-Kb	SB	0.689	5945.83	WB	0.467	574.97	SB	NA	NA	NA
AGLFTKDL	8	sp|P24549|AL1A1_MOUSE	Aldehyde dehydrogenase 1A1	Mouse	Label-free	AGLFTKDL/2			19.63	33051.9		3.916	6249.32		NA	NA	NA
AGLKATIF	8	sp|P11859|ANGT_MOUSE	Angiotensinogen	Mouse	Label-free	AGLKATIF/2			14.517	33228		5.609	11402.7		NA	NA	NA
AGLLALEF	8	sp|Q99KK7|DPP3_MOUSE	Dipeptidyl peptidase 3	Mouse	TMT	[TMTpro]-AGLLALEF/2			13.348	28986.7		4.126	7067.79		NA	NA	NA
AGLLNNPHFI	10	sp|Q8BJU0|SGTA_MOUSE	Small glutamine-rich tetratricopeptide repeat-containing protein alpha	Mouse	TMT	[TMTpro]-AGLLNNPHFI/2	H-2-Db	SB	0.068	165.63	SB	25.466	15313.6		Spleen	NA	Spleen
AGLLSNVL	8	sp|Q99J95|CDK9_MOUSE	Cyclin-dependent kinase 9	Mouse	TMT	[TMTpro]-AGLLSNVL/2			7.186	23490.5		3.342	4887.54		NA	NA	NA
AGLNALLL	8	sp|Q9EQK7|ICMT_MOUSE	Protein-S-isoprenylcysteine O-methyltransferase	Mouse	TMT	[TMTpro]-AGLNALLL/2	H-2-Db	WB	1.295	8421.01	WB	2.835	3096.49		NA	NA	NA
AGLQFVNL	8	sp|Q8CFT2|SET1B_MOUSE	Histone-lysine N-methyltransferase SETD1B	Mouse	TMT and Label-free	AGLQFVNL/1,[TMTpro]-AGLQFVNL/2	H-2-Kb	SB	4.358	19831.8		0.018	15.07	SB	Spleen	Spleen	NA
AGLQNLPIT	9	sp|E9Q8T7|DYH1_MOUSE	Dynein axonemal heavy chain 1	Mouse	TMT	[TMTpro]-AGLQNLPIT/2	H-2-Db	WB	0.566	1585.68	WB	18.883	14975.5		NA	NA	NA
AGLRLLTNM	9	sp|Q9CX83|ARMX1_MOUSE;sp|Q9D0L7|ARM10_MOUSE;sp|Q8BHS6|ARMX3_MOUSE	Armadillo repeat-containing X-linked protein 1	Mouse	Label-free	AGLRLLTNM[Oxidation]/2	H-2-Db	SB	0.305	1752.51	SB	0.652	391.14	WB	NA	NA	NA
AGLSSLGL	8	sp|Q80VP0|TCPR1_MOUSE;sp|Q8R317|UBQL1_MOUSE	Tectonin beta-propeller repeat-containing protein 1	Mouse	TMT	[TMTpro]-AGLSSLGL/2			18.414	31407		2.886	3533.13		NA	NA	NA
AGLTAYYF	8	sp|Q8CGF5|TLCD4_MOUSE	TLC domain-containing protein 4	Mouse	TMT	[TMTpro]-AGLTAYYF/2			7.635	21896.2		3.757	3098.97		NA	NA	NA
AGLTHIITM	9	sp|Q9D0M1|KPRA_MOUSE	Phosphoribosyl pyrophosphate synthase-associated protein 1	Mouse	TMT and Label-free	AGLTHIITM[Oxidation]/2,[TMTpro]-AGLTHIITM[Oxidation]/2	H-2-Db	SB	0.041	300.95	SB	0.366	453.74	SB	NA	NA	NA
AGLTHLITM	9	sp|Q8R574|KPRB_MOUSE	Phosphoribosyl pyrophosphate synthase-associated protein 2	Mouse	TMT and Label-free	AGLTHLITM[Oxidation]/2,[TMTpro]-AGLTHLITM[Oxidation]/2	H-2-Db	SB	0.048	289.65	SB	0.418	369.77	SB	NA	NA	NA
AGLTSFSF	8	sp|Q7TNE3|SPAG7_MOUSE	Sperm-associated antigen 7	Mouse	TMT	[TMTpro]-AGLTSFSF/2			9.04	23005.8		2.787	3319.26		NA	NA	NA
AGLVNIVSF	9	sp|Q8BJL0|SMAL1_MOUSE	SWI/SNF-related matrix-associated actin-dependent regulator of chromatin subfamily A-like protein 1	Mouse	TMT	[TMTpro]-AGLVNIVSF/2	H-2-Db	SB	0.018	106.22	SB	1.475	2371.51	WB	NA	NA	NA
AGMNALQL	8	sp|Q9Z0H4|CELF2_MOUSE	CUGBP Elav-like family member 2	Mouse	TMT	[TMTpro]-AGM[Oxidation]NALQL/2	H-2-Db	WB	0.956	8642.74	WB	1.595	2879.05	WB	NA	NA	NA
AGMTHIVR	8	sp|P27659|RL3_MOUSE	Large ribosomal subunit protein uL3	Mouse	TMT	[TMTpro]-AGM[Oxidation]THIVR/3			32.727	37736.3		13.418	14843.3		NA	NA	NA
AGNNWAK	7	sp|Q9CWF2|TBB2B_MOUSE;sp|P99024|TBB5_MOUSE;sp|Q9D6F9|TBB4A_MOUSE;sp|P68372|TBB4B_MOUSE;sp|Q9ERD7|TBB3_MOUSE;sp|Q7TMM9|TBB2A_MOUSE;sp|A2AQ07|TBB1_MOUSE;sp|Q922F4|TBB6_MOUSE	Tubulin beta-2B chain	Mouse	TMT	[TMTpro]-AGNNWAK/3									NA	NA	NA
AGPGLLF	7	tr|A0A3Q0NFE9|A0A3Q0NFE9_LISMG	Sodium-dependent transporter	Listeria	TMT	[TMTpro]-AGPGLLF/2									NA	NA	NA
AGPSNFGTEL	10	sp|P0C090|RC3H2_MOUSE	Roquin-2	Mouse	TMT	[TMTpro]-AGPSNFGTEL/2	H-2-Db	SB	0.016	94.4	SB	1.939	1647.5	WB	Spleen	NA	Spleen
AGPTFNYL	8	sp|Q01320|TOP2A_MOUSE	DNA topoisomerase 2-alpha	Mouse	TMT and Label-free	AGPTFNYL/1,[TMTpro]-AGPTFNYL/2	H-2-Kb	SB	1.428	10412.2	WB	0.084	65.07	SB	Spleen	Spleen	NA
AGPTNSLKYVP	11	sp|Q8BMI0|FBX38_MOUSE	F-box only protein 38	Mouse	TMT	[TMTpro]-AGPTNSLKYVP/3	H-2-Db	WB	1.59	3729.73	WB	38.171	26509.6		NA	NA	NA
AGPTNVHLI	9	sp|P70178|SIX5_MOUSE	Homeobox protein SIX5	Mouse	TMT	[TMTpro]-AGPTNVHLI/2	H-2-Db	SB	0.003	15.95	SB	1.852	4427.05	WB	Spleen	NA	Spleen
AGPWYRNL	8	sp|P98195|ATP9B_MOUSE	Probable phospholipid-transporting ATPase IIB	Mouse	TMT and Label-free	AGPWYRNL/2,[TMTpro]-AGPWYRNL/2	H-2-Kb	SB	9.514	27654.6		0.048	32.34	SB	Spleen	Spleen	NA
AGQFNQDYL	9	sp|P97384|ANX11_MOUSE	Annexin A11	Mouse	TMT	[TMTpro]-AGQFNQDYL/2	H-2-Db	SB	0.009	29.53	SB	9.707	9731.51		NA	NA	NA
AGQLGVEF	8	sp|Q76MZ3|2AAA_MOUSE;sp|Q7TNP2|2AAB_MOUSE	Serine/threonine-protein phosphatase 2A 65 kDa regulatory subunit A alpha isoform	Mouse	TMT	[TMTpro]-AGQLGVEF/2			14.79	34811.6		8.669	17546.7		NA	NA	NA
AGSDLFVF	8	sp|Q3U821|WDR75_MOUSE	WD repeat-containing protein 75	Mouse	TMT	[TMTpro]-AGSDLFVF/2			23.732	35615.4		7.74	14235.8		NA	NA	NA
AGSQLHHVPV	10	sp|Q63870|CO7A1_MOUSE	Collagen alpha-1(VII) chain	Mouse	Label-free	AGSQLHHVPV/2			6.464	10438.6		16.501	5056.62		NA	NA	NA
AGSWALTL	8	sp|Q9CW42|MARC1_MOUSE	Mitochondrial amidoxime-reducing component 1	Mouse	TMT	[TMTpro]-AGSWALTL/2			25.222	35952.3		4.503	5685.74		NA	NA	NA
AGTEFGPGTAYGNAL	15	sp|Q9JK48|SHLB1_MOUSE	Endophilin-B1	Mouse	TMT	[TMTpro]-AGTEFGPGTAYGNAL/2									NA	NA	NA
AGTLSLLL	8	sp|O35114|SCRB2_MOUSE	Lysosome membrane protein 2	Mouse	TMT	[TMTpro]-AGTLSLLL/2			18.975	32336		5.121	6529.61		NA	NA	NA
AGTSLVNF	8	sp|P09813|APOA2_MOUSE	Apolipoprotein A-II	Mouse	TMT and Label-free	AGTSLVNF/1,[TMTpro]-AGTSLVNF/2			24.092	36666.1		4.632	8369.7		NA	NA	NA
AGTSLVNFF	9	sp|P09813|APOA2_MOUSE	Apolipoprotein A-II	Mouse	TMT and Label-free	AGTSLVNFF/1,[TMTpro]-AGTSLVNFF/2			3.078	15299.3		6.187	9137.11		NA	NA	NA
AGTTTTSTII	10	sp|Q9D241|RN186_MOUSE	E3 ubiquitin-protein ligase RNF186	Mouse	TMT	[TMTpro]-AGTTTTSTII/2			14.966	24827.8		48.444	27680		NA	NA	NA
AGVENVSEL	9	sp|Q9WUB3|PYGM_MOUSE	Glycogen phosphorylase, muscle form	Mouse	TMT	[TMTpro]-AGVENVSEL/2	H-2-Db	SB	0.005	26.54	SB	1.609	3732.03	WB	Spleen	NA	Spleen
AGVESLDF	8	sp|Q8BPM0|DAAM1_MOUSE	Disheveled-associated activator of morphogenesis 1	Mouse	TMT	[TMTpro]-AGVESLDF/2			14.427	29956		12.529	18526.5		NA	NA	NA
AGVGALKL	8	sp|Q8R1T1|CHMP7_MOUSE	Charged multivesicular body protein 7	Mouse	TMT and Label-free	AGVGALKL/2,[TMTpro]-AGVGALKL/2			20.766	37218.1		4.748	12226.1		NA	NA	NA
AGVPAVEF	8	sp|Q9JKX3|TFR2_MOUSE	Transferrin receptor protein 2	Mouse	TMT	[TMTpro]-AGVPAVEF/2			12.424	33678.3		3.401	11498.3		NA	NA	NA
AGVQHIAL	8	sp|P49429|HPPD_MOUSE	4-hydroxyphenylpyruvate dioxygenase	Mouse	TMT and Label-free	AGVQHIAL/2,[TMTpro]-AGVQHIAL/2	H-2-Kb	WB	5.628	23107.3		0.691	1193.85	WB	NA	NA	NA
AGVRNPQQHL	10	sp|P29341|PABP1_MOUSE	Polyadenylate-binding protein 1	Mouse	Label-free	AGVRNPQQHL/2,AGVRNPQQHL/3	H-2-Db	SB	0.106	1002.69	SB	7.083	13936.2		NA	NA	NA
AGVSNIIEF	9	sp|Q9D2L9|F111A_MOUSE	Serine protease FAM111A	Mouse	TMT and Label-free	AGVSNIIEF/1,[TMTpro]-AGVSNIIEF/2	H-2-Db	SB	0.02	133.44	SB	2.699	5684.76		NA	NA	NA
AGYDYLAL	8	sp|Q9CQS5|RIOK2_MOUSE	Serine/threonine-protein kinase RIO2	Mouse	TMT and Label-free	AGYDYLAL/1,[TMTpro]-AGYDYLAL/2	H-2-Kb	SB	7.123	24044.9		0.014	12.73	SB	NA	NA	NA
AGYLALLQV	9	sp|Q9JJV9|SCN5A_MOUSE;sp|Q9WTU3|SCN8A_MOUSE;sp|A2ASI5|SCN3A_MOUSE	Sodium channel protein type 5 subunit alpha	Mouse	Label-free	AGYLALLQV/1	H-2-Kb	WB	3.877	15725.1		0.838	659.28	WB	NA	NA	NA
AGYLYALL	8	sp|Q9JJK2|LANC2_MOUSE	LanC-like protein 2	Mouse	TMT and Label-free	AGYLYALL/1,[TMTpro]-AGYLYALL/2	H-2-Kb	SB	6.828	17298.6		0.006	3.57	SB	Spleen	Spleen	NA
AGYLYPAF	8	sp|P33242|STF1_MOUSE	Steroidogenic factor 1	Mouse	TMT	[TMTpro]-AGYLYPAF/2	H-2-Kb	SB	6.846	22398.2		0.07	34.83	SB	NA	NA	NA
AGYMYTQL	8	sp|A2AN08|UBR4_MOUSE	E3 ubiquitin-protein ligase UBR4	Mouse	TMT and Label-free	AGYM[Oxidation]YTQL/1,[TMTpro]-AGYM[Oxidation]YTQL/2	H-2-Kb	SB	2.928	16824.5		0.004	4.86	SB	Spleen	Spleen	NA
AGYMYTQLM	9	sp|A2AN08|UBR4_MOUSE	E3 ubiquitin-protein ligase UBR4	Mouse	TMT	[TMTpro]-AGYM[Oxidation]YTQLM[Oxidation]/2	H-2-Kb	SB	1.117	5602.33	WB	0.064	16.56	SB	Other origin	Other origin	NA
AGYQLVNSIFQHL	13	sp|Q80SU7|GVIN1_MOUSE	Interferon-induced very large GTPase 1	Mouse	Label-free	AGYQLVNSIFQHL/2									NA	NA	NA
AGYSFEKL	8	sp|Q91Y86|MK08_MOUSE	Mitogen-activated protein kinase 8	Mouse	TMT and Label-free	AGYSFEKL/2,[TMTpro]-AGYSFEKL/2	H-2-Kb	SB	4.026	21242.1		0.007	13.38	SB	Spleen	Spleen	NA
AGYSYWTL	8	sp|A3KGW5|GT253_MOUSE	Inactive glycosyltransferase 25 family member 3	Mouse	TMT	[TMTpro]-AGYSYWTL/2	H-2-Kb	SB	4.101	15058.7		0.026	14	SB	NA	NA	NA
AHGGYSVFAGVGER	14	sp|P56480|ATPB_MOUSE	ATP synthase subunit beta, mitochondrial	Mouse	TMT	[TMTpro]-AHGGYSVFAGVGER/3									NA	NA	NA
AHIIPFLK	8	sp|O88531|PPT1_MOUSE	Palmitoyl-protein thioesterase 1	Mouse	Label-free	AHIIPFLK/2			43.706	39378.5		8.893	14173.6		NA	NA	NA
AHLLLPQL	8	sp|P28828|PTPRM_MOUSE	Receptor-type tyrosine-protein phosphatase mu	Mouse	TMT	[TMTpro]-AHLLLPQL/2	H-2-Kb	WB	9.421	27722.3		0.682	1108.4	WB	NA	NA	NA
AHNLIAIA	8	sp|Q8VE08|FBX33_MOUSE	F-box only protein 33	Mouse	TMT	[TMTpro]-AHNLIAIA/2			54.111	40009.4		22.436	18857.3		NA	NA	NA
AHQLVLPPC	9	sp|Q6A0A9|F120A_MOUSE;sp|Q8C3F2|F120C_MOUSE	Constitutive coactivator of PPAR-gamma-like protein 1	Mouse	TMT	[TMTpro]-AHQLVLPPC/2			24.347	30498.9		14.413	11062.1		NA	NA	NA
AHVTHPELK	9	sp|Q9CR47|NSA2_MOUSE	Ribosome biogenesis protein NSA2 homolog	Mouse	Label-free	AHVTHPELK/2			24.745	31079.8		14.851	23386.5		NA	NA	NA
AIAELGIYPAVDPLDSTSR	19	sp|P56480|ATPB_MOUSE	ATP synthase subunit beta, mitochondrial	Mouse	TMT	[TMTpro]-AIAELGIYPAVDPLDSTSR/3									NA	NA	NA
AIAPQVGNDAVF	12	sp|Q8QZY1|EIF3L_MOUSE	Eukaryotic translation initiation factor 3 subunit L	Mouse	TMT	[TMTpro]-AIAPQVGNDAVF/2			3.691	9136.91		31.194	19319.3		NA	NA	NA
AIASVIYL	8	sp|Q61462|CY24A_MOUSE	Cytochrome b-245 light chain	Mouse	TMT	[TMTpro]-AIASVIYL/2	H-2-Kb	WB	6.204	16173.6		1.142	1909.75	WB	NA	NA	NA
AIATLYGL	8	sp|Q91XB0|TREX1_MOUSE	Three-prime repair exonuclease 1	Mouse	TMT	[TMTpro]-AIATLYGL/2	H-2-Kb	WB	30.462	32879.7		1.278	859.09	WB	NA	NA	NA
AIDDQLLQRVF	11	tr|E9PZQ1|E9PZQ1_MOUSE	DExD/H box helicase 60	Mouse	TMT	[TMTpro]-AIDDQLLQRVF/2			21.667	36223.3		22.128	24840.6		NA	NA	NA
AIEVIHKL	8	sp|Q09014|NCF1_MOUSE	Neutrophil cytosol factor 1	Mouse	TMT	[TMTpro]-AIEVIHKL/3,[TMTpro]-AIEVIHKL/2	H-2-Kb	WB	12.333	34613.7		1.952	7677.44	WB	NA	NA	NA
AIFKKTVAM	9	sp|Q6P8X1|SNX6_MOUSE;sp|Q80ZJ7|SNX32_MOUSE	Sorting nexin-6	Mouse	Label-free	AIFKKTVAM[Oxidation]/2	H-2-Kb	SB	0.659	6573.63	WB	0.134	124.2	SB	NA	NA	NA
AIFNFQSL	8	sp|Q9CR64|KISHA_MOUSE	Protein kish-A	Mouse	TMT and Label-free	AIFNFQSL/1,AIFNFQSL/2,[TMTpro]-AIFNFQSL/2	H-2-Kb	SB	0.745	3674.26	WB	0.003	4.74	SB	Spleen	Spleen	NA
AIFNGLTL	8	sp|O70622|RTN2_MOUSE	Reticulon-2	Mouse	TMT	[TMTpro]-AIFNGLTL/2	H-2-Kb	SB	0.696	2982.29	WB	0.388	319.4	SB	NA	NA	NA
AIFQPSF	7	sp|Q8BFZ3|ACTBL_MOUSE	Beta-actin-like protein 2	Mouse	TMT and Label-free	AIFQPSF/1,[TMTpro]-AIFQPSF/2									NA	NA	NA
AIFQPSFL	8	sp|Q8BFZ3|ACTBL_MOUSE	Beta-actin-like protein 2	Mouse	Label-free	AIFQPSFL/1	H-2-Kb	SB	11.003	27218.5		0.233	195.81	SB	NA	NA	NA
AIFQPSFLG	9	sp|Q8BFZ3|ACTBL_MOUSE	Beta-actin-like protein 2	Mouse	TMT	[TMTpro]-AIFQPSFLG/2			36.71	34486.2		15.616	9358.02		NA	NA	NA
AIIAFKTL	8	sp|Q8K4I3|ARHG6_MOUSE	Rho guanine nucleotide exchange factor 6	Mouse	TMT and Label-free	AIIAFKTL/2,[TMTpro]-AIIAFKTL/3,[TMTpro]-AIIAFKTL/2	H-2-Kb	SB	11.675	26377.5		0.019	23.06	SB	Spleen	Spleen	NA
AIIAFKTLM	9	sp|Q8K4I3|ARHG6_MOUSE	Rho guanine nucleotide exchange factor 6	Mouse	TMT	[TMTpro]-AIIAFKTLM[Oxidation]/3	H-2-Kb	SB	1.191	6431.44	WB	0.198	93.79	SB	Spleen	Spleen	NA
AIIDPGDSDIIRSMPEQTG	19	sp|P62889|RL30_MOUSE	Large ribosomal subunit protein eL30	Mouse	TMT	[TMTpro]-AIIDPGDSDIIRSM[Oxidation]PEQTG/3									NA	NA	NA
AIIDPGDSDIIRSMPEQTGE	20	sp|P62889|RL30_MOUSE	Large ribosomal subunit protein eL30	Mouse	TMT	[TMTpro]-AIIDPGDSDIIRSM[Oxidation]PEQTGE/3									NA	NA	NA
AIIESTPEL	9	sp|Q58A65|JIP4_MOUSE	C-Jun-amino-terminal kinase-interacting protein 4	Mouse	TMT	[TMTpro]-AIIESTPEL/2	H-2-Kb	SB	0.488	6206.86	SB	0.466	910.94	SB	NA	NA	NA
AIIIPPLLE	9	sp|Q811P0|S36A3_MOUSE	Proton-coupled amino acid transporter 3	Mouse	TMT	[TMTpro]-AIIIPPLLE/2			49.25	43018.4		27.462	26370.6		NA	NA	NA
AIIMPMISPYTKY	13	sp|Q9CQ91|NDUA3_MOUSE	NADH dehydrogenase [ubiquinone] 1 alpha subcomplex subunit 3	Mouse	TMT	[TMTpro]-AIIM[Oxidation]PM[Oxidation]ISPYTKY/3									NA	NA	NA
AIISFSLL	8	sp|P01853|TCC1_MOUSE;sp|P06334|TCC3_MOUSE;sp|P03985|TCC2_MOUSE;tr|A0A075B5Z2|A0A075B5Z2_MOUSE;tr|L7N479|L7N479_MOUSE;tr|A0A075B5Z0|A0A075B5Z0_MOUSE	T-cell receptor gamma chain C region C10.5	Mouse	Label-free	AIISFSLL/1	H-2-Kb	SB	8.715	19187.5		0.015	9.17	SB	Spleen	Spleen	NA
AIITGFRNV	9	sp|Q9Z1S0|BUB1B_MOUSE	Mitotic checkpoint serine/threonine-protein kinase BUB1 beta	Mouse	Label-free	AIITGFRNV/2	H-2-Kb	SB	4.849	16482.2		0.325	202.6	SB	NA	NA	NA
AILDFNNI	8	sp|P98199|AT8B2_MOUSE	Phospholipid-transporting ATPase ID	Mouse	TMT	[TMTpro]-AILDFNNI/2	H-2-Kb	SB	14.533	24154.2		0.143	75.45	SB	NA	NA	NA
AILERFPTI	9	sp|P50652|FANCC_MOUSE	Fanconi anemia group C protein homolog	Mouse	TMT and Label-free	AILERFPTI/2,[TMTpro]-AILERFPTI/2	H-2-Kb	SB	0.977	6676.56	WB	0.121	76.34	SB	Spleen	Spleen	NA
AILGIAGGMY	10	tr|A0A5F8MPY0|A0A5F8MPY0_MOUSE	MCG1034862	Mouse	TMT	[TMTpro]-AILGIAGGM[Oxidation]Y/2			50.444	41031.7		46.8	25185.7		NA	NA	NA
AILQVLHVL	9	sp|E9Q3L2|PI4KA_MOUSE	Phosphatidylinositol 4-kinase alpha	Mouse	TMT and Label-free	AILQVLHVL/2,[TMTpro]-AILQVLHVL/2	H-2-Db	WB	0.799	8443.73	WB	1.033	2184.99	WB	NA	NA	NA
AILSFTSL	8	sp|Q9WUF3|C8AP2_MOUSE	CASP8-associated protein 2	Mouse	TMT and Label-free	AILSFTSL/1,[TMTpro]-AILSFTSL/2	H-2-Kb	SB	4.464	15310.8		0.011	11.09	SB	NA	NA	NA
AIMFVGVN	8	sp|P00397|COX1_MOUSE	Cytochrome c oxidase subunit 1	Mouse	TMT	[TMTpro]-AIM[Oxidation]FVGVN/2			89.167	42657.3		39.719	20562.8		NA	NA	NA
AIMPNGDHI	9	sp|P63005|LIS1_MOUSE	Platelet-activating factor acetylhydrolase IB subunit beta	Mouse	TMT	[TMTpro]-AIM[Oxidation]PNGDHI/2	H-2-Db	SB	0.014	48.39	SB	6.633	8332.56		NA	NA	NA
AINFEEF	7	sp|P27005|S10A8_MOUSE	Protein S100-A8	Mouse	TMT and Label-free	AINFEEF/1,[TMTpro]-AINFEEF/2									NA	NA	NA
AINSGALPSIE	11	sp|Q8CFB4|GBP5_MOUSE	Guanylate-binding protein 5	Mouse	TMT	[TMTpro]-AINSGALPSIE/2			57.727	39925.5		76.579	32021.9		NA	NA	NA
AINSGALPSIEN	12	sp|Q8CFB4|GBP5_MOUSE	Guanylate-binding protein 5	Mouse	TMT	[TMTpro]-AINSGALPSIEN/2			83.75	42238.5		94.5	35404.5		NA	NA	NA
AINSGALPSIENT	13	sp|Q8CFB4|GBP5_MOUSE	Guanylate-binding protein 5	Mouse	TMT	[TMTpro]-AINSGALPSIENT/2									NA	NA	NA
AIQAVLSL	8	sp|P63260|ACTG_MOUSE;sp|P60710|ACTB_MOUSE;sp|P68134|ACTS_MOUSE;sp|P68033|ACTC_MOUSE;sp|Q8BFZ3|ACTBL_MOUSE;sp|P63268|ACTH_MOUSE;sp|P62737|ACTA_MOUSE	Actin, cytoplasmic 2	Mouse	TMT	[TMTpro]-AIQAVLSL/2	H-2-Kb	WB	18.111	31365.3		1.926	3382.09	WB	NA	NA	NA
AIQPGSINYDL	11	sp|Q61233|PLSL_MOUSE	Plastin-2	Mouse	TMT	[TMTpro]-AIQPGSINYDL/2			8.267	24229.8		13.717	16699.2		NA	NA	NA
AIQQGVIKL	9	sp|P97412|LYST_MOUSE	Lysosomal-trafficking regulator	Mouse	TMT	[TMTpro]-AIQQGVIKL/2			5.675	28181.4		2.945	8946.35		NA	NA	NA
AISNLDYI	8	sp|Q9R0C8|VAV3_MOUSE	Guanine nucleotide exchange factor VAV3	Mouse	TMT	[TMTpro]-AISNLDYI/2	H-2-Db	SB	0.152	109.33	SB	13.98	14797.4		NA	NA	NA
AITDRVILL	9	sp|P97479|MYO7A_MOUSE	Unconventional myosin-VIIa	Mouse	Label-free	AITDRVILL/2	H-2-Kb	WB	11.589	32969.8		1.015	2042.54	WB	NA	NA	NA
AIVAPDAF	8	sp|Q9JKF1|IQGA1_MOUSE	Ras GTPase-activating-like protein IQGAP1	Mouse	TMT	[TMTpro]-AIVAPDAF/2			15.939	30176.8		14.793	19193		NA	NA	NA
AIVEFATV	8	sp|Q91WT4|DJC17_MOUSE	DnaJ homolog subfamily C member 17	Mouse	TMT and Label-free	AIVEFATV/1,AIVEFATV/2,[TMTpro]-AIVEFATV/2	H-2-Kb	SB	12.599	21167		0.089	49.98	SB	Spleen	Spleen	NA
AIVEFLSNL	9	sp|Q9D0N7|CAF1B_MOUSE	Chromatin assembly factor 1 subunit B	Mouse	Label-free	AIVEFLSNL/1,AIVEFLSNL/2	H-2-Kb	SB	2.331	11707.3		0.012	10.64	SB	Spleen	Spleen	NA
AIVEGPNFEF	10	sp|Q8K3J1|NDUS8_MOUSE	NADH dehydrogenase [ubiquinone] iron-sulfur protein 8, mitochondrial	Mouse	TMT	[TMTpro]-AIVEGPNFEF/2			11.491	29341.3		15.355	17319.7		NA	NA	NA
AIVEHLVTL	9	sp|Q9Z1E3|IKBA_MOUSE	NF-kappa-B inhibitor alpha	Mouse	Label-free	AIVEHLVTL/2	H-2-Kb	SB	0.282	2973.53	SB	0.106	145.61	SB	Spleen	Spleen	NA
AIVGGMAL	8	sp|Q9CQ92|FIS1_MOUSE	Mitochondrial fission 1 protein	Mouse	TMT	[TMTpro]-AIVGGM[Oxidation]AL/2			16.692	28752.7		3.918	6218.7		NA	NA	NA
AIVLDTASDVL	11	sp|P26039|TLN1_MOUSE	Talin-1	Mouse	TMT	[TMTpro]-AIVLDTASDVL/2			5.898	17019.4		25.805	16532		NA	NA	NA
AIVPILL	7	sp|O08599|STXB1_MOUSE	Syntaxin-binding protein 1	Mouse	TMT and Label-free	AIVPILL/1,[TMTpro]-AIVPILL/2									NA	NA	NA
AIVPLII	7	sp|Q8C7B8|ZSWM4_MOUSE	Zinc finger SWIM domain-containing protein 4	Mouse	TMT and Label-free	AIVPLII/1,[TMTpro]-AIVPLII/2									NA	NA	NA
AIVPLIL	7	sp|O88427|CAC1H_MOUSE	Voltage-dependent T-type calcium channel subunit alpha-1H	Mouse	TMT and Label-free	AIVPLIL/1,[TMTpro]-AIVPLIL/2									NA	NA	NA
AIVQFTRTF	9	sp|Q8C1Y8|CCZ1_MOUSE	Vacuolar fusion protein CCZ1 homolog	Mouse	Label-free	AIVQFTRTF/2	H-2-Kb	SB	4.212	18620.7		0.211	212.89	SB	Other origin	Other origin	NA
AIVSFAHV	8	sp|P43247|MSH2_MOUSE	DNA mismatch repair protein Msh2	Mouse	Label-free	AIVSFAHV/1,AIVSFAHV/2	H-2-Kb	SB	12.989	18053.1		0.069	26.42	SB	Spleen	Spleen	NA
AIVTFITKV	9	sp|Q8CGB6|TENS2_MOUSE	Tensin-2	Mouse	Label-free	AIVTFITKV/2	H-2-Kb	SB	4.877	18755.2		0.174	209.6	SB	NA	NA	NA
AIYEFIHNF	9	sp|Q9WVL1|AP4S1_MOUSE	AP-4 complex subunit sigma-1	Mouse	Label-free	AIYEFIHNF/2	H-2-Kb	SB	1.866	15524.1	WB	0.005	8.48	SB	Spleen	Spleen	NA
AIYGYTF	7	sp|Q9D2R6|COA3_MOUSE	Cytochrome c oxidase assembly factor 3 homolog, mitochondrial	Mouse	TMT and Label-free	AIYGYTF/1,[TMTpro]-AIYGYTF/2									NA	NA	NA
AIYNFTIV	8	sp|Q6PAV2|HERC4_MOUSE	Probable E3 ubiquitin-protein ligase HERC4	Mouse	TMT	[TMTpro]-AIYNFTIV/2	H-2-Kb	SB	2.999	4724.9		0.034	14.24	SB	NA	NA	NA
AIYTFESL	8	sp|Q9JJV9|SCN5A_MOUSE	Sodium channel protein type 5 subunit alpha	Mouse	TMT	[TMTpro]-AIYTFESL/2	H-2-Kb	SB	6.464	18778.1		0.003	4.65	SB	NA	NA	NA
AKALANVNIGSL	12	sp|P47955|RLA1_MOUSE;tr|A0A494BA26|A0A494BA26_MOUSE	Large ribosomal subunit protein P1	Mouse	Label-free	AKALANVNIGSL/2	H-2-Db	WB	1.765	2465.1	WB	42.667	15548.1		NA	NA	NA
AKGPPTNVEPFFINL	15	sp|A2AF47|DOC11_MOUSE	Dedicator of cytokinesis protein 11	Mouse	Label-free	AKGPPTNVEPFFINL/2									NA	NA	NA
AKLGFFPQEA	10	sp|Q8VDV3|R3GEF_MOUSE	Guanine nucleotide exchange factor for Rab-3A	Mouse	Label-free	AKLGFFPQEA/2			27.761	35051.6		18.448	11195		NA	NA	NA
AKLVNQEVL	9	sp|Q91VD9|NDUS1_MOUSE	NADH-ubiquinone oxidoreductase 75 kDa subunit, mitochondrial	Mouse	TMT and Label-free	AKLVNQEVL/2,[TMTpro]-AKLVNQEVL/3	H-2-Db	SB	0.052	259.21	SB	8.97	13318.6		Spleen	NA	Spleen
AKQDVVLNYPM	11	sp|O08810|U5S1_MOUSE	116 kDa U5 small nuclear ribonucleoprotein component	Mouse	TMT and Label-free	AKQDVVLNYPM[Oxidation]/2,[TMTpro]-AKQDVVLNYPM[Oxidation]/3,[TMTpro]-AKQDVVLNYPM[Oxidation]/2			15.708	13739.5		23.147	15958.7		NA	NA	NA
AKTTPPSVYPLAPGSA	16	sp|P01869|IGH1M_MOUSE	Ig gamma-1 chain C region, membrane-bound form	Mouse	TMT	[TMTpro]-AKTTPPSVYPLAPGSA/3									NA	NA	NA
AKTTPPSVYPLAPGSAA	17	sp|P01869|IGH1M_MOUSE	Ig gamma-1 chain C region, membrane-bound form	Mouse	TMT	[TMTpro]-AKTTPPSVYPLAPGSAA/3									NA	NA	NA
AKTTPPSVYPLAPGSAAQ	18	sp|P01869|IGH1M_MOUSE	Ig gamma-1 chain C region, membrane-bound form	Mouse	TMT	[TMTpro]-AKTTPPSVYPLAPGSAAQ/3									NA	NA	NA
AKYDIIGNILKNF	13	sp|O08692|NGP_MOUSE	Neutrophilic granule protein	Mouse	Label-free	AKYDIIGNILKNF/3									NA	NA	NA
ALALPDQL	8	sp|Q4QQM4|P5I11_MOUSE	Tumor protein p53-inducible protein 11	Mouse	TMT	[TMTpro]-ALALPDQL/2			11.493	29588.4		10.164	18351.9		NA	NA	NA
ALAPGSQTSDLSLPD	15	sp|P01901|HA1B_MOUSE	H-2 class I histocompatibility antigen, K-B alpha chain	Mouse	TMT	[TMTpro]-ALAPGSQTSDLSLPD/2									NA	NA	NA
ALATVPIL	8	tr|Q9JHF5|Q9JHF5_MOUSE	V-type proton ATPase subunit a	Mouse	TMT	[TMTpro]-ALATVPIL/2			22.133	33082.3		5.904	10193.4		NA	NA	NA
ALATVPILL	9	tr|Q9JHF5|Q9JHF5_MOUSE	V-type proton ATPase subunit a	Mouse	TMT	[TMTpro]-ALATVPILL/2			5.553	23807.8		5.614	9133.36		NA	NA	NA
ALDPIIHGL	9	sp|Q05909|PTPRG_MOUSE;tr|A0A991ELE1|A0A991ELE1_MOUSE	Receptor-type tyrosine-protein phosphatase gamma	Mouse	TMT and Label-free	ALDPIIHGL/2,[TMTpro]-ALDPIIHGL/2			3.689	28893		2.556	9758.51		NA	NA	NA
ALDVANKIG	9	sp|P62751|RL23A_MOUSE	Large ribosomal subunit protein uL23	Mouse	TMT and Label-free	ALDVANKIG/2,[TMTpro]-ALDVANKIG/3,[TMTpro]-ALDVANKIG/2			74.231	44417.9		94.5	40205.1		NA	NA	NA
ALDVANKIGII	11	sp|P62751|RL23A_MOUSE	Large ribosomal subunit protein uL23	Mouse	TMT and Label-free	ALDVANKIGII/2,[TMTpro]-ALDVANKIGII/3			26.5	28358.8		55.098	27630.4		NA	NA	NA
ALELDPNL	8	sp|Q6URW6|MYH14_MOUSE;sp|Q61879|MYH10_MOUSE;sp|O08638|MYH11_MOUSE	Myosin-14	Mouse	TMT	[TMTpro]-ALELDPNL/2			23.821	37458.4		10.244	15657.5		NA	NA	NA
ALEQDLEFGHG	11	sp|Q3TBD2|HMHA1_MOUSE	Rho GTPase-activating protein 45	Mouse	TMT	[TMTpro]-ALEQDLEFGHG/2			75	42120.8		90	35915.4		NA	NA	NA
ALFNGLTL	8	sp|Q99P72|RTN4_MOUSE;sp|Q8K0T0|RTN1_MOUSE	Reticulon-4	Mouse	TMT	[TMTpro]-ALFNGLTL/2	H-2-Db	WB	0.82	3777.98	WB	1.226	1130.6	WB	NA	NA	NA
ALFNPDVSWDR	11	sp|Q62425|NDUA4_MOUSE	Cytochrome c oxidase subunit NDUFA4	Mouse	TMT	[TMTpro]-ALFNPDVSWDR/2			63.333	43333.3		46.35	31767.3		NA	NA	NA
ALFNPDVSWDRKNNPEPWN	19	sp|Q62425|NDUA4_MOUSE	Cytochrome c oxidase subunit NDUFA4	Mouse	Label-free	ALFNPDVSWDRKNNPEPWN/3									NA	NA	NA
ALFQPSF	7	sp|P63260|ACTG_MOUSE;sp|P60710|ACTB_MOUSE	Actin, cytoplasmic 2	Mouse	TMT and Label-free	ALFQPSF/1,[TMTpro]-ALFQPSF/2									NA	NA	NA
ALFQPSFL	8	sp|P63260|ACTG_MOUSE;sp|P60710|ACTB_MOUSE	Actin, cytoplasmic 2	Mouse	Label-free	ALFQPSFL/1	H-2-Kb	WB	10.839	26419.7		0.807	729.68	WB	NA	NA	NA
ALFQPSFLG	9	sp|P63260|ACTG_MOUSE;sp|P60710|ACTB_MOUSE	Actin, cytoplasmic 2	Mouse	TMT	[TMTpro]-ALFQPSFLG/2			35.727	34253.4		27.591	13856		NA	NA	NA
ALFQPSFLGM	10	sp|P63260|ACTG_MOUSE;sp|P60710|ACTB_MOUSE	Actin, cytoplasmic 2	Mouse	TMT	[TMTpro]-ALFQPSFLGM[Oxidation]/2			8.238	19932.7		2.763	874.66		NA	NA	NA
ALFQPSFLGMES	12	sp|P63260|ACTG_MOUSE;sp|P60710|ACTB_MOUSE	Actin, cytoplasmic 2	Mouse	TMT	[TMTpro]-ALFQPSFLGM[Oxidation]ES/2			67.353	37419.6		45.75	15103.9		NA	NA	NA
ALGAPALDPALAA	13	tr|Q3UIX4|Q3UIX4_MOUSE	Serine and arginine-rich splicing factor 11	Mouse	TMT	[TMTpro]-ALGAPALDPALAA/2									NA	NA	NA
ALGAPALDPALAALG	15	tr|Q3UIX4|Q3UIX4_MOUSE	Serine and arginine-rich splicing factor 11	Mouse	TMT	[TMTpro]-ALGAPALDPALAALG/2									NA	NA	NA
ALGDGAAWPVQG	12	sp|Q91YT0|NDUV1_MOUSE	NADH dehydrogenase [ubiquinone] flavoprotein 1, mitochondrial	Mouse	TMT	[TMTpro]-ALGDGAAWPVQG/2			92	42053.3		96.538	36224.8		NA	NA	NA
ALGHVALRLVP	11	sp|O35954|PITM1_MOUSE	Membrane-associated phosphatidylinositol transfer protein 1	Mouse	TMT	[TMTpro]-ALGHVALRLVP/3			43.824	34484.7		69.5	27881.7		NA	NA	NA
ALIDALRDNETL	12	sp|Q9JHJ0|TMOD3_MOUSE	Tropomodulin-3	Mouse	TMT and Label-free	ALIDALRDNETL/2,[TMTpro]-ALIDALRDNETL/3,[TMTpro]-ALIDALRDNETL/2	H-2-Db	WB	1.583	7324.23	WB	19.481	16580		NA	NA	NA
ALIGVDHSL	9	sp|Q9QWV9|CCNT1_MOUSE	Cyclin-T1	Mouse	TMT and Label-free	ALIGVDHSL/2,ALIGVDHSL/1,[TMTpro]-ALIGVDHSL/2			3.324	20600.2		4.592	9775.94		NA	NA	NA
ALIIPPLLE	9	sp|Q8K4D3|S36A1_MOUSE;sp|Q8BHK3|S36A2_MOUSE	Proton-coupled amino acid transporter 1	Mouse	TMT	[TMTpro]-ALIIPPLLE/2			45.133	42486.9		41.296	29428.8		NA	NA	NA
ALIQNADTL	9	sp|P55194|3BP1_MOUSE	SH3 domain-binding protein 1	Mouse	TMT and Label-free	ALIQNADTL/2,ALIQNADTL/1,[TMTpro]-ALIQNADTL/2	H-2-Db	SB	0.007	21.23	SB	7.057	8480.82		Spleen	NA	Spleen
ALLDELHDL	9	sp|Q8BH02|TOR4A_MOUSE	Torsin-4A	Mouse	TMT and Label-free	ALLDELHDL/2,[TMTpro]-ALLDELHDL/2			5.82	24616.4		8.024	11375.2		NA	NA	NA
ALLEILH	7	sp|Q9D3B1|HACD2_MOUSE	Very-long-chain (3R)-3-hydroxyacyl-CoA dehydratase 2	Mouse	TMT and Label-free	ALLEILH/2,[TMTpro]-ALLEILH/2									NA	NA	NA
ALLELLH	7	sp|Q6DVA0|LEMD2_MOUSE	LEM domain-containing protein 2	Mouse	TMT and Label-free	ALLELLH/2,[TMTpro]-ALLELLH/2									NA	NA	NA
ALLELLHEL	9	sp|Q6DVA0|LEMD2_MOUSE	LEM domain-containing protein 2	Mouse	Label-free	ALLELLHEL/2	H-2-Db	SB	0.424	4524.18	SB	0.982	1756.03	WB	NA	NA	NA
ALLLPIHNL	9	sp|Q3URV1|BROMI_MOUSE	Protein broad-minded	Mouse	TMT	[TMTpro]-ALLLPIHNL/2	H-2-Kb	WB	1.699	16542.8	WB	0.982	1749.44	WB	NA	NA	NA
ALLLPTQI	8	sp|P24807|CD24_MOUSE	Signal transducer CD24	Mouse	TMT	[TMTpro]-ALLLPTQI/2			11.165	28090.1		5.691	10110		NA	NA	NA
ALLLQPGF	8	sp|Q501J2|ANKMT_MOUSE	Adenine nucleotide translocase lysine N-methyltransferase	Mouse	TMT	[TMTpro]-ALLLQPGF/2			27.831	38734.5		6.411	9215.85		NA	NA	NA
ALLNQQFL	8	sp|P48455|PP2BC_MOUSE;sp|P48453|PP2BB_MOUSE	Serine/threonine-protein phosphatase 2B catalytic subunit gamma isoform	Mouse	TMT	[TMTpro]-ALLNQQFL/2	H-2-Db	WB	0.528	2641.04	WB	5.193	7167.82		NA	NA	NA
ALLPASGQIAL	11	sp|Q921I9|EXOS4_MOUSE	Exosome complex component RRP41	Mouse	TMT	[TMTpro]-ALLPASGQIAL/2			6.741	23084.9		18.136	15171.9		NA	NA	NA
ALLPGVAL	8	sp|P27773|PDIA3_MOUSE	Protein disulfide-isomerase A3	Mouse	TMT and Label-free	ALLPGVAL/1,[TMTpro]-ALLPGVAL/2			12.068	30243.5		3.448	5436.09		NA	NA	NA
ALLPGVALL	9	sp|P27773|PDIA3_MOUSE	Protein disulfide-isomerase A3	Mouse	TMT	[TMTpro]-ALLPGVALL/2	H-2-Db	WB	1.904	13160.2	WB	2.779	3507.91		NA	NA	NA
ALLPQNHKL	9	sp|Q80X82|SYMPK_MOUSE	Symplekin	Mouse	TMT and Label-free	ALLPQNHKL/3,[TMTpro]-ALLPQNHKL/3			3.114	24814		2.703	8441.27		NA	NA	NA
ALLPVVHEY	9	sp|Q9CY18|SNX7_MOUSE	Sorting nexin-7	Mouse	TMT	[TMTpro]-ALLPVVHEY/2			4.542	30658.3		4.927	15421.6		NA	NA	NA
ALLQNKDVI	9	sp|P51569|AGAL_MOUSE	Alpha-galactosidase A	Mouse	TMT and Label-free	ALLQNKDVI/2,[TMTpro]-ALLQNKDVI/3,[TMTpro]-ALLQNKDVI/2	H-2-Db	SB	0.018	53.93	SB	21.828	20054.7		Spleen	NA	Spleen
ALLQYINL	8	sp|Q91W96|APC4_MOUSE	Anaphase-promoting complex subunit 4	Mouse	TMT	[TMTpro]-ALLQYINL/2	H-2-Kb	SB	15.429	29090		0.116	70.49	SB	NA	NA	NA
ALLRDVHNL	9	sp|Q8C176|TAF2_MOUSE	Transcription initiation factor TFIID subunit 2	Mouse	TMT	[TMTpro]-ALLRDVHNL/3	H-2-Db	WB	0.686	6745.47	WB	3.635	4888.07		NA	NA	NA
ALLSALHWL	9	sp|Q99K74|MED24_MOUSE	Mediator of RNA polymerase II transcription subunit 24	Mouse	Label-free	ALLSALHWL/2			2.3	9475.5		7.212	6696.67		NA	NA	NA
ALLSDLHAF	9	sp|Q64697|PTCA_MOUSE	Protein tyrosine phosphatase receptor type C-associated protein	Mouse	TMT and Label-free	ALLSDLHAF/2,ALLSDLHAF/1,[TMTpro]-ALLSDLHAF/2	H-2-Db	WB	1.599	10733.3	WB	7.286	8770.57		NA	NA	NA
ALLSFTSL	8	sp|Q9QZI9|SERC3_MOUSE	Serine incorporator 3	Mouse	TMT and Label-free	ALLSFTSL/1,[TMTpro]-ALLSFTSL/2	H-2-Kb	SB	5.573	17034.8		0.081	41.55	SB	NA	NA	NA
ALLSSGF	7	sp|P07901|HS90A_MOUSE;sp|P11499|HS90B_MOUSE	Heat shock protein HSP 90-alpha	Mouse	TMT	[TMTpro]-ALLSSGF/2									NA	NA	NA
ALNDNFVKL	9	tr|A0A1D5RLD8|A0A1D5RLD8_MOUSE;tr|S4R1W1|S4R1W1_MOUSE;sp|P16858|G3P_MOUSE;sp|Q64467|G3PT_MOUSE	Glyceraldehyde-3-phosphate dehydrogenase	Mouse	TMT and Label-free	ALNDNFVKL/2,[TMTpro]-ALNDNFVKL/2,[TMTpro]-ALNDNFVKL/3	H-2-Db	SB	0.297	4556.46	SB	0.917	1977.73	WB	NA	NA	NA
ALNEKLVNL	9	sp|Q9DCH4|EIF3F_MOUSE	Eukaryotic translation initiation factor 3 subunit F	Mouse	TMT and Label-free	ALNEKLVNL/2,[TMTpro]-ALNEKLVNL/3,[TMTpro]-ALNEKLVNL/2	H-2-Kb	WB	3.104	19874		1.076	2418.39	WB	NA	NA	NA
ALNNLLH	7	sp|Q8BKX6|SMG1_MOUSE	Serine/threonine-protein kinase SMG1	Mouse	TMT	[TMTpro]-ALNNLLH/2									NA	NA	NA
ALNNLLHSL	9	sp|Q8BKX6|SMG1_MOUSE	Serine/threonine-protein kinase SMG1	Mouse	TMT and Label-free	ALNNLLHSL/2,[TMTpro]-ALNNLLHSL/2			2.326	14938.8		2.265	4058.08		NA	NA	NA
ALNTQIHDL	9	sp|Q3V3V9|CARL2_MOUSE	Capping protein, Arp2/3 and myosin-I linker protein 2	Mouse	TMT and Label-free	ALNTQIHDL/2,[TMTpro]-ALNTQIHDL/2			5.881	23562		10.669	16218.8		NA	NA	NA
ALPATTILL	9	sp|Q9DBU0|TM9S1_MOUSE	Transmembrane 9 superfamily member 1	Mouse	TMT	[TMTpro]-ALPATTILL/2	H-2-Db	WB	1.798	14095.4	WB	3.7	5898.99		NA	NA	NA
ALPDIPLPAI	10	sp|Q8CB77|ELOA1_MOUSE	Elongin-A	Mouse	TMT	[TMTpro]-ALPDIPLPAI/2			5.165	19990.8		14.322	16004.6		NA	NA	NA
ALQEASEAYLVG	12	sp|P84228|H32_MOUSE;sp|P02301|H3C_MOUSE;sp|P84244|H33_MOUSE	Histone H3.2	Mouse	TMT	[TMTpro]-ALQEASEAYLVG/2			75	39529.6		88.846	31580.5		NA	NA	NA
ALQSLLHLL	9	sp|Q6P3A9|ARL11_MOUSE;sp|Q60960|IMA5_MOUSE	ADP-ribosylation factor-like protein 11	Mouse	Label-free	ALQSLLHLL/2			2.724	14931		2.658	3808.31		NA	NA	NA
ALQTYQEIVTSHSAAS	16	sp|Q9CXW2|RT22_MOUSE	Small ribosomal subunit protein mS22	Mouse	Label-free	ALQTYQEIVTSHSAAS/2									NA	NA	NA
ALQVNTLPL	9	sp|Q61838|PZP_MOUSE	Pregnancy zone protein	Mouse	TMT	[TMTpro]-ALQVNTLPL/2	H-2-Db	SB	0.08	227.7	SB	7.567	4369.84		NA	NA	NA
ALRYPMAV	8	tr|A0A140T8U4|A0A140T8U4_MOUSE;sp|P47964|RL36_MOUSE	Large ribosomal subunit protein eL36	Mouse	Label-free	ALRYPM[Oxidation]AV/2			43.588	37328.2		6.971	7156.05		NA	NA	NA
ALSDLHAHKLR	11	sp|P01942|HBA_MOUSE	Hemoglobin subunit alpha	Mouse	Label-free	ALSDLHAHKLR/3			38.889	39079.7		39.219	24791.5		NA	NA	NA
ALSEISHAL	9	tr|Q5NCB3|Q5NCB3_MOUSE;tr|Q5SVP0|Q5SVP0_MOUSE	Predicted gene 5431	Mouse	TMT and Label-free	ALSEISHAL/2,[TMTpro]-ALSEISHAL/2			2.791	19091.8		4.072	7022.73		NA	NA	NA
ALSFVLHHF	9	sp|Q8BHB0|NOD1_MOUSE	Nucleotide-binding oligomerization domain-containing protein 1	Mouse	Label-free	ALSFVLHHF/2			10.112	29283.3		4.433	6779.05		NA	NA	NA
ALSGIAAQL	9	sp|Q3UBX0|TM109_MOUSE	Transmembrane protein 109	Mouse	TMT	[TMTpro]-ALSGIAAQL/2			10.969	29860.2		5.517	8281.5		NA	NA	NA
ALSGIAAQLL	10	sp|Q3UBX0|TM109_MOUSE	Transmembrane protein 109	Mouse	TMT	[TMTpro]-ALSGIAAQLL/2			15.624	29670.2		28.717	16645.7		NA	NA	NA
ALSNVDLL	8	sp|Q7TMB8|CYFP1_MOUSE;sp|Q5SQX6|CYFP2_MOUSE	Cytoplasmic FMR1-interacting protein 1	Mouse	TMT	[TMTpro]-ALSNVDLL/2	H-2-Db	SB	0.462	1466.22	SB	15.832	17441.2		NA	NA	NA
ALSSSFLVL	9	sp|Q8C3B8|RFT1_MOUSE	Protein RFT1 homolog	Mouse	TMT	[TMTpro]-ALSSSFLVL/2			3.662	15728.3		3.051	3131.6		NA	NA	NA
ALSTGDPSQPVLL	13	sp|Q9D892|ITPA_MOUSE	Inosine triphosphate pyrophosphatase	Mouse	TMT	[TMTpro]-ALSTGDPSQPVLL/2									NA	NA	NA
ALTDIEKAPLNI	12	sp|Q0GUM3|IRB10_MOUSE	Interferon-gamma-inducible GTPase 10	Mouse	Label-free	ALTDIEKAPLNI/2			47.231	37884		62.949	29017.7		NA	NA	NA
ALTLGGTAYAIYL	13	sp|P48771|CX7A2_MOUSE	Cytochrome c oxidase subunit 7A2, mitochondrial	Mouse	Label-free	ALTLGGTAYAIYL/2									NA	NA	NA
ALTVPELTQQMFDAK	15	sp|Q9D6F9|TBB4A_MOUSE;sp|Q9ERD7|TBB3_MOUSE;sp|P68372|TBB4B_MOUSE;sp|Q922F4|TBB6_MOUSE	Tubulin beta-4A chain	Mouse	TMT	[TMTpro]-ALTVPELTQQM[Oxidation]FDAK/3									NA	NA	NA
ALVALPLL	8	sp|Q5U431|GPR39_MOUSE	G-protein coupled receptor 39	Mouse	TMT	[TMTpro]-ALVALPLL/2			19.103	28856.8		3.356	3833.45		NA	NA	NA
ALVGPEANVGPYG	13	sp|O09159|MA2B1_MOUSE	Lysosomal alpha-mannosidase	Mouse	TMT	[TMTpro]-ALVGPEANVGPYG/2									NA	NA	NA
ALVHKDTVVKSVIVEPE	17	sp|Q61838|PZP_MOUSE	Pregnancy zone protein	Mouse	TMT and Label-free	ALVHKDTVVKSVIVEPE/3,ALVHKDTVVKSVIVEPE/2,ALVHKDTVVKSVIVEPE/4,[TMTpro]-ALVHKDTVVKSVIVEPE/4,[TMTpro]-ALVHKDTVVKSVIVEPE/3									NA	NA	NA
ALVHKDTVVKSVIVEPEG	18	sp|Q61838|PZP_MOUSE	Pregnancy zone protein	Mouse	TMT and Label-free	ALVHKDTVVKSVIVEPEG/3,[TMTpro]-ALVHKDTVVKSVIVEPEG/4									NA	NA	NA
ALVPIII	7	sp|Q9DBS1|TMM43_MOUSE	Transmembrane protein 43	Mouse	TMT and Label-free	ALVPIII/1,[TMTpro]-ALVPIII/2									NA	NA	NA
ALVPLLL	7	tr|Q8VGZ6|Q8VGZ6_MOUSE	Olfactory receptor	Mouse	TMT and Label-free	ALVPLLL/1,[TMTpro]-ALVPLLL/2									NA	NA	NA
ALVRFVNL	8	sp|A2BE28|LAS1L_MOUSE	Ribosomal biogenesis protein LAS1L	Mouse	Label-free	ALVRFVNL/2	H-2-Kb	SB	13.888	25443.2		0.036	19.61	SB	NA	NA	NA
ALYQFSNL	8	sp|B2RXS4|PLXB2_MOUSE	Plexin-B2	Mouse	TMT and Label-free	ALYQFSNL/1,[TMTpro]-ALYQFSNL/2	H-2-Kb	SB	9.811	23699.3		0.005	4.52	SB	Spleen	Spleen	NA
AMAAFPKKQN	10	sp|P48771|CX7A2_MOUSE	Cytochrome c oxidase subunit 7A2, mitochondrial	Mouse	TMT and Label-free	AM[Oxidation]AAFPKKQN/3,AM[Oxidation]AAFPKKQN/2,[TMTpro]-AM[Oxidation]AAFPKKQN/4			80	43901.9		83.438	33652.4		NA	NA	NA
AMAPRTL	7	sp|P01898|HA10_MOUSE;sp|P01897|HA1L_MOUSE	H-2 class I histocompatibility antigen, Q10 alpha chain	Mouse	TMT	[TMTpro]-AM[Oxidation]APRTL/2									NA	NA	NA
AMAPRTLL	8	sp|P01898|HA10_MOUSE;sp|P01897|HA1L_MOUSE	H-2 class I histocompatibility antigen, Q10 alpha chain	Mouse	TMT and Label-free	AM[Oxidation]APRTLL/2,[TMTpro]-AM[Oxidation]APRTLL/2	H-2-Kb	WB	10.828	28486.7		1.467	1926.25	WB	NA	NA	NA
AMAPRTLLL	9	sp|P01898|HA10_MOUSE;sp|P01897|HA1L_MOUSE	H-2 class I histocompatibility antigen, Q10 alpha chain	Mouse	TMT and Label-free	AM[Oxidation]APRTLLL/1,AM[Oxidation]APRTLLL/2,AMAPRTLLL/2,[TMTpro]-AM[Oxidation]APRTLLL/3,[TMTpro]-AM[Oxidation]APRTLLL/2,[TMTpro]-AMAPRTLLL/2	H-2-Kb	WB	2.213	12996.6		0.699	616.03	WB	Spleen	Spleen	NA
AMETNIIPL	9	sp|Q66K08|CILP1_MOUSE	Cartilage intermediate layer protein 1	Mouse	TMT	[TMTpro]-AM[Oxidation]ETNIIPL/2	H-2-Db	SB	0.034	92.64	SB	5.544	3823.3		NA	NA	NA
AMGVNLT	7	sp|P17918|PCNA_MOUSE	Proliferating cell nuclear antigen	Mouse	TMT and Label-free	AM[Oxidation]GVNLT/1,[TMTpro]-AM[Oxidation]GVNLT/2									NA	NA	NA
AMGVNLTS	8	sp|P17918|PCNA_MOUSE	Proliferating cell nuclear antigen	Mouse	TMT	[TMTpro]-AM[Oxidation]GVNLTS/2			24.724	25691		48.389	26446		NA	NA	NA
AMGVNLTSM	9	sp|P17918|PCNA_MOUSE	Proliferating cell nuclear antigen	Mouse	TMT and Label-free	AM[Oxidation]GVNLTSM[Oxidation]/1,AM[Oxidation]GVNLTSM[Oxidation]/2,[TMTpro]-AM[Oxidation]GVNLTSM/2,[TMTpro]-AM[Oxidation]GVNLTSM[Oxidation]/2,[TMTpro]-AMGVNLTSM[Oxidation]/2	H-2-Db	SB	0.013	23.69	SB	3.383	2919.4		Spleen	Other origin	Spleen
AMHSLPHVI	9	sp|Q6PD26|PIGS_MOUSE	GPI transamidase component PIG-S	Mouse	TMT	[TMTpro]-AM[Oxidation]HSLPHVI/3	H-2-Db	SB	0.274	2171.25	SB	4.616	7186		NA	NA	NA
AMLAVKHGL	9	sp|Q921I2|KLDC4_MOUSE	Kelch domain-containing protein 4	Mouse	TMT	[TMTpro]-AM[Oxidation]LAVKHGL/3			2.049	12825.8		2.175	1992.7		NA	NA	NA
AMLAVLHTV	9	sp|Q9D8Z6|ATGA1_MOUSE	Autophagy-related protein 101	Mouse	TMT	[TMTpro]-AM[Oxidation]LAVLHTV/2	H-2-Db	WB	0.593	2498.88	WB	2.499	2221.13		NA	NA	NA
AMLQVLGPKPALPEG	15	sp|P13020|GELS_MOUSE	Gelsolin	Mouse	TMT	[TMTpro]-AM[Oxidation]LQVLGPKPALPEG/3									NA	NA	NA
AMLTILH	7	sp|E9PZJ8|ASCC3_MOUSE	Activating signal cointegrator 1 complex subunit 3	Mouse	TMT	[TMTpro]-AM[Oxidation]LTILH/2									NA	NA	NA
AMLTILHEI	9	sp|E9PZJ8|ASCC3_MOUSE	Activating signal cointegrator 1 complex subunit 3	Mouse	TMT and Label-free	AM[Oxidation]LTILHEI/2,AMLTILHEI/2,[TMTpro]-AM[Oxidation]LTILHEI/2,[TMTpro]-AMLTILHEI/2	H-2-Db	SB	0.114	477.52	SB	1.643	1365.89	WB	NA	NA	NA
AMLTNLESL	9	sp|Q8BZQ7|ANC2_MOUSE	Anaphase-promoting complex subunit 2	Mouse	TMT and Label-free	AM[Oxidation]LTNLESL/1,[TMTpro]-AM[Oxidation]LTNLESL/2	H-2-Db	SB	0.003	9.97	SB	1.589	1086.93	WB	Spleen	NA	Spleen
AMNPVEHPF	9	sp|P62918|RL8_MOUSE	Large ribosomal subunit protein uL2	Mouse	TMT and Label-free	AM[Oxidation]NPVEHPF/2,[TMTpro]-AM[Oxidation]NPVEHPF/2	H-2-Db	WB	1.964	14564.9	WB	3.479	4814.17		NA	NA	NA
AMNPVEHPFGG	11	sp|P62918|RL8_MOUSE	Large ribosomal subunit protein uL2	Mouse	TMT	[TMTpro]-AM[Oxidation]NPVEHPFGG/2			56.97	36974.8		75	27686		NA	NA	NA
AMNPVEHPFGGG	12	sp|P62918|RL8_MOUSE	Large ribosomal subunit protein uL2	Mouse	TMT	[TMTpro]-AM[Oxidation]NPVEHPFGGG/2			89.167	40890.3		92	26456.3		NA	NA	NA
AMNPVEHPFGGGN	13	sp|P62918|RL8_MOUSE	Large ribosomal subunit protein uL2	Mouse	TMT and Label-free	AM[Oxidation]NPVEHPFGGGN/2,[TMTpro]-AM[Oxidation]NPVEHPFGGGN/2,[TMTpro]-AM[Oxidation]NPVEHPFGGGN/3,[TMTpro]-AMNPVEHPFGGGN/2									NA	NA	NA
AMNVNDLFL	9	sp|P61021|RAB5B_MOUSE	Ras-related protein Rab-5B	Mouse	TMT and Label-free	AM[Oxidation]NVNDLFL/2,[TMTpro]-AM[Oxidation]NVNDLFL/2,[TMTpro]-AMNVNDLFL/2	H-2-Db	SB	0.024	47.82	SB	6.901	4867.97		Spleen	NA	Spleen
AMNVNEIFM	9	sp|P35278|RAB5C_MOUSE	Ras-related protein Rab-5C	Mouse	TMT and Label-free	AM[Oxidation]NVNEIFM[Oxidation]/2,[TMTpro]-AM[Oxidation]NVNEIFM[Oxidation]/2,[TMTpro]-AMNVNEIFM[Oxidation]/2	H-2-Db	SB	0.02	38.02	SB	5.711	4525.16		Spleen	NA	Spleen
AMPRLTLPFL	10	sp|O35678|MGLL_MOUSE	Monoglyceride lipase	Mouse	Label-free	AM[Oxidation]PRLTLPFL/2	H-2-Db	WB	1.035	2112.01	WB	8.21	2193.09		NA	NA	NA
AMYIFLHTV	9	sp|Q9CQZ0|ORML2_MOUSE	ORM1-like protein 2	Mouse	TMT and Label-free	AM[Oxidation]YIFLHTV/2,[TMTpro]-AM[Oxidation]YIFLHTV/2,[TMTpro]-AM[Oxidation]YIFLHTV/3	H-2-Kb	SB	0.534	2474.9	WB	0.065	23.93	SB	Spleen	Spleen	NA
AMYVHAYTL	9	sp|O70435|PSA3_MOUSE	Proteasome subunit alpha type-3	Mouse	TMT	[TMTpro]-AM[Oxidation]YVHAYTL/2	H-2-Kb	SB	0.077	216.54	SB	0.067	18.72	SB	Spleen	Other origin	Spleen
ANAAAGAAENAFRAP	15	sp|O35609|SCAM3_MOUSE	Secretory carrier-associated membrane protein 3	Mouse	TMT	[TMTpro]-ANAAAGAAENAFRAP/3									NA	NA	NA
ANFSFAPV	8	sp|Q8BJ34|MARF1_MOUSE	Meiosis regulator and mRNA stability factor 1	Mouse	TMT	[TMTpro]-ANFSFAPV/2	H-2-Kb	SB	7.689	12163.9		0.043	4.08	SB	NA	NA	NA
ANFSFFT	7	sp|Q91W52|TMM19_MOUSE	Transmembrane protein 19	Mouse	TMT	[TMTpro]-ANFSFFT/2									NA	NA	NA
ANFTFPRL	8	sp|Q3UHD6|SNX27_MOUSE	Sorting nexin-27	Mouse	Label-free	ANFTFPRL/2	H-2-Kb	SB	7.086	24624.7		0.002	3.5	SB	Spleen	Spleen	NA
ANINFPNL	8	sp|Q6PDK2|KMT2D_MOUSE	Histone-lysine N-methyltransferase 2D	Mouse	TMT and Label-free	ANINFPNL/2,ANINFPNL/1,[TMTpro]-ANINFPNL/2	H-2-Kb	SB	1.203	9709.53	WB	0.006	7.77	SB	Spleen	Spleen	NA
ANLIYYSL	8	sp|Q91VR2|ATPG_MOUSE	ATP synthase subunit gamma, mitochondrial	Mouse	TMT and Label-free	ANLIYYSL/2,ANLIYYSL/1,[TMTpro]-ANLIYYSL/2	H-2-Kb	SB	7.209	21983.3		0.029	14.42	SB	Spleen	Spleen	NA
ANLTQSQIALNEKLVNL	17	sp|Q9DCH4|EIF3F_MOUSE	Eukaryotic translation initiation factor 3 subunit F	Mouse	Label-free	ANLTQSQIALNEKLVNL/2									NA	NA	NA
ANVNIGSL	8	sp|P47955|RLA1_MOUSE;tr|A0A494BA26|A0A494BA26_MOUSE	Large ribosomal subunit protein P1	Mouse	TMT	[TMTpro]-ANVNIGSL/2	H-2-Kb	WB	3.967	14832.5		1.2	1447.76	WB	NA	NA	NA
ANVVFTQL	8	sp|Q8VHH5|AGAP3_MOUSE	Arf-GAP with GTPase, ANK repeat and PH domain-containing protein 3	Mouse	TMT	[TMTpro]-ANVVFTQL/2	H-2-Kb	SB	6.541	25400.8		0.012	16.6	SB	Spleen	Spleen	NA
ANYCFASRL	9	sp|O88554|PARP2_MOUSE	Poly [ADP-ribose] polymerase 2	Mouse	TMT	[TMTpro]-ANYCFASRL/2	H-2-Kb	SB	3.504	10188.4		0.022	4.72	SB	NA	NA	NA
ANYDFYQL	8	sp|Q8VE18|SMG8_MOUSE	Nonsense-mediated mRNA decay factor SMG8	Mouse	TMT and Label-free	ANYDFYQL/1,[TMTpro]-ANYDFYQL/2	H-2-Kb	SB	6.883	25577.6		0.002	4.85	SB	Spleen	Spleen	NA
ANYEFSQV	8	sp|P56528|CD38_MOUSE	ADP-ribosyl cyclase/cyclic ADP-ribose hydrolase 1	Mouse	TMT and Label-free	ANYEFSQV/2,ANYEFSQV/1,[TMTpro]-ANYEFSQV/2	H-2-Kb	SB	13.124	27990.5		0.007	6.71	SB	Spleen	Spleen	NA
APAAGEDA	8	sp|P53564|CUX1_MOUSE;sp|P62852|RS25_MOUSE	Homeobox protein cut-like 1	Mouse	TMT	[TMTpro]-APAAGEDA/2			75.455	44278.8		85	42415.2		NA	NA	NA
APASASPASPQVLEAP	16	sp|A1KXC4|FAIM3_MOUSE	Fas apoptotic inhibitory molecule 3	Mouse	TMT	[TMTpro]-APASASPASPQVLEAP/3									NA	NA	NA
APASASPASPQVLEAPWPH	19	sp|A1KXC4|FAIM3_MOUSE	Fas apoptotic inhibitory molecule 3	Mouse	TMT and Label-free	APASASPASPQVLEAPWPH/2,[TMTpro]-APASASPASPQVLEAPWPH/3									NA	NA	NA
APDTRFVAPGALG	13	sp|Q3U2C5|RN149_MOUSE	E3 ubiquitin-protein ligase RNF149	Mouse	TMT	[TMTpro]-APDTRFVAPGALG/2									NA	NA	NA
APDTRFVAPGALGNAPW	17	sp|Q3U2C5|RN149_MOUSE	E3 ubiquitin-protein ligase RNF149	Mouse	Label-free	APDTRFVAPGALGNAPW/2									NA	NA	NA
APGGYVAPKAVWLPA	15	sp|Q9DBG3|AP2B1_MOUSE	AP-2 complex subunit beta	Mouse	TMT and Label-free	APGGYVAPKAVWLPA/2,[TMTpro]-APGGYVAPKAVWLPA/3									NA	NA	NA
APGIIPR	7	sp|Q03265|ATPA_MOUSE	ATP synthase subunit alpha, mitochondrial	Mouse	TMT	[TMTpro]-APGIIPR/2									NA	NA	NA
APGLLPR	7	tr|A0A5F8MPS3|A0A5F8MPS3_MOUSE	Predicted gene 11100	Mouse	TMT	[TMTpro]-APGLLPR/2									NA	NA	NA
APKETTIWVSPSPI	14	sp|P29533|VCAM1_MOUSE	Vascular cell adhesion protein 1	Mouse	TMT and Label-free	APKETTIWVSPSPI/2,[TMTpro]-APKETTIWVSPSPI/3									NA	NA	NA
APKETTIWVSPSPILE	16	sp|P29533|VCAM1_MOUSE	Vascular cell adhesion protein 1	Mouse	Label-free	APKETTIWVSPSPILE/2									NA	NA	NA
APMYYRGAQAAIVV	14	sp|P61021|RAB5B_MOUSE;sp|Q9CQD1|RAB5A_MOUSE;sp|P35278|RAB5C_MOUSE	Ras-related protein Rab-5B	Mouse	Label-free	APM[Oxidation]YYRGAQAAIVV/2									NA	NA	NA
APMYYRGAQAAIVVY	15	sp|P61021|RAB5B_MOUSE;sp|Q9CQD1|RAB5A_MOUSE;sp|P35278|RAB5C_MOUSE	Ras-related protein Rab-5B	Mouse	Label-free	APM[Oxidation]YYRGAQAAIVVY/2									NA	NA	NA
APMYYRGAQAAIVVYD	16	sp|P61021|RAB5B_MOUSE;sp|Q9CQD1|RAB5A_MOUSE;sp|P35278|RAB5C_MOUSE	Ras-related protein Rab-5B	Mouse	Label-free	APM[Oxidation]YYRGAQAAIVVYD/2									NA	NA	NA
APPHLVL	7	sp|P22091|TAL1_MOUSE	T-cell acute lymphocytic leukemia protein 1 homolog	Mouse	TMT	[TMTpro]-APPHLVL/2									NA	NA	NA
APPHYPTL	8	tr|E9Q1A5|E9Q1A5_MOUSE	Zinc finger protein 384	Mouse	TMT	[TMTpro]-APPHYPTL/2	H-2-Kb	SB	3.054	22080.5		0.224	565.43	SB	NA	NA	NA
APQGSLGEYL	10	sp|P29391|FRIL1_MOUSE	Ferritin light chain 1	Mouse	TMT	[TMTpro]-APQGSLGEYL/2	H-2-Db	WB	1.461	9243.2	WB	22.43	21179.2		NA	NA	NA
APQGSLGEYLF	11	sp|P29391|FRIL1_MOUSE	Ferritin light chain 1	Mouse	TMT	[TMTpro]-APQGSLGEYLF/2			14.31	27846.8		36.619	27471.8		NA	NA	NA
APQGSLGEYLFE	12	sp|P29391|FRIL1_MOUSE	Ferritin light chain 1	Mouse	TMT	[TMTpro]-APQGSLGEYLFE/2			54	36489.2		73.478	27984.5		NA	NA	NA
APQGSLGEYLFERLT	15	sp|P29391|FRIL1_MOUSE	Ferritin light chain 1	Mouse	Label-free	APQGSLGEYLFERLT/2									NA	NA	NA
APQGSLGEYLFERLTLKHD	19	sp|P29391|FRIL1_MOUSE	Ferritin light chain 1	Mouse	TMT and Label-free	APQGSLGEYLFERLTLKHD/3,APQGSLGEYLFERLTLKHD/2,[TMTpro]-APQGSLGEYLFERLTLKHD/4									NA	NA	NA
APRAVFPSIVG	11	sp|P63260|ACTG_MOUSE;sp|P60710|ACTB_MOUSE;sp|P68033|ACTC_MOUSE;sp|P68134|ACTS_MOUSE;sp|P63268|ACTH_MOUSE;sp|P62737|ACTA_MOUSE	Actin, cytoplasmic 2	Mouse	TMT and Label-free	APRAVFPSIVG/2,[TMTpro]-APRAVFPSIVG/2			52.889	37050.9		59.902	25057.1		NA	NA	NA
APRTLLL	7	sp|P01898|HA10_MOUSE;tr|G3UXE9|G3UXE9_MOUSE;sp|P14427|HA14_MOUSE;sp|P01897|HA1L_MOUSE	H-2 class I histocompatibility antigen, Q10 alpha chain	Mouse	Label-free	APRTLLL/2									NA	NA	NA
AQEQFGGNPFASL	13	sp|Q8R317|UBQL1_MOUSE	Ubiquilin-1	Mouse	TMT	[TMTpro]-AQEQFGGNPFASL/2									NA	NA	NA
AQFDFPS	7	sp|Q0GUM3|IRB10_MOUSE	Interferon-gamma-inducible GTPase 10	Mouse	TMT	[TMTpro]-AQFDFPS/2									NA	NA	NA
AQFDFPSL	8	sp|Q0GUM3|IRB10_MOUSE	Interferon-gamma-inducible GTPase 10	Mouse	TMT and Label-free	AQFDFPSL/2,AQFDFPSL/1,[TMTpro]-AQFDFPSL/2	H-2-Kb	SB	2.683	19585.1		0.027	28.11	SB	NA	NA	NA
AQFKFTVL	8	sp|P50580|PA2G4_MOUSE	Proliferation-associated protein 2G4	Mouse	Label-free	AQFKFTVL/2,AQFKFTVL/1	H-2-Kb	SB	1.513	11714.8	WB	0.027	19.43	SB	Spleen	Spleen	NA
AQFNFQNV	8	sp|Q91YI6|GLD2_MOUSE	Poly(A) RNA polymerase GLD2	Mouse	TMT	[TMTpro]-AQFNFQNV/2	H-2-Kb	SB	0.951	6310.27	WB	0.053	24.4	SB	Other origin	Other origin	NA
AQFYGLTPL	9	sp|Q6P7W2|SHKB1_MOUSE	SH3KBP1-binding protein 1	Mouse	TMT	[TMTpro]-AQFYGLTPL/2	H-2-Db	SB	0.109	336.56	SB	0.631	133.75	WB	Other origin	NA	Other tissue
AQGGVLPNIQAV	12	sp|C0HKE3|H2A1D_MOUSE;sp|Q8BFU2|H2A3_MOUSE;sp|C0HKE8|H2A1O_MOUSE;sp|Q8R1M2|H2AJ_MOUSE;sp|C0HKE9|H2A1P_MOUSE;sp|Q8CGP5|H2A1F_MOUSE;sp|Q64523|H2A2C_MOUSE;tr|Q8CGP4|Q8CGP4_MOUSE;sp|P27661|H2AX_MOUSE;sp|C0HKE7|H2A1N_MOUSE;sp|Q8CGP7|H2A1K_MOUSE;sp|Q6GSS7|H2A2A_MOUSE;sp|Q8CGP6|H2A1H_MOUSE;sp|C0HKE4|H2A1E_MOUSE;sp|Q64522|H2A2B_MOUSE;sp|C0HKE1|H2A1B_MOUSE;sp|C0HKE6|H2A1I_MOUSE;sp|C0HKE5|H2A1G_MOUSE;sp|C0…	Histone H2A type 1-D	Mouse	TMT	[TMTpro]-AQGGVLPNIQAV/2	H-2-Db	WB	0.603	3287.88	WB	31.612	20156.3		NA	NA	NA
AQHGRFLEI	9	sp|P19096|FAS_MOUSE	Fatty acid synthase	Mouse	TMT and Label-free	AQHGRFLEI/3,[TMTpro]-AQHGRFLEI/3,[TMTpro]-AQHGRFLEI/2	H-2-Db	WB	0.722	6503.45	WB	1.044	1274.95	WB	NA	NA	NA
AQHVNLAVL	9	sp|Q9DB00|GON4L_MOUSE	GON-4-like protein	Mouse	Label-free	AQHVNLAVL/2	H-2-Db	SB	0.008	25.23	SB	2.201	1879.78		Spleen	NA	Spleen
AQILNQVMM	9	sp|O08901|BUB1_MOUSE	Mitotic checkpoint serine/threonine-protein kinase BUB1	Mouse	TMT	[TMTpro]-AQILNQVM[Oxidation]M[Oxidation]/2	H-2-Db	SB	0.005	24.67	SB	2.777	3524.04		Other origin	NA	Other tissue
AQIPALHRL	9	sp|Q6P9Q4|FHOD1_MOUSE	FH1/FH2 domain-containing protein 1	Mouse	TMT	[TMTpro]-AQIPALHRL/3	H-2-Db	SB	0.272	5933.37	SB	0.352	981.22	SB	NA	NA	NA
AQIVNKHLI	9	tr|B1AUN2|B1AUN2_MOUSE	Eukaryotic translation initiation factor 2B, subunit 3	Mouse	TMT and Label-free	AQIVNKHLI/3,[TMTpro]-AQIVNKHLI/3,[TMTpro]-AQIVNKHLI/2	H-2-Db	SB	0.006	23.69	SB	4.403	7310.53		NA	NA	NA
AQLAEYHKL	9	sp|Q9D0F1|NDC80_MOUSE	Kinetochore protein NDC80 homolog	Mouse	TMT and Label-free	AQLAEYHKL/3,[TMTpro]-AQLAEYHKL/3,[TMTpro]-AQLAEYHKL/2	H-2-Db	SB	0.377	6706.32	SB	0.637	1088.52	WB	NA	NA	NA
AQLAKKDYL	9	sp|O70145|NCF2_MOUSE	Neutrophil cytosol factor 2	Mouse	Label-free	AQLAKKDYL/3,AQLAKKDYL/2	H-2-Db	SB	0.078	850.26	SB	4.165	6382.98		NA	NA	NA
AQLDNIHVL	9	sp|P58196|PLS4_MOUSE	Phospholipid scramblase 4	Mouse	TMT and Label-free	AQLDNIHVL/1,AQLDNIHVL/2,[TMTpro]-AQLDNIHVL/2,[TMTpro]-AQLDNIHVL/3	H-2-Db	SB	0.008	103.35	SB	1.682	4927.8	WB	Spleen	NA	Spleen
AQLEKAHQL	9	sp|Q61595|KTN1_MOUSE	Kinectin	Mouse	TMT	[TMTpro]-AQLEKAHQL/3	H-2-Db	SB	0.22	5603.3	SB	0.676	2585.01	WB	NA	NA	NA
AQLIYRHL	8	sp|Q6PFQ7|RASL2_MOUSE	Ras GTPase-activating protein 4	Mouse	Label-free	AQLIYRHL/2,AQLIYRHL/3	H-2-Kb	SB	4.485	20633.8		0.076	50.95	SB	Spleen	Spleen	NA
AQLIYRHLL	9	sp|Q6PFQ7|RASL2_MOUSE	Ras GTPase-activating protein 4	Mouse	TMT and Label-free	AQLIYRHLL/2,AQLIYRHLL/3,[TMTpro]-AQLIYRHLL/3	H-2-Kb	SB	0.438	3630.71	SB	0.399	223.51	SB	NA	NA	NA
AQLKTMHNL	9	sp|Q91YN0|CL004_MOUSE	Protein C12orf4 homolog	Mouse	TMT and Label-free	AQLKTM[Oxidation]HNL/3,[TMTpro]-AQLKTM[Oxidation]HNL/3	H-2-Db	SB	0.242	3408.57	SB	0.698	1020.33	WB	NA	NA	NA
AQLLHVHEI	9	sp|Q8CB19|PHTF2_MOUSE	Protein PHTF2	Mouse	TMT and Label-free	AQLLHVHEI/3,AQLLHVHEI/2,[TMTpro]-AQLLHVHEI/3,[TMTpro]-AQLLHVHEI/2	H-2-Db	SB	0.046	409.51	SB	1.344	2213.76	WB	NA	NA	NA
AQLLPQEDLEA	11	sp|Q76MZ3|2AAA_MOUSE	Serine/threonine-protein phosphatase 2A 65 kDa regulatory subunit A alpha isoform	Mouse	TMT	[TMTpro]-AQLLPQEDLEA/2			7.396	24479.1		45.75	30522		NA	NA	NA
AQLQSLEL	8	sp|Q99NH0|ANR17_MOUSE	Ankyrin repeat domain-containing protein 17	Mouse	TMT	[TMTpro]-AQLQSLEL/2			2.236	15882.2		2.008	3926.05		NA	NA	NA
AQLRNLHAF	9	sp|Q6NXJ0|WWC2_MOUSE	Protein WWC2	Mouse	TMT	[TMTpro]-AQLRNLHAF/3	H-2-Db	SB	0.029	138.7	SB	1.787	2305.93	WB	NA	NA	NA
AQLRQYHRL	9	sp|Q9D198|SYF2_MOUSE	Pre-mRNA-splicing factor SYF2	Mouse	Label-free	AQLRQYHRL/3	H-2-Kb	SB	0.458	5361.9	SB	0.187	171.17	SB	NA	NA	NA
AQLRYQHGL	9	sp|Q8K245|UVRAG_MOUSE	UV radiation resistance-associated protein	Mouse	TMT	[TMTpro]-AQLRYQHGL/3	H-2-Kb	SB	1.044	10239.5	WB	0.391	308.95	SB	NA	NA	NA
AQNDIEHLF	9	sp|Q8BWY9|CIP2A_MOUSE	Protein CIP2A	Mouse	TMT and Label-free	AQNDIEHLF/1,AQNDIEHLF/2,[TMTpro]-AQNDIEHLF/2			2.72	23650.4		3.849	13125.4		NA	NA	NA
AQPSDPGMLPTM	12	sp|Q61753|SERA_MOUSE	D-3-phosphoglycerate dehydrogenase	Mouse	TMT	[TMTpro]-AQPSDPGM[Oxidation]LPTM[Oxidation]/2	H-2-Db	WB	0.693	5091.14	WB	16.872	14843.9		NA	NA	NA
AQPSNSLLGEL	11	sp|Q9CW46|RAVR1_MOUSE	Ribonucleoprotein PTB-binding 1	Mouse	TMT	[TMTpro]-AQPSNSLLGEL/2	H-2-Db	SB	0.045	534.49	SB	10.437	11585.8		Other origin	NA	Other tissue
AQPVNVQQL	9	sp|Q8CHI8|EP400_MOUSE	E1A-binding protein p400	Mouse	TMT	[TMTpro]-AQPVNVQQL/2	H-2-Db	SB	0.008	117.93	SB	1.657	8021.17	WB	Spleen	NA	Spleen
AQQVQIHQI	9	sp|Q8VBU8|BANP_MOUSE	Protein BANP	Mouse	TMT and Label-free	AQQVQIHQI/2,[TMTpro]-AQQVQIHQI/3,[TMTpro]-AQQVQIHQI/2	H-2-Db	SB	0.418	6746.64	SB	4.937	11896.4		NA	NA	NA
AQSFIAHNF	9	tr|E9PYD7|E9PYD7_MOUSE;tr|G5E8C2|G5E8C2_MOUSE	Kelch repeat and BTB (POZ) domain containing 6	Mouse	TMT and Label-free	AQSFIAHNF/2,[TMTpro]-AQSFIAHNF/2			3.778	21425.8		3.555	5794.8		NA	NA	NA
AQVFNLTLL	9	sp|Q9D2E2|TOE1_MOUSE	Target of EGR1 protein 1	Mouse	TMT	[TMTpro]-AQVFNLTLL/2	H-2-Db	SB	0.013	42.44	SB	2.03	1871.52		Spleen	NA	Spleen
AQVIILNHPGQISAGYAPV	19	sp|P10126|EF1A1_MOUSE	Elongation factor 1-alpha 1	Mouse	Label-free	AQVIILNHPGQISAGYAPV/2									NA	NA	NA
AQVPGLHAL	9	sp|Q9JLM9|GRB14_MOUSE	Growth factor receptor-bound protein 14	Mouse	Label-free	AQVPGLHAL/2	H-2-Db	SB	0.169	3268.9	SB	1.707	4147.39	WB	NA	NA	NA
AQVQLLHQL	9	sp|Q80TY5|VP13B_MOUSE	Intermembrane lipid transfer protein VPS13B	Mouse	TMT and Label-free	AQVQLLHQL/2,[TMTpro]-AQVQLLHQL/2	H-2-Db	SB	0.132	2184.66	SB	0.655	1853.14	WB	NA	NA	NA
AQVSNVVYL	9	sp|Q8BJE2|BTNL9_MOUSE	Butyrophilin-like protein 9	Mouse	TMT	[TMTpro]-AQVSNVVYL/2	H-2-Db	SB	0.003	12.74	SB	1.394	2068.58	WB	Spleen	NA	Spleen
AQYDRQIRL	9	sp|Q9R1T2|SAE1_MOUSE	SUMO-activating enzyme subunit 1	Mouse	TMT and Label-free	AQYDRQIRL/2,AQYDRQIRL/3,[TMTpro]-AQYDRQIRL/3	H-2-Kb	SB	1.051	14774.5	WB	0.069	103.3	SB	Spleen	Spleen	NA
AQYDRQIRLW	10	sp|Q9R1T2|SAE1_MOUSE	SUMO-activating enzyme subunit 1	Mouse	Label-free	AQYDRQIRLW/3,AQYDRQIRLW/2			10.211	28472.2		3.423	4552.66		NA	NA	NA
AQYDRQIRLWG	11	sp|Q9R1T2|SAE1_MOUSE	SUMO-activating enzyme subunit 1	Mouse	Label-free	AQYDRQIRLWG/3			32.091	33385.1		8.186	11000.5		NA	NA	NA
AQYDRQIRLWGL	12	sp|Q9R1T2|SAE1_MOUSE	SUMO-activating enzyme subunit 1	Mouse	Label-free	AQYDRQIRLWGL/3,AQYDRQIRLWGL/2			11.833	25897.3		3.478	2390.01		NA	NA	NA
AQYGNILKHVM	11	sp|Q8R4R6|NUP35_MOUSE	Nucleoporin NUP35	Mouse	TMT and Label-free	AQYGNILKHVM[Oxidation]/2,AQYGNILKHVM[Oxidation]/3,[TMTpro]-AQYGNILKHVM[Oxidation]/3,[TMTpro]-AQYGNILKHVM[Oxidation]/2	H-2-Db	SB	0.069	572.48	SB	4.886	5610.7		NA	NA	NA
AQYHFPKL	8	sp|P39061|COIA1_MOUSE	Collagen alpha-1(XVIII) chain	Mouse	TMT and Label-free	AQYHFPKL/2,[TMTpro]-AQYHFPKL/2,[TMTpro]-AQYHFPKL/3	H-2-Kb	SB	3.603	21543		0.009	13.26	SB	Other origin	Other origin	NA
AQYKFIYV	8	sp|P29351|PTN6_MOUSE	Tyrosine-protein phosphatase non-receptor type 6	Mouse	TMT and Label-free	AQYKFIYV/1,AQYKFIYV/2,[TMTpro]-AQYKFIYV/3,[TMTpro]-AQYKFIYV/2	H-2-Kb	SB	2.561	12212		0.039	26.55	SB	Spleen	Spleen	NA
AQYLFIQ	7	sp|Q91YK2|RRP1B_MOUSE	Ribosomal RNA processing protein 1 homolog B	Mouse	TMT	[TMTpro]-AQYLFIQ/2									NA	NA	NA
AQYNFIL	7	sp|Q9D0R2|SYTC_MOUSE;sp|Q8BLY2|SYTC2_MOUSE	Threonine--tRNA ligase 1, cytoplasmic	Mouse	TMT	[TMTpro]-AQYNFIL/2									NA	NA	NA
AQYNFILV	8	sp|Q9D0R2|SYTC_MOUSE;sp|Q8BLY2|SYTC2_MOUSE	Threonine--tRNA ligase 1, cytoplasmic	Mouse	TMT	[TMTpro]-AQYNFILV/2	H-2-Kb	SB	0.945	5435.62	WB	0.087	38.52	SB	Spleen	Spleen	NA
AQYRFIYM	8	sp|P35235|PTN11_MOUSE	Tyrosine-protein phosphatase non-receptor type 11	Mouse	TMT and Label-free	AQYRFIYM[Oxidation]/2,[TMTpro]-AQYRFIYM[Oxidation]/3	H-2-Kb	SB	1.439	6391.9	WB	0.016	9.12	SB	Spleen	Spleen	NA
AQYSFDKL	8	sp|Q8C547|HTR5B_MOUSE	HEAT repeat-containing protein 5B	Mouse	TMT and Label-free	AQYSFDKL/2,[TMTpro]-AQYSFDKL/3,[TMTpro]-AQYSFDKL/2	H-2-Kb	SB	2.621	16135.1		0.074	53.97	SB	Spleen	Spleen	NA
AQYYAICF	8	sp|P53569|CEBPZ_MOUSE	CCAAT/enhancer-binding protein zeta	Mouse	TMT	[TMTpro]-AQYYAIC[Cysteinylation]F/2			18.889	30474.4		2.148	1648.86		NA	NA	NA
ARKLIGDPNLEF	12	sp|P62827|RAN_MOUSE;sp|Q61820|RANT_MOUSE	GTP-binding nuclear protein Ran	Mouse	Label-free	ARKLIGDPNLEF/3			36.161	36562.7		33.547	26341.2		NA	NA	NA
ARKPYYSLPIVPGTV	15	sp|P19070|CR2_MOUSE	Complement receptor type 2	Mouse	TMT	[TMTpro]-ARKPYYSLPIVPGTV/3									NA	NA	NA
ARNLSDIDLMAPQPGV	16	sp|Q9CQN3|TOM6_MOUSE	Mitochondrial import receptor subunit TOM6 homolog	Mouse	TMT	[TMTpro]-ARNLSDIDLM[Oxidation]APQPGV/2									NA	NA	NA
ARSVTLVF	8	sp|P01887|B2MG_MOUSE	Beta-2-microglobulin	Mouse	Label-free	ARSVTLVF/2			32.023	39650.8		15.951	20300.8		NA	NA	NA
ARYIHEFL	8	tr|A0A5F8MPH8|A0A5F8MPH8_MOUSE	Tenascin XB	Mouse	Label-free	ARYIHEFL/3	H-2-Kb	WB	11.848	25273.3		1.114	1095.05	WB	NA	NA	NA
ARYLHLAR	8	sp|Q8K411|PREP_MOUSE	Presequence protease, mitochondrial	Mouse	Label-free	ARYLHLAR/3			65.882	42167.2		12.867	11136.4		NA	NA	NA
ASALLSATVQRL	12	sp|P52633|STAT6_MOUSE	Signal transducer and transcription activator 6	Mouse	Label-free	ASALLSATVQRL/2			13.673	13868.3		17.785	6554.31		NA	NA	NA
ASCIYPLL	8	sp|Q9CQG2|MET16_MOUSE	RNA N6-adenosine-methyltransferase METTL16	Mouse	TMT	[TMTpro]-ASCIYPLL/2	H-2-Kb	SB	18.778	28987.3		0.275	104.69	SB	NA	NA	NA
ASDDFNLGDALED	13	sp|Q8VCN6|CD99_MOUSE	CD99 antigen	Mouse	TMT	[TMTpro]-ASDDFNLGDALED/2									NA	NA	NA
ASDNSSLMFPIL	12	sp|Q6ZQI3|MLEC_MOUSE	Malectin	Mouse	TMT	[TMTpro]-ASDNSSLM[Oxidation]FPIL/2			9.177	20795.9		21.759	7780.3		NA	NA	NA
ASFIFRQL	8	sp|Q8CEE6|PASK_MOUSE	PAS domain-containing serine/threonine-protein kinase	Mouse	Label-free	ASFIFRQL/2	H-2-Kb	SB	3.838	17190.5		0.002	3.84	SB	Spleen	Spleen	NA
ASFPTTKTYFPHFD	14	sp|P01942|HBA_MOUSE	Hemoglobin subunit alpha	Mouse	Label-free	ASFPTTKTYFPHFD/3									NA	NA	NA
ASFRFKHL	8	sp|Q8BYB9|PGLT1_MOUSE	Protein O-glucosyltransferase 1	Mouse	TMT	[TMTpro]-ASFRFKHL/4	H-2-Kb	SB	3.881	17868.7		0.003	3.86	SB	Spleen	Spleen	NA
ASFSNGPVL	9	sp|Q5F2E7|NUFP2_MOUSE	FMR1-interacting protein NUFIP2	Mouse	TMT	[TMTpro]-ASFSNGPVL/2	H-2-Db	SB	0.004	18.8	SB	0.711	467.51	WB	NA	NA	NA
ASFYYPLL	8	sp|G3X9K3|BIG1_MOUSE	Brefeldin A-inhibited guanine nucleotide-exchange protein 1	Mouse	TMT	[TMTpro]-ASFYYPLL/2	H-2-Kb	SB	6.022	17688.5		0.004	3.23	SB	NA	NA	NA
ASGGGVPTD	9	sp|P19536|COX5B_MOUSE	Cytochrome c oxidase subunit 5B, mitochondrial	Mouse	TMT	[TMTpro]-ASGGGVPTD/2			54.444	40755.6		72.609	36028.6		NA	NA	NA
ASGGGVPTDEEQATGL	16	sp|P19536|COX5B_MOUSE	Cytochrome c oxidase subunit 5B, mitochondrial	Mouse	TMT	[TMTpro]-ASGGGVPTDEEQATGL/2									NA	NA	NA
ASGGGVPTDEEQATGLER	18	sp|P19536|COX5B_MOUSE	Cytochrome c oxidase subunit 5B, mitochondrial	Mouse	TMT	[TMTpro]-ASGGGVPTDEEQATGLER/3									NA	NA	NA
ASGPLLQL	8	sp|Q9Z0M5|LICH_MOUSE	Lysosomal acid lipase/cholesteryl ester hydrolase	Mouse	TMT	[TMTpro]-ASGPLLQL/2	H-2-Kb	WB	12.895	35641.7		1.646	5401.56	WB	NA	NA	NA
ASGVALPL	8	sp|Q91W27|TIP39_MOUSE	Tuberoinfundibular peptide of 39 residues	Mouse	Label-free	ASGVALPL/2			11.398	23901.8		5.954	3254.08		NA	NA	NA
ASGVFPAL	8	sp|Q6QNU9|TLR12_MOUSE	Toll-like receptor 12	Mouse	TMT	[TMTpro]-ASGVFPAL/2	H-2-Kb	SB	10.307	28455.9		0.169	102.44	SB	NA	NA	NA
ASHHPADFTPAVH	13	sp|P01942|HBA_MOUSE	Hemoglobin subunit alpha	Mouse	Label-free	ASHHPADFTPAVH/3,ASHHPADFTPAVH/2									NA	NA	NA
ASHHPADFTPAVHA	14	sp|P01942|HBA_MOUSE	Hemoglobin subunit alpha	Mouse	Label-free	ASHHPADFTPAVHA/3									NA	NA	NA
ASHHPADFTPAVHASL	16	sp|P01942|HBA_MOUSE	Hemoglobin subunit alpha	Mouse	Label-free	ASHHPADFTPAVHASL/3									NA	NA	NA
ASHLNLDAL	9	sp|Q8CH72|TRI32_MOUSE	E3 ubiquitin-protein ligase TRIM32	Mouse	TMT and Label-free	ASHLNLDAL/2,[TMTpro]-ASHLNLDAL/2	H-2-Db	SB	0.003	9.06	SB	3.031	2126.22		Spleen	NA	Spleen
ASIANLINL	9	sp|Q80TH2|ERBIN_MOUSE	Erbin	Mouse	TMT	[TMTpro]-ASIANLINL/2	H-2-Db	SB	0.003	12.13	SB	0.414	229.72	SB	Spleen	NA	Spleen
ASIDILHSI	9	sp|Q8BG32|PSD11_MOUSE	26S proteasome non-ATPase regulatory subunit 11	Mouse	TMT and Label-free	ASIDILHSI/2,[TMTpro]-ASIDILHSI/2	H-2-Db	SB	0.122	1849.95	SB	0.461	955.71	SB	NA	NA	NA
ASIENTSTL	9	sp|Q5SPL2|PHF12_MOUSE	PHD finger protein 12	Mouse	TMT	[TMTpro]-ASIENTSTL/2	H-2-Db	SB	0	5.19	SB	0.383	512.5	SB	Spleen	NA	Spleen
ASIIFEHL	8	tr|Q8BS54|Q8BS54_MOUSE	Zinc finger, MYM-type 6	Mouse	Label-free	ASIIFEHL/2	H-2-Kb	SB	0.681	6846.27	WB	0.011	13.29	SB	NA	NA	NA
ASIVNKDGL	9	sp|P35396|PPARD_MOUSE	Peroxisome proliferator-activated receptor delta	Mouse	TMT	[TMTpro]-ASIVNKDGL/2	H-2-Db	SB	0.004	18.53	SB	4.172	4093.27		Spleen	NA	Spleen
ASLDKFLASVST	12	sp|P01942|HBA_MOUSE	Hemoglobin subunit alpha	Mouse	Label-free	ASLDKFLASVST/2			39.5	31726.4		19.065	7688.42		NA	NA	NA
ASLDKFLASVSTVL	14	sp|P01942|HBA_MOUSE	Hemoglobin subunit alpha	Mouse	Label-free	ASLDKFLASVSTVL/2									NA	NA	NA
ASLDKFLASVSTVLTS	16	sp|P01942|HBA_MOUSE	Hemoglobin subunit alpha	Mouse	Label-free	ASLDKFLASVSTVLTS/2									NA	NA	NA
ASLDKFLASVSTVLTSK	17	sp|P01942|HBA_MOUSE	Hemoglobin subunit alpha	Mouse	Label-free	ASLDKFLASVSTVLTSK/3									NA	NA	NA
ASLDKFLASVSTVLTSKY	18	sp|P01942|HBA_MOUSE	Hemoglobin subunit alpha	Mouse	Label-free	ASLDKFLASVSTVLTSKY/2,ASLDKFLASVSTVLTSKY/3									NA	NA	NA
ASLDKFLASVSTVLTSKYR	19	sp|P01942|HBA_MOUSE	Hemoglobin subunit alpha	Mouse	Label-free	ASLDKFLASVSTVLTSKYR/3									NA	NA	NA
ASLEFGNL	8	sp|B2RR83|YTDC2_MOUSE	3'-5' RNA helicase YTHDC2	Mouse	TMT	[TMTpro]-ASLEFGNL/2	H-2-Kb	SB	6.416	22017.1		0.016	6.89	SB	NA	NA	NA
ASLENGVLL	9	tr|E9PYF4|E9PYF4_MOUSE	LIM domain only 7	Mouse	TMT	[TMTpro]-ASLENGVLL/2	H-2-Db	SB	0.002	14.7	SB	1.642	1757.11	WB	NA	NA	NA
ASLGKNPTDAYLDA	14	sp|Q3THE2|ML12B_MOUSE	Myosin regulatory light chain 12B	Mouse	Label-free	ASLGKNPTDAYLDA/2									NA	NA	NA
ASLLPEGPPAL	11	sp|Q9JJK5|HERP1_MOUSE	Homocysteine-responsive endoplasmic reticulum-resident ubiquitin-like domain member 1 protein	Mouse	TMT	[TMTpro]-ASLLPEGPPAL/2	H-2-Db	WB	0.768	11483.9	WB	5.774	6680.9		NA	NA	NA
ASLLPEGPPALAN	13	sp|Q9JJK5|HERP1_MOUSE	Homocysteine-responsive endoplasmic reticulum-resident ubiquitin-like domain member 1 protein	Mouse	TMT	[TMTpro]-ASLLPEGPPALAN/2									NA	NA	NA
ASLRFVFL	8	sp|Q99L90|MCRS1_MOUSE	Microspherule protein 1	Mouse	Label-free	ASLRFVFL/2	H-2-Kb	SB	1.778	8309.6	WB	0.021	9.56	SB	Spleen	Spleen	NA
ASLRFVRL	8	sp|Q9CQ43|DUT_MOUSE	Deoxyuridine 5'-triphosphate nucleotidohydrolase	Mouse	Label-free	ASLRFVRL/2,ASLRFVRL/3	H-2-Kb	SB	4.564	17937.3		0.004	5.33	SB	NA	NA	NA
ASLRHYLNL	9	sp|Q9EPS2|PYY_MOUSE	Peptide YY	Mouse	Label-free	ASLRHYLNL/2	H-2-Kb	SB	0.277	1772.4	SB	0.028	8.91	SB	Other origin	Other origin	NA
ASLSNLHSL	9	sp|Q9D1C2|CBY1_MOUSE	Protein chibby homolog 1	Mouse	Label-free	ASLSNLHSL/2	H-2-Db	SB	0.001	8.3	SB	0.446	461	SB	Spleen	NA	Spleen
ASLSNRLYI	9	sp|E9Q3L2|PI4KA_MOUSE	Phosphatidylinositol 4-kinase alpha	Mouse	TMT and Label-free	ASLSNRLYI/2,[TMTpro]-ASLSNRLYI/2	H-2-Db	SB	0.003	6.33	SB	2.31	1191.43		NA	NA	NA
ASLSTFQQM	9	sp|P63260|ACTG_MOUSE;sp|P60710|ACTB_MOUSE;sp|P68134|ACTS_MOUSE;sp|P68033|ACTC_MOUSE;sp|Q8BFZ3|ACTBL_MOUSE;sp|P63268|ACTH_MOUSE;sp|P62737|ACTA_MOUSE	Actin, cytoplasmic 2	Mouse	TMT and Label-free	ASLSTFQQM[Oxidation]/2,[TMTpro]-ASLSTFQQM[Oxidation]/2	H-2-Db	SB	0.113	1304.21	SB	0.133	103.21	SB	NA	NA	NA
ASLSTFQQMW	10	sp|P63260|ACTG_MOUSE;sp|P60710|ACTB_MOUSE;sp|P68033|ACTC_MOUSE;sp|P68134|ACTS_MOUSE;sp|Q8BFZ3|ACTBL_MOUSE;sp|P63268|ACTH_MOUSE;sp|P62737|ACTA_MOUSE	Actin, cytoplasmic 2	Mouse	TMT and Label-free	ASLSTFQQM[Oxidation]W/2,[TMTpro]-ASLSTFQQM[Oxidation]W/2			7.123	21046.5		8.289	4750.22		NA	NA	NA
ASLVFPLL	8	sp|Q3TXU5|DHYS_MOUSE	Deoxyhypusine synthase	Mouse	TMT	[TMTpro]-ASLVFPLL/2	H-2-Kb	SB	2.866	13724.1		0.019	10.56	SB	Other origin	Other origin	NA
ASLVNADKL	9	sp|P59016|VP33B_MOUSE	Vacuolar protein sorting-associated protein 33B	Mouse	TMT and Label-free	ASLVNADKL/2,[TMTpro]-ASLVNADKL/2,[TMTpro]-ASLVNADKL/3	H-2-Db	SB	0.001	7.22	SB	3.852	3630.39		Spleen	NA	Spleen
ASLVNASSL	9	sp|A2CG49|KALRN_MOUSE	Kalirin	Mouse	TMT	[TMTpro]-ASLVNASSL/2	H-2-Db	SB	0.002	8.27	SB	1.077	608.28	WB	Spleen	NA	Spleen
ASLVNSPSYL	10	sp|Q3U3D7|T131L_MOUSE	Transmembrane protein 131-like	Mouse	TMT and Label-free	ASLVNSPSYL/1,ASLVNSPSYL/2,[TMTpro]-ASLVNSPSYL/2	H-2-Db	SB	0.007	18.67	SB	5.493	2567.45		Spleen	NA	Spleen
ASLYLLR	7	sp|Q7TPV4|MBB1A_MOUSE	Myb-binding protein 1A	Mouse	TMT	[TMTpro]-ASLYLLR/2									NA	NA	NA
ASMINVEYL	9	sp|O88491|NSD1_MOUSE	Histone-lysine N-methyltransferase, H3 lysine-36 specific	Mouse	TMT and Label-free	ASM[Oxidation]INVEYL/2,[TMTpro]-ASM[Oxidation]INVEYL/2	H-2-Db	SB	0	2.47	SB	1.048	647.04	WB	Spleen	NA	Spleen
ASPANVGTL	9	sp|Q3UMB5|SMCR8_MOUSE	Guanine nucleotide exchange protein SMCR8	Mouse	TMT	[TMTpro]-ASPANVGTL/2	H-2-Db	SB	0.003	19.94	SB	0.991	1137.99	WB	Spleen	NA	Spleen
ASPEFTKL	8	sp|Q3TJZ6|FA98A_MOUSE	Protein FAM98A	Mouse	TMT and Label-free	ASPEFTKL/2,[TMTpro]-ASPEFTKL/2,[TMTpro]-ASPEFTKL/3	H-2-Kb	SB	3.041	23350.4		0.015	43.8	SB	Spleen	Spleen	NA
ASPEGQDYL	9	sp|Q99LF4|RTCB_MOUSE	RNA-splicing ligase RtcB homolog	Mouse	TMT	[TMTpro]-ASPEGQDYL/2	H-2-Db	SB	0.018	196.58	SB	2.759	6449.21		Spleen	NA	Spleen
ASPIFTHV	8	tr|A2AK42|A2AK42_MOUSE;sp|Q8C5N3|CWC22_MOUSE;tr|A2AK44|A2AK44_MOUSE	Predicted gene 13691	Mouse	TMT and Label-free	ASPIFTHV/2,ASPIFTHV/1,[TMTpro]-ASPIFTHV/2	H-2-Kb	SB	1.747	14048.7	WB	0.037	44.3	SB	Spleen	Spleen	NA
ASPLAASAIL	10	sp|Q9JKN6|NOVA1_MOUSE	RNA-binding protein Nova-1	Mouse	Label-free	ASPLAASAIL/1	H-2-Db	WB	1.926	9509.49	WB	7.411	3955.55		NA	NA	NA
ASPVFARL	8	sp|O54828|RGS9_MOUSE	Regulator of G-protein signaling 9	Mouse	TMT and Label-free	ASPVFARL/2,[TMTpro]-ASPVFARL/2	H-2-Kb	SB	3.378	18031.1		0.005	6.32	SB	Spleen	Spleen	NA
ASQSMPTIPAL	11	sp|Q8C3J5|DOCK2_MOUSE	Dedicator of cytokinesis protein 2	Mouse	TMT	[TMTpro]-ASQSM[Oxidation]PTIPAL/2	H-2-Db	WB	1.716	11942.5	WB	5.852	5337.18		NA	NA	NA
ASRIFPHL	8	sp|Q8K330|SSH3_MOUSE	Protein phosphatase Slingshot homolog 3	Mouse	TMT	[TMTpro]-ASRIFPHL/3	H-2-Kb	SB	6.027	25394.2		0.038	26.14	SB	Spleen	Spleen	NA
ASSGSSGGKMDNSVLVL	17	sp|Q9Z0X1|AIFM1_MOUSE	Apoptosis-inducing factor 1, mitochondrial	Mouse	TMT	[TMTpro]-ASSGSSGGKM[Oxidation]DNSVLVL/3									NA	NA	NA
ASSRVPQQLFLQGVAAVYL	19	sp|Q8C3X8|LMF2_MOUSE	Lipase maturation factor 2	Mouse	Label-free	ASSRVPQQLFLQGVAAVYL/2									NA	NA	NA
ASVANLLAI	9	sp|P61793|LPAR1_MOUSE	Lysophosphatidic acid receptor 1	Mouse	TMT	[TMTpro]-ASVANLLAI/2	H-2-Db	SB	0.007	12.24	SB	4.45	2693.25		NA	NA	NA
ASVATNPIITPVAQENQ	17	sp|P08226|APOE_MOUSE	Apolipoprotein E	Mouse	TMT	[TMTpro]-ASVATNPIITPVAQENQ/3									NA	NA	NA
ASVDNSEFQQLL	12	sp|Q04207|TF65_MOUSE	Transcription factor p65	Mouse	TMT	[TMTpro]-ASVDNSEFQQLL/2	H-2-Db	SB	0.142	566.77	SB	5.5	3445.81		NA	NA	NA
ASVINGHTL	9	sp|B2RXR6|ANR44_MOUSE	Serine/threonine-protein phosphatase 6 regulatory ankyrin repeat subunit B	Mouse	Label-free	ASVINGHTL/2	H-2-Db	SB	0.001	8.6	SB	1.936	2677.44	WB	Spleen	NA	Spleen
ASVLNTDPAL	10	sp|Q99KK7|DPP3_MOUSE	Dipeptidyl peptidase 3	Mouse	TMT	[TMTpro]-ASVLNTDPAL/2	H-2-Db	SB	0.023	22.05	SB	14.349	6925.02		Spleen	NA	Spleen
ASVLNVNHI	9	sp|Q99NH0|ANR17_MOUSE	Ankyrin repeat domain-containing protein 17	Mouse	TMT and Label-free	ASVLNVNHI/1,ASVLNVNHI/2,[TMTpro]-ASVLNVNHI/2	H-2-Db	SB	0.003	10.35	SB	2.417	2464.27		Spleen	NA	Spleen
ASVPAPTP	8	sp|Q0ZCJ7|MASTR_MOUSE	MEF2-activating motif and SAP domain-containing transcriptional regulator	Mouse	TMT	[TMTpro]-ASVPAPTP/2			27.268	37792.7		25.432	27311.7		NA	NA	NA
ASVSNPLFL	9	sp|P70428|EXT2_MOUSE	Exostosin-2	Mouse	TMT and Label-free	ASVSNPLFL/2,ASVSNPLFL/1,[TMTpro]-ASVSNPLFL/2	H-2-Db	SB	0.004	20.48	SB	2.231	2832.86		Spleen	NA	Spleen
ASVSTVLTSKY	11	sp|P01942|HBA_MOUSE	Hemoglobin subunit alpha	Mouse	TMT and Label-free	ASVSTVLTSKY/2,[TMTpro]-ASVSTVLTSKY/3			13.344	31363.6		28.109	23436.7		NA	NA	NA
ASVSTVLTSKYR	12	sp|P01942|HBA_MOUSE	Hemoglobin subunit alpha	Mouse	TMT and Label-free	ASVSTVLTSKYR/2,ASVSTVLTSKYR/3,[TMTpro]-ASVSTVLTSKYR/3			61.042	38996.9		66.667	28919		NA	NA	NA
ASWENPLPL	9	sp|Q8BMI4|GEN_MOUSE	Flap endonuclease GEN homolog 1	Mouse	TMT	[TMTpro]-ASWENPLPL/2	H-2-Db	SB	0.008	28.25	SB	0.651	325.32	WB	Other origin	NA	Other tissue
ASYEFDVL	8	sp|Q8VDP3|MICA1_MOUSE	[F-actin]-monooxygenase MICAL1	Mouse	TMT	[TMTpro]-ASYEFDVL/2	H-2-Kb	SB	1.625	10464.1	WB	0.029	14.28	SB	NA	NA	NA
ASYEFTTL	8	sp|Q9QXB9|DRG2_MOUSE	Developmentally-regulated GTP-binding protein 2	Mouse	TMT and Label-free	ASYEFTTL/2,ASYEFTTL/1,[TMTpro]-ASYEFTTL/2	H-2-Kb	SB	1.189	9909.48	WB	0.001	2.8	SB	Spleen	Spleen	NA
ASYEFVQRL	9	sp|Q9JHU4|DYHC1_MOUSE	Cytoplasmic dynein 1 heavy chain 1	Mouse	TMT and Label-free	ASYEFVQRL/2,ASYEFVQRL/1,[TMTpro]-ASYEFVQRL/2,[TMTpro]-ASYEFVQRL/3	H-2-Kb	SB	0.385	5393.61	SB	0.001	4.05	SB	Spleen	Spleen	NA
ASYIFTYA	8	sp|A4UUI3|GBP4_MOUSE	Guanylate-binding protein 4	Mouse	TMT and Label-free	ASYIFTYA/1,[TMTpro]-ASYIFTYA/2	H-2-Kb	SB	5.568	14000		0.127	21.11	SB	NA	NA	NA
ASYLFRGL	8	sp|Q7TN60|TMC6_MOUSE	Transmembrane channel-like protein 6	Mouse	TMT and Label-free	ASYLFRGL/1,ASYLFRGL/2,[TMTpro]-ASYLFRGL/2	H-2-Kb	SB	9.78	22274.4		0.002	2.96	SB	Spleen	Spleen	NA
ASYLLAA	7	tr|A0A5F8MPY2|A0A5F8MPY2_MOUSE;sp|P99027|RLA2_MOUSE	Large ribosomal subunit protein P2	Mouse	TMT	[TMTpro]-ASYLLAA/2									NA	NA	NA
ASYLLAAL	8	sp|P99027|RLA2_MOUSE;tr|A0A5F8MPY2|A0A5F8MPY2_MOUSE	Large ribosomal subunit protein P2	Mouse	TMT and Label-free	ASYLLAAL/1,ASYLLAAL/2,[TMTpro]-ASYLLAAL/2	H-2-Kb	SB	3.74	14957.4		0.014	6.17	SB	Spleen	Spleen	NA
ASYLLAALGGN	11	sp|P99027|RLA2_MOUSE;tr|A0A5F8MPY2|A0A5F8MPY2_MOUSE	Large ribosomal subunit protein P2	Mouse	TMT	[TMTpro]-ASYLLAALGGN/2			80	35180.4		52.652	11011.2		NA	NA	NA
ASYPFTTL	8	tr|A2AFK4|A2AFK4_MOUSE	Mitochondrial ribosome associated GTPase 2	Mouse	TMT	[TMTpro]-ASYPFTTL/2	H-2-Kb	SB	1.196	11386.8	WB	0.001	3.39	SB	NA	NA	NA
ASYQFPMV	8	sp|Q08775|RUNX2_MOUSE	Runt-related transcription factor 2	Mouse	TMT	[TMTpro]-ASYQFPM[Oxidation]V/2	H-2-Kb	SB	6.352	20442.1		0.008	6.54	SB	Spleen	Spleen	NA
ASYTYLSL	8	sp|P49945|FRIL2_MOUSE;sp|P29391|FRIL1_MOUSE	Ferritin light chain 2	Mouse	TMT and Label-free	ASYTYLSL/1,[TMTpro]-ASYTYLSL/2	H-2-Kb	SB	3.006	14769.9		0.002	3.34	SB	Spleen	Spleen	NA
ASYVFLSM	8	sp|Q920A5|RISC_MOUSE	Retinoid-inducible serine carboxypeptidase	Mouse	TMT	[TMTpro]-ASYVFLSM[Oxidation]/2	H-2-Kb	SB	3.11	12149.4		0.006	5.7	SB	NA	NA	NA
ASYVYLSM	8	sp|P09528|FRIH_MOUSE;sp|Q9D5H4|FTMT_MOUSE	Ferritin heavy chain	Mouse	TMT and Label-free	ASYVYLSM[Oxidation]/1,[TMTpro]-ASYVYLSM[Oxidation]/2	H-2-Kb	SB	3.901	13960.5		0.007	6.17	SB	NA	NA	NA
ATAASSSSL	9	sp|P63260|ACTG_MOUSE;sp|P60710|ACTB_MOUSE;sp|P68134|ACTS_MOUSE;sp|P68033|ACTC_MOUSE;sp|P63268|ACTH_MOUSE;sp|P62737|ACTA_MOUSE	Actin, cytoplasmic 2	Mouse	TMT	[TMTpro]-ATAASSSSL/2	H-2-Db	WB	1.667	13257.5	WB	3.313	3618.43		NA	NA	NA
ATAASSSSLEKS	12	sp|P63260|ACTG_MOUSE;sp|P60710|ACTB_MOUSE;sp|P68134|ACTS_MOUSE;sp|P68033|ACTC_MOUSE;sp|P63268|ACTH_MOUSE;sp|P62737|ACTA_MOUSE	Actin, cytoplasmic 2	Mouse	TMT	[TMTpro]-ATAASSSSLEKS/3			72.308	41686		77.105	31874.3		NA	NA	NA
ATAASSSSLEKSYELPD	17	sp|P63260|ACTG_MOUSE;sp|P60710|ACTB_MOUSE;sp|P68134|ACTS_MOUSE;sp|P68033|ACTC_MOUSE;sp|P63268|ACTH_MOUSE;sp|P62737|ACTA_MOUSE	Actin, cytoplasmic 2	Mouse	TMT	[TMTpro]-ATAASSSSLEKSYELPD/3									NA	NA	NA
ATDWRLIL	8	sp|Q9CPX8|QCR10_MOUSE	Cytochrome b-c1 complex subunit 10	Mouse	Label-free	ATDWRLIL/2			25.411	37876.6		4.831	8088.71		NA	NA	NA
ATEAPGLIPGFTPG	14	sp|Q8R317|UBQL1_MOUSE	Ubiquilin-1	Mouse	TMT	[TMTpro]-ATEAPGLIPGFTPG/2									NA	NA	NA
ATEAPGLIPGFTPGLA	16	sp|Q8R317|UBQL1_MOUSE	Ubiquilin-1	Mouse	TMT	[TMTpro]-ATEAPGLIPGFTPGLA/2									NA	NA	NA
ATEAPGLIPGFTPGLAA	17	sp|Q8R317|UBQL1_MOUSE	Ubiquilin-1	Mouse	TMT and Label-free	ATEAPGLIPGFTPGLAA/2,[TMTpro]-ATEAPGLIPGFTPGLAA/3,[TMTpro]-ATEAPGLIPGFTPGLAA/2									NA	NA	NA
ATEAPGLIPGFTPGLAAGN	19	sp|Q8R317|UBQL1_MOUSE	Ubiquilin-1	Mouse	TMT and Label-free	ATEAPGLIPGFTPGLAAGN/2,[TMTpro]-ATEAPGLIPGFTPGLAAGN/2,[TMTpro]-ATEAPGLIPGFTPGLAAGN/3									NA	NA	NA
ATETVRSILKIDDVVNT	17	sp|P80315|TCPD_MOUSE	T-complex protein 1 subunit delta	Mouse	Label-free	ATETVRSILKIDDVVNT/3									NA	NA	NA
ATETVRSILKIDDVVNTR	18	sp|P80315|TCPD_MOUSE	T-complex protein 1 subunit delta	Mouse	Label-free	ATETVRSILKIDDVVNTR/4,ATETVRSILKIDDVVNTR/3									NA	NA	NA
ATFDFSQYM	9	sp|P43247|MSH2_MOUSE	DNA mismatch repair protein Msh2	Mouse	TMT	[TMTpro]-ATFDFSQYM[Oxidation]/2	H-2-Kb	SB	0.297	2973.66	SB	0.035	16.92	SB	Spleen	Spleen	NA
ATFEYSFI	8	sp|Q9CY50|SSRA_MOUSE	Translocon-associated protein subunit alpha	Mouse	TMT	[TMTpro]-ATFEYSFI/2	H-2-Kb	SB	7.116	18395.6		0.059	13.21	SB	Spleen	Spleen	NA
ATFHFRTL	8	sp|O08915|AIP_MOUSE	AH receptor-interacting protein	Mouse	TMT and Label-free	ATFHFRTL/2,[TMTpro]-ATFHFRTL/3	H-2-Kb	SB	5.952	21103.9		0.003	3.98	SB	Spleen	Spleen	NA
ATFIREVLM	9	sp|P22437|PGH1_MOUSE	Prostaglandin G/H synthase 1	Mouse	TMT and Label-free	ATFIREVLM[Oxidation]/2,[TMTpro]-ATFIREVLM[Oxidation]/3,[TMTpro]-ATFIREVLM[Oxidation]/2	H-2-Kb	SB	1.33	9422.54	WB	0.385	167.69	SB	Spleen	Spleen	NA
ATFLYAEV	8	sp|Q61335|BAP31_MOUSE	B-cell receptor-associated protein 31	Mouse	TMT	[TMTpro]-ATFLYAEV/2	H-2-Kb	SB	11.598	21913		0.021	6.8	SB	NA	NA	NA
ATFPFAM	7	sp|O35316|SC6A6_MOUSE	Sodium- and chloride-dependent taurine transporter	Mouse	TMT	[TMTpro]-ATFPFAM[Oxidation]/2									NA	NA	NA
ATFPFAML	8	sp|O35316|SC6A6_MOUSE	Sodium- and chloride-dependent taurine transporter	Mouse	TMT and Label-free	ATFPFAM[Oxidation]L/1,[TMTpro]-ATFPFAM[Oxidation]L/2	H-2-Kb	SB	9.092	25943.8		0.004	4.1	SB	Spleen	Spleen	NA
ATFQYLYL	8	sp|Q7TSH6|SCAF4_MOUSE	SR-related and CTD-associated factor 4	Mouse	TMT and Label-free	ATFQYLYL/2,ATFQYLYL/1,[TMTpro]-ATFQYLYL/2	H-2-Kb	SB	3.667	14710.6		0.006	4.98	SB	NA	NA	NA
ATGPYPSM	8	sp|Q99LI8|HGS_MOUSE	Hepatocyte growth factor-regulated tyrosine kinase substrate	Mouse	TMT	[TMTpro]-ATGPYPSM[Oxidation]/2	H-2-Kb	SB	22.648	38665.4		0.446	884.5	SB	NA	NA	NA
ATGTIQEDYLREL	13	sp|Q3THE2|ML12B_MOUSE	Myosin regulatory light chain 12B	Mouse	Label-free	ATGTIQEDYLREL/2									NA	NA	NA
ATGTIQEDYLRELL	14	sp|Q3THE2|ML12B_MOUSE	Myosin regulatory light chain 12B	Mouse	Label-free	ATGTIQEDYLRELL/2									NA	NA	NA
ATGWLGPQQY	10	sp|Q61559|FCGRN_MOUSE	IgG receptor FcRn large subunit p51	Mouse	TMT	[TMTpro]-ATGWLGPQQY/2			28.818	39552.7		31.507	27551.2		NA	NA	NA
ATHSSRFIPL	10	sp|P62843|RS15_MOUSE	Small ribosomal subunit protein uS19	Mouse	Label-free	ATHSSRFIPL/2			4.033	10477.1		3.253	714.82		NA	NA	NA
ATIINEEVL	9	sp|P14576|SRP54_MOUSE;tr|E9PXC0|E9PXC0_MOUSE	Signal recognition particle subunit SRP54	Mouse	TMT and Label-free	ATIINEEVL/2,ATIINEEVL/1,[TMTpro]-ATIINEEVL/2	H-2-Db	SB	0.003	14.22	SB	4.81	7082.49		Spleen	NA	Spleen
ATIRFHDLLSQL	12	sp|P42225|STAT1_MOUSE	Signal transducer and activator of transcription 1	Mouse	Label-free	ATIRFHDLLSQL/3,ATIRFHDLLSQL/2			5.88	12532		3.372	538.23		NA	NA	NA
ATIRFHDLLSQLDDQYSRF	19	sp|P42225|STAT1_MOUSE	Signal transducer and activator of transcription 1	Mouse	Label-free	ATIRFHDLLSQLDDQYSRF/3									NA	NA	NA
ATIRYALL	8	sp|Q9DBX6|CP2S1_MOUSE	Cytochrome P450 2S1	Mouse	Label-free	ATIRYALL/2	H-2-Kb	SB	10.501	23899.7		0.013	6.62	SB	Spleen	Spleen	NA
ATLEFTQL	8	sp|P29477|NOS2_MOUSE	Nitric oxide synthase, inducible	Mouse	TMT and Label-free	ATLEFTQL/1,ATLEFTQL/2,[TMTpro]-ATLEFTQL/2	H-2-Kb	SB	5.377	24924.4		0.009	14.44	SB	Other origin	Other origin	NA
ATLENVTNL	9	sp|Q8BHG2|CZIB_MOUSE	CXXC motif containing zinc binding protein	Mouse	TMT	[TMTpro]-ATLENVTNL/2	H-2-Db	SB	0.007	52.13	SB	0.371	509.79	SB	Spleen	NA	Spleen
ATLIPTL	7	sp|P03911|NU4M_MOUSE	NADH-ubiquinone oxidoreductase chain 4	Mouse	TMT	[TMTpro]-ATLIPTL/2									NA	NA	NA
ATLLNVPD	8	sp|P39447|ZO1_MOUSE	Tight junction protein ZO-1	Mouse	TMT	[TMTpro]-ATLLNVPD/2			38.741	28798.2		61.026	21497.3		NA	NA	NA
ATLLYKEL	8	sp|Q02357|ANK1_MOUSE	Ankyrin-1	Mouse	TMT	[TMTpro]-ATLLYKEL/2	H-2-Kb	SB	13.12	30971.4		0.059	45.8	SB	Spleen	Spleen	NA
ATLRYASL	8	sp|Q9DBR4|APBB2_MOUSE	Amyloid beta precursor protein binding family B member 2	Mouse	TMT and Label-free	ATLRYASL/2,[TMTpro]-ATLRYASL/2	H-2-Kb	SB	10.663	25702.4		0.008	6.02	SB	Spleen	Spleen	NA
ATLTFSHL	8	sp|Q62234|MYOM1_MOUSE	Myomesin-1	Mouse	TMT	[TMTpro]-ATLTFSHL/2	H-2-Kb	SB	3.374	18304.1		0.009	7.09	SB	Other origin	Other origin	NA
ATLVFHNL	8	sp|P42227|STAT3_MOUSE	Signal transducer and activator of transcription 3	Mouse	TMT and Label-free	ATLVFHNL/2,ATLVFHNL/1,[TMTpro]-ATLVFHNL/2	H-2-Kb	SB	5.889	21413.1		0.006	7.77	SB	Spleen	Spleen	NA
ATMLFAEL	8	sp|O88545|CSN6_MOUSE	COP9 signalosome complex subunit 6	Mouse	TMT	[TMTpro]-ATM[Oxidation]LFAEL/2	H-2-Kb	SB	4.063	15237.5		0.011	6.03	SB	Other origin	Other origin	NA
ATNPIITPVAQENQ	14	sp|P08226|APOE_MOUSE	Apolipoprotein E	Mouse	TMT	[TMTpro]-ATNPIITPVAQENQ/3,[TMTpro]-ATNPIITPVAQENQ/2									NA	NA	NA
ATPAEGDIGAVF	12	sp|Q8BMS1|ECHA_MOUSE	Trifunctional enzyme subunit alpha, mitochondrial	Mouse	TMT	[TMTpro]-ATPAEGDIGAVF/2			10.634	27045.3		16.81	18145.4		NA	NA	NA
ATPGRLIDFL	10	sp|Q61656|DDX5_MOUSE;sp|Q501J6|DDX17_MOUSE	Probable ATP-dependent RNA helicase DDX5	Mouse	Label-free	ATPGRLIDFL/2	H-2-Db	WB	0.656	5074.54	WB	5.507	5908.64		NA	NA	NA
ATPIFSKM	8	sp|P10649|GSTM1_MOUSE	Glutathione S-transferase Mu 1	Mouse	Label-free	ATPIFSKM[Oxidation]/2	H-2-Kb	SB	5.996	27793.8		0.067	96.79	SB	Spleen	Spleen	NA
ATPYNYPVPV	10	sp|Q9CQ91|NDUA3_MOUSE	NADH dehydrogenase [ubiquinone] 1 alpha subcomplex subunit 3	Mouse	TMT	[TMTpro]-ATPYNYPVPV/2	H-2-Db	SB	0.439	892.9	SB	3.269	489.32		Other origin	NA	Other tissue
ATQVYPKL	8	sp|Q8K3W0|BABA2_MOUSE	BRISC and BRCA1-A complex member 2	Mouse	TMT and Label-free	ATQVYPKL/1,ATQVYPKL/2,[TMTpro]-ATQVYPKL/2,[TMTpro]-ATQVYPKL/3	H-2-Kb	SB	25.444	38756.7		0.1	160.8	SB	NA	NA	NA
ATRSFPQL	8	sp|Q07076|ANXA7_MOUSE	Annexin A7	Mouse	TMT and Label-free	ATRSFPQL/2,ATRSFPQL/1,[TMTpro]-ATRSFPQL/2	H-2-Kb	SB	16.842	34776.6		0.071	75.16	SB	Spleen	Spleen	NA
ATVAVGIY	8	sp|P14901|HMOX1_MOUSE	Heme oxygenase 1	Mouse	Label-free	ATVAVGIY/1			43.706	42017		32.224	26165.1		NA	NA	NA
ATVAVGIYA	9	sp|P14901|HMOX1_MOUSE	Heme oxygenase 1	Mouse	Label-free	ATVAVGIYA/1			8.68	21898.3		22.994	19973.3		NA	NA	NA
ATVAVGIYAM	10	sp|P14901|HMOX1_MOUSE	Heme oxygenase 1	Mouse	TMT and Label-free	ATVAVGIYAM[Oxidation]/2,ATVAVGIYAM[Oxidation]/1,[TMTpro]-ATVAVGIYAM[Oxidation]/2			4.875	13470.2		17.447	10675.3		NA	NA	NA
ATVENLNEL	9	sp|Q61056|TRPC1_MOUSE	Short transient receptor potential channel 1	Mouse	TMT	[TMTpro]-ATVENLNEL/2	H-2-Db	SB	0.009	59.77	SB	1.176	1896.96	WB	Spleen	NA	Spleen
ATVNNPTAI	9	sp|Q80UP5|AN13A_MOUSE	Ankyrin repeat domain-containing protein 13A	Mouse	TMT	[TMTpro]-ATVNNPTAI/2	H-2-Db	SB	0.021	130.64	SB	6.452	8925.37		Spleen	NA	Spleen
ATVSNGPFL	9	sp|Q69ZF8|MSL2_MOUSE	E3 ubiquitin-protein ligase MSL2	Mouse	Label-free	ATVSNGPFL/1,ATVSNGPFL/2	H-2-Db	SB	0.014	80.4	SB	3.295	3621.96		Spleen	NA	Spleen
ATVSYANL	8	sp|Q62371|DDR2_MOUSE	Discoidin domain-containing receptor 2	Mouse	TMT	[TMTpro]-ATVSYANL/2	H-2-Kb	SB	15.484	30042.3		0.016	8.3	SB	Other origin	Other origin	NA
ATYGGIAL	8	sp|Q78IK2|ATPMK_MOUSE	ATP synthase membrane subunit K, mitochondrial	Mouse	TMT and Label-free	ATYGGIAL/1,[TMTpro]-ATYGGIAL/2	H-2-Kb	SB	11.272	30703.8		0.496	485.06	SB	NA	NA	NA
ATYGGIALL	9	sp|Q78IK2|ATPMK_MOUSE	ATP synthase membrane subunit K, mitochondrial	Mouse	TMT	[TMTpro]-ATYGGIALL/2	H-2-Kb	SB	1.646	11814.6	WB	0.27	139.18	SB	Other origin	Other origin	NA
ATYIFLQTF	9	sp|Q8K1A5|TM41B_MOUSE	Transmembrane protein 41B	Mouse	TMT	[TMTpro]-ATYIFLQTF/2	H-2-Kb	SB	1.13	10303.8	WB	0.046	28.86	SB	Spleen	Spleen	NA
ATYIFNGL	8	sp|Q9QXK3|COPG2_MOUSE	Coatomer subunit gamma-2	Mouse	TMT and Label-free	ATYIFNGL/1,ATYIFNGL/2,[TMTpro]-ATYIFNGL/2	H-2-Kb	SB	15.571	29738.9		0.004	3.99	SB	Spleen	Spleen	NA
ATYNFAVL	8	sp|P60202|MYPR_MOUSE	Myelin proteolipid protein	Mouse	TMT	[TMTpro]-ATYNFAVL/2	H-2-Kb	SB	0.794	5189.08	WB	0.003	3.42	SB	Other origin	Other origin	NA
ATYQFHPNL	9	sp|Q80XQ2|TBCD5_MOUSE	TBC1 domain family member 5	Mouse	TMT	[TMTpro]-ATYQFHPNL/2	H-2-Kb	SB	0.737	6889	WB	0.003	3.52	SB	Other origin	Other origin	NA
ATYQVALL	8	sp|O70491|STRA6_MOUSE	Receptor for retinol uptake STRA6	Mouse	TMT and Label-free	ATYQVALL/2,ATYQVALL/1,[TMTpro]-ATYQVALL/2	H-2-Kb	SB	11.241	28784.5		0.044	23.92	SB	Spleen	Spleen	NA
ATYQVVEL	8	sp|Q8BJS4|SUN2_MOUSE	SUN domain-containing protein 2	Mouse	TMT	[TMTpro]-ATYQVVEL/2	H-2-Kb	SB	5.532	25379.7		0.046	69.92	SB	NA	NA	NA
ATYSYKEAL	9	sp|Q8R349|CDC16_MOUSE	Cell division cycle protein 16 homolog	Mouse	TMT	[TMTpro]-ATYSYKEAL/3	H-2-Kb	SB	1.227	9389.37	WB	0.063	29.22	SB	Spleen	Spleen	NA
ATYTFIQQL	9	sp|Q9R0N0|GALK1_MOUSE	Galactokinase	Mouse	TMT and Label-free	ATYTFIQQL/1,[TMTpro]-ATYTFIQQL/2	H-2-Kb	SB	0.457	6448.24	SB	0.003	6.45	SB	Spleen	Spleen	NA
ATYTFSGL	8	tr|B1ART2|B1ART2_MOUSE	Vacuolar protein sorting 13D	Mouse	TMT and Label-free	ATYTFSGL/1,[TMTpro]-ATYTFSGL/2	H-2-Kb	SB	13.454	27071.1		0.003	3.08	SB	NA	NA	NA
AVAGGLLIIF	10	sp|Q80UG2|PLXA4_MOUSE	Plexin-A4	Mouse	Label-free	AVAGGLLIIF/1			23.482	34197.8		23.724	20773.4		NA	NA	NA
AVALMYRL	8	sp|P56395|CYB5_MOUSE	Cytochrome b5	Mouse	Label-free	AVALM[Oxidation]YRL/2	H-2-Kb	SB	22.398	32705.8		0.428	383.32	SB	Other origin	Other origin	NA
AVASRKTFSHELSDFGL	17	sp|P27773|PDIA3_MOUSE	Protein disulfide-isomerase A3	Mouse	Label-free	AVASRKTFSHELSDFGL/3									NA	NA	NA
AVEPDFSSIEQL	12	sp|Q0GNC1|INF2_MOUSE	Inverted formin-2	Mouse	TMT	[TMTpro]-AVEPDFSSIEQL/2			7.347	22505.8		9.642	8993.51		NA	NA	NA
AVEQDTLQEF	10	sp|Q91VW3|SH3L3_MOUSE	SH3 domain-binding glutamic acid-rich-like protein 3	Mouse	TMT	[TMTpro]-AVEQDTLQEF/2			16.28	36014.6		16.426	24639.3		NA	NA	NA
AVEQDTLQEFLK	12	sp|Q91VW3|SH3L3_MOUSE	SH3 domain-binding glutamic acid-rich-like protein 3	Mouse	Label-free	AVEQDTLQEFLK/2			41.444	35248.9		71.739	31962.4		NA	NA	NA
AVEQDTLQEFLKLA	14	sp|Q91VW3|SH3L3_MOUSE	SH3 domain-binding glutamic acid-rich-like protein 3	Mouse	Label-free	AVEQDTLQEFLKLA/2									NA	NA	NA
AVEYQRQIDEL	11	sp|P0C0A3|CHMP6_MOUSE	Charged multivesicular body protein 6	Mouse	Label-free	AVEYQRQIDEL/2			9.149	25042.2		19.676	13852.6		NA	NA	NA
AVFPSIVG	8	sp|P63260|ACTG_MOUSE;sp|P60710|ACTB_MOUSE;sp|P68134|ACTS_MOUSE;sp|P68033|ACTC_MOUSE;sp|P63268|ACTH_MOUSE;sp|P62737|ACTA_MOUSE	Actin, cytoplasmic 2	Mouse	TMT	[TMTpro]-AVFPSIVG/2			57.424	42959.3		12.989	14652.9		NA	NA	NA
AVFPSIVGR	9	sp|P63260|ACTG_MOUSE;sp|P60710|ACTB_MOUSE;sp|P68033|ACTC_MOUSE;sp|P68134|ACTS_MOUSE;sp|P63268|ACTH_MOUSE;sp|P62737|ACTA_MOUSE	Actin, cytoplasmic 2	Mouse	TMT	[TMTpro]-AVFPSIVGR/2			27.225	41774.4		8.621	15990.4		NA	NA	NA
AVFPSIVGRPR	11	sp|P63260|ACTG_MOUSE;sp|P60710|ACTB_MOUSE;sp|P68134|ACTS_MOUSE;sp|P68033|ACTC_MOUSE;sp|P63268|ACTH_MOUSE;sp|P62737|ACTA_MOUSE	Actin, cytoplasmic 2	Mouse	TMT	[TMTpro]-AVFPSIVGRPR/3			43.059	40541.4		27.667	23382.5		NA	NA	NA
AVFRFKVL	8	sp|Q9DCI3|STR3N_MOUSE	STARD3 N-terminal-like protein	Mouse	Label-free	AVFRFKVL/2	H-2-Kb	SB	10.997	27362.3		0.009	8.65	SB	Spleen	Spleen	NA
AVFSKLVTM	9	sp|P53349|M3K1_MOUSE	Mitogen-activated protein kinase kinase kinase 1	Mouse	TMT	[TMTpro]-AVFSKLVTM[Oxidation]/3	H-2-Kb	SB	0.205	2098.68	SB	0.067	54.6	SB	Spleen	Spleen	NA
AVFTFEQ	7	sp|Q3UW53|NIBA1_MOUSE	Protein Niban 1	Mouse	TMT	[TMTpro]-AVFTFEQ/2									NA	NA	NA
AVFTFEQL	8	sp|Q3UW53|NIBA1_MOUSE	Protein Niban 1	Mouse	TMT and Label-free	AVFTFEQL/2,AVFTFEQL/1,[TMTpro]-AVFTFEQL/2	H-2-Kb	SB	5.247	21553.5		0.004	6.58	SB	Spleen	Spleen	NA
AVFTWTNL	8	sp|Q8BWT5|DIP2A_MOUSE;tr|E9PWR4|E9PWR4_MOUSE;sp|Q3UH60|DIP2B_MOUSE	Disco-interacting protein 2 homolog A	Mouse	TMT and Label-free	AVFTWTNL/1,AVFTWTNL/2,[TMTpro]-AVFTWTNL/2	H-2-Kb	SB	10.509	24237.2		0.015	9.53	SB	Spleen	Spleen	NA
AVFVDLEPTVVDEVR	15	sp|P05214|TBA3_MOUSE	Tubulin alpha-3 chain	Mouse	TMT	[TMTpro]-AVFVDLEPTVVDEVR/3									NA	NA	NA
AVGALPEIFTE	11	sp|Q9Z0N2|IF2H_MOUSE;sp|Q9Z0N1|IF2G_MOUSE	Eukaryotic translation initiation factor 2 subunit 3, Y-linked	Mouse	TMT	[TMTpro]-AVGALPEIFTE/2			42.158	40139		56.667	32578		NA	NA	NA
AVGLAAL	7	sp|Q9D938|TM160_MOUSE	Transmembrane protein 160	Mouse	TMT	[TMTpro]-AVGLAAL/2									NA	NA	NA
AVHDFDVSSPEQPSE	15	sp|Q3UW53|NIBA1_MOUSE	Protein Niban 1	Mouse	TMT and Label-free	AVHDFDVSSPEQPSE/2,[TMTpro]-AVHDFDVSSPEQPSE/2									NA	NA	NA
AVIENLKYFL	10	sp|Q9JMG2|C1GLC_MOUSE	C1GALT1-specific chaperone 1	Mouse	Label-free	AVIENLKYFL/2	H-2-Db	SB	0.088	365.73	SB	4.623	3329.44		Spleen	NA	Spleen
AVIHFAGL	8	sp|Q8R059|GALE_MOUSE	UDP-glucose 4-epimerase	Mouse	TMT and Label-free	AVIHFAGL/2,[TMTpro]-AVIHFAGL/2	H-2-Kb	SB	15.781	29776.9		0.012	8.23	SB	Spleen	Spleen	NA
AVIIFTGL	8	sp|Q8VE96|S35F6_MOUSE	Solute carrier family 35 member F6	Mouse	TMT and Label-free	AVIIFTGL/1,[TMTpro]-AVIIFTGL/2	H-2-Kb	SB	15.621	30224.6		0.016	13.59	SB	NA	NA	NA
AVIKFLEL	8	sp|P43247|MSH2_MOUSE	DNA mismatch repair protein Msh2	Mouse	TMT and Label-free	AVIKFLEL/2,AVIKFLEL/1,[TMTpro]-AVIKFLEL/3	H-2-Kb	SB	5.861	20886.1		0.01	19.99	SB	Spleen	Spleen	NA
AVILFSGL	8	sp|Q9CXF0|KYNU_MOUSE	Kynureninase	Mouse	Label-free	AVILFSGL/1	H-2-Kb	SB	17.844	30021.5		0.017	9.6	SB	NA	NA	NA
AVIQFLERI	9	sp|Q571H0|NPA1P_MOUSE	Nucleolar pre-ribosomal-associated protein 1	Mouse	Label-free	AVIQFLERI/2	H-2-Kb	SB	0.559	3594.24	WB	0.137	117.14	SB	Spleen	Spleen	NA
AVIRFESI	8	sp|Q3TDQ1|STT3B_MOUSE	Dolichyl-diphosphooligosaccharide--protein glycosyltransferase subunit STT3B	Mouse	Label-free	AVIRFESI/2	H-2-Kb	SB	6.28	17843.6		0.086	70.97	SB	Spleen	Spleen	NA
AVIVASSGLLLM	12	sp|Q80V53|CHSTE_MOUSE	Carbohydrate sulfotransferase 14	Mouse	TMT	[TMTpro]-AVIVASSGLLLM[Oxidation]/2			11.31	19931.7		22.313	10811.5		NA	NA	NA
AVLAPLIA	8	sp|Q9D710|TMX2_MOUSE	Thioredoxin-related transmembrane protein 2	Mouse	TMT	[TMTpro]-AVLAPLIA/2			40.273	41082.4		27.914	24893.4		NA	NA	NA
AVLAPLIAL	9	sp|Q9D710|TMX2_MOUSE	Thioredoxin-related transmembrane protein 2	Mouse	TMT	[TMTpro]-AVLAPLIAL/2	H-2-Kb	WB	1.402	12427.7	WB	0.95	1080	WB	NA	NA	NA
AVLEPLQV	8	sp|Q8BML9|SYQ_MOUSE	Glutamine--tRNA ligase	Mouse	TMT	[TMTpro]-AVLEPLQV/2			21.915	38468.8		2.263	7778.87		NA	NA	NA
AVLEVVHEL	9	sp|A0A7N9VSG0|AFG2B_MOUSE	ATPase family gene 2 protein homolog B	Mouse	TMT and Label-free	AVLEVVHEL/2,[TMTpro]-AVLEVVHEL/2	H-2-Kb	SB	0.513	8701.57	WB	0.355	1258.67	SB	NA	NA	NA
AVLGLDL	7	sp|P14211|CALR_MOUSE	Calreticulin	Mouse	TMT and Label-free	AVLGLDL/2,AVLGLDL/1,[TMTpro]-AVLGLDL/2,[TMTpro]-AVLGLDL/1									NA	NA	NA
AVLGLDLWQVKSGTIFD	17	sp|P14211|CALR_MOUSE	Calreticulin	Mouse	Label-free	AVLGLDLWQVKSGTIFD/2									NA	NA	NA
AVLGLDLWQVKSGTIFDN	18	sp|P14211|CALR_MOUSE	Calreticulin	Mouse	Label-free	AVLGLDLWQVKSGTIFDN/2									NA	NA	NA
AVLGLDLWQVKSGTIFDNF	19	sp|P14211|CALR_MOUSE	Calreticulin	Mouse	Label-free	AVLGLDLWQVKSGTIFDNF/3,AVLGLDLWQVKSGTIFDNF/2									NA	NA	NA
AVLGVAHRL	9	sp|Q8BU33|HACL2_MOUSE	2-hydroxyacyl-CoA lyase 2	Mouse	TMT	[TMTpro]-AVLGVAHRL/3	H-2-Kb	WB	3.959	23995.8		0.793	1425.32	WB	NA	NA	NA
AVLLYAHL	8	tr|E9Q238|E9Q238_MOUSE	KN motif and ankyrin repeat domains 1	Mouse	Label-free	AVLLYAHL/2	H-2-Kb	SB	8.678	22066.2		0.009	6.73	SB	NA	NA	NA
AVLLYEKL	8	sp|Q8BKE9|IFT74_MOUSE	Intraflagellar transport protein 74 homolog	Mouse	TMT	[TMTpro]-AVLLYEKL/2	H-2-Kb	SB	10.655	27807.3		0.064	77.94	SB	NA	NA	NA
AVLNFTAL	8	sp|Q7TMY8|HUWE1_MOUSE	E3 ubiquitin-protein ligase HUWE1	Mouse	TMT and Label-free	AVLNFTAL/1,[TMTpro]-AVLNFTAL/2	H-2-Kb	SB	0.58	2263.85	WB	0.024	14.62	SB	Spleen	Spleen	NA
AVLRFIQL	8	sp|Q8C8S3|T150C_MOUSE	Transmembrane protein 150C	Mouse	Label-free	AVLRFIQL/2	H-2-Kb	SB	8.547	25804.1		0.006	11.35	SB	Spleen	Spleen	NA
AVLRNIVHL	9	sp|Q8C522|ENDD1_MOUSE	Endonuclease domain-containing 1 protein	Mouse	TMT and Label-free	AVLRNIVHL/2,[TMTpro]-AVLRNIVHL/3	H-2-Db	SB	0.008	49.58	SB	0.357	461.15	SB	Spleen	NA	Spleen
AVLRNQIHV	9	sp|Q99LD4|CSN1_MOUSE	COP9 signalosome complex subunit 1	Mouse	TMT	[TMTpro]-AVLRNQIHV/3	H-2-Db	SB	0.03	156.41	SB	2.418	2784.18		NA	NA	NA
AVLRYTKL	8	sp|Q9WUK4|RFC2_MOUSE	Replication factor C subunit 2	Mouse	TMT and Label-free	AVLRYTKL/3,[TMTpro]-AVLRYTKL/3,[TMTpro]-AVLRYTKL/2	H-2-Kb	SB	13.905	31058.3		0.013	19.72	SB	Spleen	Spleen	NA
AVLSFHNI	8	sp|Q99P81|ABCG3_MOUSE	ATP-binding cassette sub-family G member 3	Mouse	TMT and Label-free	AVLSFHNI/2,[TMTpro]-AVLSFHNI/2	H-2-Kb	SB	8.723	23004.8		0.038	25.19	SB	Spleen	Spleen	NA
AVLSFSTRL	9	sp|P46978|STT3A_MOUSE	Dolichyl-diphosphooligosaccharide--protein glycosyltransferase subunit STT3A	Mouse	Label-free	AVLSFSTRL/2,AVLSFSTRL/1	H-2-Kb	SB	1.133	8913.5	WB	0.025	15.69	SB	Spleen	Spleen	NA
AVLSLYASGRTTG	13	sp|P63260|ACTG_MOUSE;sp|P60710|ACTB_MOUSE;sp|P68134|ACTS_MOUSE;sp|P68033|ACTC_MOUSE;sp|P63268|ACTH_MOUSE;sp|Q8BFZ3|ACTBL_MOUSE;sp|P62737|ACTA_MOUSE	Actin, cytoplasmic 2	Mouse	Label-free	AVLSLYASGRTTG/2									NA	NA	NA
AVLSSGGLAAL	11	sp|Q9CZB0|C560_MOUSE	Succinate dehydrogenase cytochrome b560 subunit, mitochondrial	Mouse	TMT	[TMTpro]-AVLSSGGLAAL/2			4.029	14896		8.295	4388.8		NA	NA	NA
AVLTNPETL	9	sp|Q9R0E1|PLOD3_MOUSE	Multifunctional procollagen lysine hydroxylase and glycosyltransferase LH3	Mouse	TMT	[TMTpro]-AVLTNPETL/2	H-2-Db	SB	0.003	19.61	SB	2.033	4959.68		Spleen	NA	Spleen
AVNMHFHDI	9	sp|Q9JII5|DAZP1_MOUSE	DAZ-associated protein 1	Mouse	TMT and Label-free	AVNM[Oxidation]HFHDI/3,AVNM[Oxidation]HFHDI/2,[TMTpro]-AVNM[Oxidation]HFHDI/3,[TMTpro]-AVNM[Oxidation]HFHDI/2	H-2-Kb	WB	3.284	13361.6		1.88	1627.59	WB	NA	NA	NA
AVPDEIPPL	9	sp|P11499|HS90B_MOUSE	Heat shock protein HSP 90-beta	Mouse	TMT	[TMTpro]-AVPDEIPPL/2	H-2-Kb	WB	0.695	11407.4	WB	0.686	1569.87	WB	NA	NA	NA
AVPIFVA	7	sp|Q9WTR6|XCT_MOUSE	Cystine/glutamate transporter	Mouse	TMT	[TMTpro]-AVPIFVA/2									NA	NA	NA
AVPIFVAL	8	sp|Q9WTR6|XCT_MOUSE	Cystine/glutamate transporter	Mouse	TMT and Label-free	AVPIFVAL/2,AVPIFVAL/1,[TMTpro]-AVPIFVAL/2	H-2-Kb	SB	5.761	23054.7		0.035	49.06	SB	Spleen	Spleen	NA
AVPIQSPAD	9	sp|Q9EP89|LACTB_MOUSE	Serine beta-lactamase-like protein LACTB, mitochondrial	Mouse	TMT	[TMTpro]-AVPIQSPAD/2			60.833	41383.5		53.636	27214.4		NA	NA	NA
AVPVFIPL	8	sp|Q71RI9|KAT3_MOUSE	Kynurenine--oxoglutarate transaminase 3	Mouse	TMT	[TMTpro]-AVPVFIPL/2	H-2-Kb	SB	3.858	15060.7		0.057	27.65	SB	Other origin	Other origin	NA
AVQAIVL	7	sp|P26039|TLN1_MOUSE	Talin-1	Mouse	Label-free	AVQAIVL/1									NA	NA	NA
AVQINQDKNFAF	12	sp|P26369|U2AF2_MOUSE	Splicing factor U2AF 65 kDa subunit	Mouse	Label-free	AVQINQDKNFAF/2			7.563	17078.4		33.792	20781		NA	NA	NA
AVQQPDGLAVLG	12	sp|P00920|CAH2_MOUSE	Carbonic anhydrase 2	Mouse	TMT	[TMTpro]-AVQQPDGLAVLG/2			22.766	35290.2		50.303	28143.9		NA	NA	NA
AVRATLQAAL	10	sp|P59999|ARPC4_MOUSE	Actin-related protein 2/3 complex subunit 4	Mouse	Label-free	AVRATLQAAL/2			11.354	24080.3		8.867	4662.28		NA	NA	NA
AVSLAIPLL	9	sp|Q9D7N9|APMAP_MOUSE	Adipocyte plasma membrane-associated protein	Mouse	TMT	[TMTpro]-AVSLAIPLL/2			6.682	25862.8		2.615	3885.19		NA	NA	NA
AVSLAIPLLG	10	sp|Q9D7N9|APMAP_MOUSE	Adipocyte plasma membrane-associated protein	Mouse	TMT	[TMTpro]-AVSLAIPLLG/2			48.167	33863.1		48.722	19686		NA	NA	NA
AVSLAIPLLGA	11	sp|Q9D7N9|APMAP_MOUSE	Adipocyte plasma membrane-associated protein	Mouse	TMT	[TMTpro]-AVSLAIPLLGA/2			54.222	38523		45.3	20229.3		NA	NA	NA
AVTTFEAL	8	sp|Q6PDX6|RN220_MOUSE	E3 ubiquitin-protein ligase Rnf220	Mouse	TMT	[TMTpro]-AVTTFEAL/2	H-2-Kb	SB	13.411	24426.2		0.277	247.26	SB	NA	NA	NA
AVVAFVM	7	tr|Q4KN81|Q4KN81_MOUSE;sp|P01896|HA1Z_MOUSE;sp|P14427|HA14_MOUSE;sp|P01901|HA1B_MOUSE;sp|P06339|HA15_MOUSE;sp|P01897|HA1L_MOUSE;sp|P14429|HA17_MOUSE	Histocompatibility 2, Q region locus 2	Mouse	TMT	[TMTpro]-AVVAFVM[Oxidation]/2									NA	NA	NA
AVVAFVMKM	9	sp|P01901|HA1B_MOUSE	H-2 class I histocompatibility antigen, K-B alpha chain	Mouse	TMT	[TMTpro]-AVVAFVM[Oxidation]KM[Oxidation]/2,[TMTpro]-AVVAFVM[Oxidation]KM[Oxidation]/3	H-2-Kb	SB	3.872	18030.9		0.198	201.42	SB	Spleen	Spleen	NA
AVVFGPNLL	9	sp|Q5FWK3|RHG01_MOUSE	Rho GTPase-activating protein 1	Mouse	TMT	[TMTpro]-AVVFGPNLL/2			4.245	21079.1		4.946	7306.02		NA	NA	NA
AVVPGTLLL	9	sp|P11911|CD79A_MOUSE	B-cell antigen receptor complex-associated protein alpha chain	Mouse	TMT	[TMTpro]-AVVPGTLLL/2	H-2-Kb	WB	1.959	16485.2	WB	1.594	3356.53	WB	NA	NA	NA
AVVQSNAVPLF	11	sp|O35344|IMA4_MOUSE;sp|O35343|IMA3_MOUSE	Importin subunit alpha-4	Mouse	TMT	[TMTpro]-AVVQSNAVPLF/2			4.992	7093.45		14.894	12221.4		NA	NA	NA
AVVRFINRF	9	sp|Q6ZPE2|MTMR5_MOUSE	Myotubularin-related protein 5	Mouse	Label-free	AVVRFINRF/3,AVVRFINRF/2	H-2-Kb	SB	3.912	20877.7		0.146	134.31	SB	Spleen	Spleen	NA
AVVRFPRL	8	sp|Q7TQK1|INT7_MOUSE	Integrator complex subunit 7	Mouse	TMT and Label-free	AVVRFPRL/2,AVVRFPRL/3,[TMTpro]-AVVRFPRL/3	H-2-Kb	SB	19.495	32911.7		0.008	12.14	SB	NA	NA	NA
AVVRFRFL	8	sp|Q3UJK4|GTPB2_MOUSE	GTP-binding protein 2	Mouse	Label-free	AVVRFRFL/3,AVVRFRFL/2	H-2-Kb	SB	15.085	25454.4		0.047	22.01	SB	NA	NA	NA
AVVSFKEL	8	sp|Q8K394|PLCL2_MOUSE	Inactive phospholipase C-like protein 2	Mouse	TMT and Label-free	AVVSFKEL/2,[TMTpro]-AVVSFKEL/2,[TMTpro]-AVVSFKEL/3	H-2-Kb	SB	16.032	30483.3		0.055	68.16	SB	Spleen	Spleen	NA
AVVTEIPKEEKD	12	sp|P63038|CH60_MOUSE	60 kDa heat shock protein, mitochondrial	Mouse	TMT and Label-free	AVVTEIPKEEKD/2,[TMTpro]-AVVTEIPKEEKD/3,[TMTpro]-AVVTEIPKEEKD/4			91	45875.9		96.923	42032		NA	NA	NA
AVVVNAAQL	9	sp|Q9CR62|M2OM_MOUSE	Mitochondrial 2-oxoglutarate/malate carrier protein	Mouse	TMT	[TMTpro]-AVVVNAAQL/2	H-2-Db	SB	0.036	176.05	SB	1.424	1427.06	WB	Spleen	NA	Spleen
AVWNFGAVGM	10	sp|Q61144|PSN2_MOUSE	Presenilin-2	Mouse	TMT	[TMTpro]-AVWNFGAVGM[Oxidation]/2			13.932	21500.8		2.415	534.94		NA	NA	NA
AVYAFLGL	8	sp|Q9JJU8|SH3L1_MOUSE	Adapter Sh3bgrl	Mouse	TMT	[TMTpro]-AVYAFLGL/2	H-2-Kb	SB	19.245	30424.4		0.006	4.86	SB	Spleen	Spleen	NA
AVYIHALL	8	sp|Q80U56|AVL9_MOUSE	Late secretory pathway protein AVL9 homolog	Mouse	Label-free	AVYIHALL/2	H-2-Kb	SB	10.912	23732.2		0.012	8.32	SB	Spleen	Spleen	NA
AVYLFAFA	8	sp|Q8C3X8|LMF2_MOUSE	Lipase maturation factor 2	Mouse	Label-free	AVYLFAFA/1	H-2-Kb	SB	30.712	28205.8		0.389	48.01	SB	NA	NA	NA
AVYLHALV	8	tr|E9PWW6|E9PWW6_MOUSE	Zinc finger CCCH type containing 7 A	Mouse	Label-free	AVYLHALV/2	H-2-Kb	SB	20.532	27140.9		0.075	24.88	SB	NA	NA	NA
AVYPFAAV	8	sp|Q3UQ44|IQGA2_MOUSE	Ras GTPase-activating-like protein IQGAP2	Mouse	TMT	[TMTpro]-AVYPFAAV/2	H-2-Kb	SB	15.289	27741.8		0.006	5.93	SB	Spleen	Spleen	NA
AVYQFGSAL	9	sp|Q80ZE4|PAQR7_MOUSE	Membrane progestin receptor alpha	Mouse	TMT and Label-free	AVYQFGSAL/1,AVYQFGSAL/2,[TMTpro]-AVYQFGSAL/2	H-2-Kb	SB	0.768	5696.95	WB	0.024	11.56	SB	Spleen	Spleen	NA
AVYSFEAL	8	sp|Q99KC8|VMA5A_MOUSE	von Willebrand factor A domain-containing protein 5A	Mouse	TMT and Label-free	AVYSFEAL/1,[TMTpro]-AVYSFEAL/2	H-2-Kb	SB	5.97	18750.1		0.004	4.98	SB	Spleen	Spleen	NA
AVYTFET	7	sp|Q8R1F1|NIBA2_MOUSE	Protein Niban 2	Mouse	TMT and Label-free	AVYTFET/1,[TMTpro]-AVYTFET/2									NA	NA	NA
AVYTFETL	8	sp|Q8R1F1|NIBA2_MOUSE	Protein Niban 2	Mouse	TMT and Label-free	AVYTFETL/1,AVYTFETL/2,[TMTpro]-AVYTFETL/2	H-2-Kb	SB	3.221	15143.4		0.002	4.68	SB	Spleen	Spleen	NA
AVYTFETLL	9	sp|Q8R1F1|NIBA2_MOUSE	Protein Niban 2	Mouse	TMT and Label-free	AVYTFETLL/1,AVYTFETLL/2,[TMTpro]-AVYTFETLL/2	H-2-Kb	SB	1.318	8803.18	WB	0.014	8.73	SB	Spleen	Spleen	NA
AVYTYLRL	8	sp|Q7TPD0|INT3_MOUSE	Integrator complex subunit 3	Mouse	Label-free	AVYTYLRL/2	H-2-Kb	SB	12.741	28539.8		0.002	3.83	SB	Spleen	Spleen	NA
AWIKVEQL	8	sp|Q922P9|GLYR1_MOUSE	Cytokine-like nuclear factor N-PAC	Mouse	TMT and Label-free	AWIKVEQL/2,AWIKVEQL/1,[TMTpro]-AWIKVEQL/3	H-2-Kb	WB	10.089	29914.5		0.577	1927.52	WB	NA	NA	NA
AWIYSVAL	8	sp|Q91V24|ABCA7_MOUSE	ATP-binding cassette sub-family A member 7	Mouse	TMT	[TMTpro]-AWIYSVAL/2	H-2-Kb	WB	19.571	29255.4		0.856	535.31	WB	NA	NA	NA
AWLQVSPV	8	sp|Q8BXN9|TM87A_MOUSE	Transmembrane protein 87A	Mouse	TMT and Label-free	AWLQVSPV/1,AWLQVSPV/2,[TMTpro]-AWLQVSPV/2			27.056	25553.2		3.138	1487.07		NA	NA	NA
AWPSLQL	7	tr|Q8HWB2|Q8HWB2_MOUSE	Histocompatibility 2, Q region locus 4	Mouse	TMT	[TMTpro]-AWPSLQL/2									NA	NA	NA
AYDFPAI	7	sp|Q9Z1Q9|SYVC_MOUSE	Valine--tRNA ligase	Mouse	TMT	[TMTpro]-AYDFPAI/2									NA	NA	NA
AYDPSAPTLFT	11	sp|Q04863|RELB_MOUSE	Transcription factor RelB	Mouse	TMT	[TMTpro]-AYDPSAPTLFT/2			29.035	38742.4		21.778	23984.9		NA	NA	NA
AYPNTPYISPV	11	sp|Q3UPL0|SC31A_MOUSE	Protein transport protein Sec31A	Mouse	TMT	[TMTpro]-AYPNTPYISPV/2			9.479	19451		8.368	3825.16		NA	NA	NA
AYQHLFYL	8	tr|F8VQ29|F8VQ29_MOUSE;sp|Q9JKF1|IQGA1_MOUSE	IQ motif containing GTPase activating protein 3	Mouse	TMT and Label-free	AYQHLFYL/2,[TMTpro]-AYQHLFYL/2	H-2-Kb	WB	4.349	11437.9		0.67	401.15	WB	NA	NA	NA
CDEGHII	7	sp|Q9JHI5|IVD_MOUSE	Isovaleryl-CoA dehydrogenase, mitochondrial	Mouse	TMT	[TMTpro]-C[Cysteinylation]DEGHII/2									NA	NA	NA
CDEGHIL	7	sp|Q61687|ATRX_MOUSE	Transcriptional regulator ATRX	Mouse	TMT	[TMTpro]-C[Cysteinylation]DEGHIL/2									NA	NA	NA
CFSYAAL	7	sp|P47743|GRM8_MOUSE	Metabotropic glutamate receptor 8	Mouse	Label-free	CFSYAAL/1									NA	NA	NA
CHYDFPVL	8	sp|Q9QZ85|IIGP1_MOUSE;tr|Q3UED7|Q3UED7_MOUSE	Interferon-inducible GTPase 1	Mouse	TMT	[TMTpro]-CHYDFPVL/2	H-2-Kb	SB	15.965	29701.3		0.38	150.01	SB	NA	NA	NA
CIKGKHVAI	9	sp|P16406|AMPE_MOUSE	Glutamyl aminopeptidase	Mouse	Label-free	CIKGKHVAI/3			16.373	28742.8		7.575	8618.46		NA	NA	NA
CLSRFLPSL	9	sp|Q8CC88|VWA8_MOUSE	von Willebrand factor A domain-containing protein 8	Mouse	Label-free	CLSRFLPSL/2			12.439	21675.1		2.469	950.63		NA	NA	NA
CSLQNKLVI	9	sp|Q9CQU5|ZWINT_MOUSE	ZW10 interactor	Mouse	TMT	[TMTpro]-CSLQNKLVI/2	H-2-Db	SB	0.034	48.39	SB	10.315	6980.31		NA	NA	NA
DALSNVDL	8	sp|Q7TMB8|CYFP1_MOUSE;sp|Q5SQX6|CYFP2_MOUSE	Cytoplasmic FMR1-interacting protein 1	Mouse	TMT	[TMTpro]-DALSNVDL/2			3.842	15542.6		14.428	21147.8		NA	NA	NA
DALSNVDLL	9	sp|Q7TMB8|CYFP1_MOUSE;sp|Q5SQX6|CYFP2_MOUSE	Cytoplasmic FMR1-interacting protein 1	Mouse	TMT	[TMTpro]-DALSNVDLL/2	H-2-Db	SB	0.037	132.67	SB	8.341	12428.5		Spleen	NA	Spleen
DAMMNEAPGPINF	13	sp|Q3THE2|ML12B_MOUSE	Myosin regulatory light chain 12B	Mouse	TMT	[TMTpro]-DAM[Oxidation]M[Oxidation]NEAPGPINF/2,[TMTpro]-DAM[Oxidation]M[Oxidation]NEAPGPINF/3									NA	NA	NA
DAMMNEAPGPINFT	14	sp|Q3THE2|ML12B_MOUSE	Myosin regulatory light chain 12B	Mouse	TMT	[TMTpro]-DAM[Oxidation]M[Oxidation]NEAPGPINFT/3									NA	NA	NA
DANLSVLNL	9	sp|P62754|RS6_MOUSE	Small ribosomal subunit protein eS6	Mouse	TMT	[TMTpro]-DANLSVLNL/2			5.775	24879.7		6.115	10791.8		NA	NA	NA
DAPAAGEDA	9	sp|P62852|RS25_MOUSE	Small ribosomal subunit protein eS25	Mouse	TMT	[TMTpro]-DAPAAGEDA/2			24.276	34141.3		59.02	39673.2		NA	NA	NA
DAPRAVFPSIVG	12	sp|P63260|ACTG_MOUSE;sp|P60710|ACTB_MOUSE;sp|P68033|ACTC_MOUSE;sp|P68134|ACTS_MOUSE;sp|P63268|ACTH_MOUSE;sp|P62737|ACTA_MOUSE	Actin, cytoplasmic 2	Mouse	Label-free	DAPRAVFPSIVG/2			63.75	37136		86.154	26902.9		NA	NA	NA
DDAPRAVFPSIVG	13	sp|P63260|ACTG_MOUSE;sp|P60710|ACTB_MOUSE;sp|P68134|ACTS_MOUSE;sp|P68033|ACTC_MOUSE;sp|P63268|ACTH_MOUSE;sp|P62737|ACTA_MOUSE	Actin, cytoplasmic 2	Mouse	TMT and Label-free	DDAPRAVFPSIVG/2,[TMTpro]-DDAPRAVFPSIVG/3,[TMTpro]-DDAPRAVFPSIVG/2									NA	NA	NA
DDFADFM	7	sp|Q5SV85|SYNRG_MOUSE	Synergin gamma	Mouse	TMT	[TMTpro]-DDFADFM[Oxidation]/2									NA	NA	NA
DDFADFMAF	9	sp|Q5SV85|SYNRG_MOUSE	Synergin gamma	Mouse	TMT	[TMTpro]-DDFADFM[Oxidation]AF/2			24.541	36209.9		14.588	15219.3		NA	NA	NA
DDFDNWSTF	9	sp|Q9R1E0|FOXO1_MOUSE	Forkhead box protein O1	Mouse	TMT	[TMTpro]-DDFDNWSTF/2			7.21	25356.6		9.084	16140.9		NA	NA	NA
DDFIHQHF	8	sp|Q8BUL5|KLHL7_MOUSE	Kelch-like protein 7	Mouse	TMT and Label-free	DDFIHQHF/2,[TMTpro]-DDFIHQHF/3			27.718	42110.3		8.828	20544.5		NA	NA	NA
DDFILHKM	8	sp|Q02111|KPCT_MOUSE	Protein kinase C theta type	Mouse	TMT	[TMTpro]-DDFILHKM[Oxidation]/3			31.959	41687.8		8.037	19344.6		NA	NA	NA
DDFNLGDALED	11	sp|Q8VCN6|CD99_MOUSE	CD99 antigen	Mouse	TMT	[TMTpro]-DDFNLGDALED/2			92	46059		89.615	39639.7		NA	NA	NA
DDFRFKDRF	9	sp|Q9DBU3|RIOK3_MOUSE	Serine/threonine-protein kinase RIO3	Mouse	Label-free	DDFRFKDRF/3			15.752	36313.1		8.468	13199.6		NA	NA	NA
DDIVNEEDKDVL	12	sp|P27773|PDIA3_MOUSE	Protein disulfide-isomerase A3	Mouse	TMT and Label-free	DDIVNEEDKDVL/2,[TMTpro]-DDIVNEEDKDVL/3			23.089	30814		77.895	39301		NA	NA	NA
DDMGFGLFD	9	sp|P99027|RLA2_MOUSE;tr|A0A5F8MPY2|A0A5F8MPY2_MOUSE;sp|P47955|RLA1_MOUSE;tr|A0A494BA26|A0A494BA26_MOUSE	Large ribosomal subunit protein P2	Mouse	TMT	[TMTpro]-DDM[Oxidation]GFGLFD/2			94	45023.3		85.769	35245.9		NA	NA	NA
DDMLLPHL	8	sp|Q91WA9|ABCG4_MOUSE;sp|Q64343|ABCG1_MOUSE	ATP-binding cassette subfamily G member 4	Mouse	TMT	[TMTpro]-DDM[Oxidation]LLPHL/2			25.544	39083.5		7.144	14753		NA	NA	NA
DEAGGSTGLLM	11	sp|Q3U898|CSN9_MOUSE	COP9 signalosome complex subunit 9	Mouse	TMT	[TMTpro]-DEAGGSTGLLM[Oxidation]/2			42.789	39127.5		67.5	33626.2		NA	NA	NA
DEAGGSTGLLMDL	13	sp|Q3U898|CSN9_MOUSE	COP9 signalosome complex subunit 9	Mouse	TMT	[TMTpro]-DEAGGSTGLLM[Oxidation]DL/2									NA	NA	NA
DEAQGIPLHY	10	sp|Q3KNY0|IGFN1_MOUSE	Immunoglobulin-like and fibronectin type III domain-containing protein 1	Mouse	TMT	[TMTpro]-DEAQGIPLHY/2			36.065	43436.1		59.118	39710.1		NA	NA	NA
DEDMGFGLFD	10	sp|P14869|RLA0_MOUSE	Large ribosomal subunit protein uL10	Mouse	TMT	[TMTpro]-DEDM[Oxidation]GFGLFD/2			91	44161.1		90	36108.6		NA	NA	NA
DEEASGFIHEDHLR	14	sp|Q9CQ19|MYL9_MOUSE	Myosin regulatory light polypeptide 9	Mouse	Label-free	DEEASGFIHEDHLR/3									NA	NA	NA
DEEASGFIHEDHLREL	16	sp|Q9CQ19|MYL9_MOUSE	Myosin regulatory light polypeptide 9	Mouse	TMT and Label-free	DEEASGFIHEDHLREL/3,[TMTpro]-DEEASGFIHEDHLREL/4									NA	NA	NA
DEEASGFIHEDHLRELL	17	sp|Q9CQ19|MYL9_MOUSE	Myosin regulatory light polypeptide 9	Mouse	Label-free	DEEASGFIHEDHLRELL/3									NA	NA	NA
DEEASGFIHEDHLRELLT	18	sp|Q9CQ19|MYL9_MOUSE	Myosin regulatory light polypeptide 9	Mouse	Label-free	DEEASGFIHEDHLRELLT/3									NA	NA	NA
DEEATGTIQEDYL	13	sp|Q3THE2|ML12B_MOUSE	Myosin regulatory light chain 12B	Mouse	TMT	[TMTpro]-DEEATGTIQEDYL/2									NA	NA	NA
DEEATGTIQEDYLR	14	sp|Q3THE2|ML12B_MOUSE	Myosin regulatory light chain 12B	Mouse	TMT	[TMTpro]-DEEATGTIQEDYLR/3									NA	NA	NA
DEEATGTIQEDYLREL	16	sp|Q3THE2|ML12B_MOUSE	Myosin regulatory light chain 12B	Mouse	TMT and Label-free	DEEATGTIQEDYLREL/2,[TMTpro]-DEEATGTIQEDYLREL/3									NA	NA	NA
DEGLPPIL	8	sp|P56480|ATPB_MOUSE	ATP synthase subunit beta, mitochondrial	Mouse	TMT	[TMTpro]-DEGLPPIL/2			60.417	46023.1		20.44	37411.1		NA	NA	NA
DEINNPVL	8	sp|P00405|COX2_MOUSE	Cytochrome c oxidase subunit 2	Mouse	TMT	[TMTpro]-DEINNPVL/2			19.929	37099.9		28.739	34759.6		NA	NA	NA
DELPEPPATF	10	sp|Q9QXS6|DREB_MOUSE	Drebrin	Mouse	TMT	[TMTpro]-DELPEPPATF/2			16.165	39331.2		15.179	28863.7		NA	NA	NA
DELPTDVASGEAL	13	sp|P08032|SPTA1_MOUSE	Spectrin alpha chain, erythrocytic 1	Mouse	TMT	[TMTpro]-DELPTDVASGEAL/2									NA	NA	NA
DENFESRVSDTGSAGLML	18	sp|P27773|PDIA3_MOUSE	Protein disulfide-isomerase A3	Mouse	Label-free	DENFESRVSDTGSAGLM[Oxidation]L/2									NA	NA	NA
DETVLHNIPY	10	sp|Q61188|EZH2_MOUSE	Histone-lysine N-methyltransferase EZH2	Mouse	TMT	[TMTpro]-DETVLHNIPY/2			45.933	40770.2		79.211	34246		NA	NA	NA
DEVGGEALGRL	11	sp|P02089|HBB2_MOUSE;tr|A8DUK4|A8DUK4_MOUSE;sp|P02088|HBB1_MOUSE	Hemoglobin subunit beta-2	Mouse	TMT	[TMTpro]-DEVGGEALGRL/2			53.111	42948.6		41.889	27779		NA	NA	NA
DEVGGEALGRLL	12	sp|P02089|HBB2_MOUSE;tr|A8DUK4|A8DUK4_MOUSE;sp|P02088|HBB1_MOUSE	Hemoglobin subunit beta-2	Mouse	TMT	[TMTpro]-DEVGGEALGRLL/2			54.444	40263.4		69.167	29555.5		NA	NA	NA
DFEFTHV	7	sp|Q8C0E2|VP26B_MOUSE	Vacuolar protein sorting-associated protein 26B	Mouse	TMT	[TMTpro]-DFEFTHV/2									NA	NA	NA
DFEHFLPML	9	sp|Q60605|MYL6_MOUSE	Myosin light polypeptide 6	Mouse	TMT	[TMTpro]-DFEHFLPM[Oxidation]L/2			40.273	42631.1		4.427	7502.77		NA	NA	NA
DFEQEMATAASSS	13	sp|P63260|ACTG_MOUSE;sp|P60710|ACTB_MOUSE	Actin, cytoplasmic 2	Mouse	TMT	[TMTpro]-DFEQEM[Oxidation]ATAASSS/2									NA	NA	NA
DFEQEMATAASSSS	14	sp|P63260|ACTG_MOUSE;sp|P60710|ACTB_MOUSE	Actin, cytoplasmic 2	Mouse	TMT	[TMTpro]-DFEQEM[Oxidation]ATAASSSS/2									NA	NA	NA
DFEQEMATAASSSSL	15	sp|P63260|ACTG_MOUSE;sp|P60710|ACTB_MOUSE	Actin, cytoplasmic 2	Mouse	TMT	[TMTpro]-DFEQEM[Oxidation]ATAASSSSL/2,[TMTpro]-DFEQEM[Oxidation]ATAASSSSL/3									NA	NA	NA
DFEQEMATAASSSSLEKS	18	sp|P63260|ACTG_MOUSE;sp|P60710|ACTB_MOUSE	Actin, cytoplasmic 2	Mouse	TMT and Label-free	DFEQEM[Oxidation]ATAASSSSLEKS/3,DFEQEM[Oxidation]ATAASSSSLEKS/2,DFEQEMATAASSSSLEKS/3,DFEQEMATAASSSSLEKS/2,[TMTpro]-DFEQEM[Oxidation]ATAASSSSLEKS/3									NA	NA	NA
DFGFAVTVQ	9	sp|Q6ZPF3|TIAM2_MOUSE	Rho guanine nucleotide exchange factor TIAM2	Mouse	Label-free	DFGFAVTVQ/1			87.5	47222.6		85	39415.6		NA	NA	NA
DFGSLSNL	8	sp|P63276|RS17_MOUSE	Small ribosomal subunit protein eS17	Mouse	TMT	[TMTpro]-DFGSLSNL/2			55.152	42994.7		9.011	11801.8		NA	NA	NA
DFGSLSNLQVTQPT	14	sp|P63276|RS17_MOUSE	Small ribosomal subunit protein eS17	Mouse	TMT	[TMTpro]-DFGSLSNLQVTQPT/2									NA	NA	NA
DFGSLSNLQVTQPTVG	16	sp|P63276|RS17_MOUSE	Small ribosomal subunit protein eS17	Mouse	TMT and Label-free	DFGSLSNLQVTQPTVG/2,[TMTpro]-DFGSLSNLQVTQPTVG/2,[TMTpro]-DFGSLSNLQVTQPTVG/3									NA	NA	NA
DFGSLSNLQVTQPTVGMN	18	sp|P63276|RS17_MOUSE	Small ribosomal subunit protein eS17	Mouse	TMT and Label-free	DFGSLSNLQVTQPTVGM[Oxidation]N/2,[TMTpro]-DFGSLSNLQVTQPTVGM[Oxidation]N/2									NA	NA	NA
DFIGHIL	7	sp|O70172|PI42A_MOUSE	Phosphatidylinositol 5-phosphate 4-kinase type-2 alpha	Mouse	TMT and Label-free	DFIGHIL/2,[TMTpro]-DFIGHIL/2									NA	NA	NA
DFNLGDALED	10	sp|Q8VCN6|CD99_MOUSE	CD99 antigen	Mouse	TMT	[TMTpro]-DFNLGDALED/2			98	46817.1		96.923	39666.7		NA	NA	NA
DFPNLPY	7	sp|Q8R5I6|GSTM4_MOUSE;sp|P15626|GSTM2_MOUSE;sp|Q80W21|GSTM7_MOUSE;sp|P48774|GSTM5_MOUSE;sp|P19639|GSTM3_MOUSE;sp|O35660|GSTM6_MOUSE;sp|P10649|GSTM1_MOUSE	Glutathione S-transferase Mu 4	Mouse	TMT	[TMTpro]-DFPNLPY/2									NA	NA	NA
DFPNLPYLI	9	sp|Q8R5I6|GSTM4_MOUSE;sp|P15626|GSTM2_MOUSE;sp|Q80W21|GSTM7_MOUSE;sp|P19639|GSTM3_MOUSE;sp|P10649|GSTM1_MOUSE;sp|O35660|GSTM6_MOUSE	Glutathione S-transferase Mu 4	Mouse	TMT	[TMTpro]-DFPNLPYLI/2			11.12	32356.3		7.746	15028.6		NA	NA	NA
DFPSLESTL	9	sp|Q0GUM3|IRB10_MOUSE	Interferon-gamma-inducible GTPase 10	Mouse	TMT	[TMTpro]-DFPSLESTL/2			8.119	31183.9		5.488	12887.1		NA	NA	NA
DFRGMRL	7	sp|P28660|NCKP1_MOUSE	Nck-associated protein 1	Mouse	Label-free	DFRGM[Oxidation]RL/2									NA	NA	NA
DFSVPLII	8	sp|B2RQC6|PYR1_MOUSE	CAD protein	Mouse	TMT	[TMTpro]-DFSVPLII/2			49.667	41960.2		16.535	25323.4		NA	NA	NA
DFVNMVEKGIIDPTKVVRT	19	sp|P63038|CH60_MOUSE	60 kDa heat shock protein, mitochondrial	Mouse	Label-free	DFVNM[Oxidation]VEKGIIDPTKVVRT/4,DFVNM[Oxidation]VEKGIIDPTKVVRT/3									NA	NA	NA
DGELTYENVQVSPVPGGPP	19	sp|P21855|CD72_MOUSE	B-cell differentiation antigen CD72	Mouse	TMT	[TMTpro]-DGELTYENVQVSPVPGGPP/2,[TMTpro]-DGELTYENVQVSPVPGGPP/3									NA	NA	NA
DGELTYENVQVSPVPGGPPG	20	sp|P21855|CD72_MOUSE	B-cell differentiation antigen CD72	Mouse	TMT and Label-free	DGELTYENVQVSPVPGGPPG/2,[TMTpro]-DGELTYENVQVSPVPGGPPG/3									NA	NA	NA
DGLHTFKL	8	sp|Q7TQG1|PKHA6_MOUSE	Pleckstrin homology domain-containing family A member 6	Mouse	TMT	[TMTpro]-DGLHTFKL/3			30.423	39692		3.686	10017.5		NA	NA	NA
DGNHTLFHNPHVNPLPT	17	sp|P43023|CX6A2_MOUSE;sp|P43024|CX6A1_MOUSE	Cytochrome c oxidase subunit 6A2, mitochondrial	Mouse	TMT and Label-free	DGNHTLFHNPHVNPLPT/3,[TMTpro]-DGNHTLFHNPHVNPLPT/3,[TMTpro]-DGNHTLFHNPHVNPLPT/4									NA	NA	NA
DGPDMQSLFT	10	sp|P09813|APOA2_MOUSE	Apolipoprotein A-II	Mouse	TMT	[TMTpro]-DGPDM[Oxidation]QSLFT/2			38.667	38053.6		39.375	30038.1		NA	NA	NA
DGPDMQSLFTQY	12	sp|P09813|APOA2_MOUSE	Apolipoprotein A-II	Mouse	TMT	[TMTpro]-DGPDM[Oxidation]QSLFTQY/2			23.527	38307.3		34.06	29455.2		NA	NA	NA
DGPNALTPPK	10	sp|Q9Z1W8|AT12A_MOUSE	Potassium-transporting ATPase alpha chain 2	Mouse	TMT	[TMTpro]-DGPNALTPPK/3,[TMTpro]-DGPNALTPPK/2			60.625	40435		47.611	30185.7		NA	NA	NA
DGQVNYEEFVQMMTAK	16	sp|P0DP27|CALM2_MOUSE;sp|P0DP26|CALM1_MOUSE;sp|P0DP28|CALM3_MOUSE	Calmodulin-2	Mouse	TMT	[TMTpro]-DGQVNYEEFVQM[Oxidation]M[Oxidation]TAK/3									NA	NA	NA
DHGFAGVIL	9	sp|P47757|CAPZB_MOUSE	F-actin-capping protein subunit beta	Mouse	TMT	[TMTpro]-DHGFAGVIL/2			24.929	36823.5		18.438	22653.3		NA	NA	NA
DIEDLDNIQTPES	13	sp|P23116|EIF3A_MOUSE	Eukaryotic translation initiation factor 3 subunit A	Mouse	TMT	[TMTpro]-DIEDLDNIQTPES/2									NA	NA	NA
DIFPSPPPPLE	11	sp|Q62523|ZYX_MOUSE	Zyxin	Mouse	TMT	[TMTpro]-DIFPSPPPPLE/2			47.615	42234.4		32.259	21815.3		NA	NA	NA
DIIGTIH	7	sp|Q6GQT6|SCAP_MOUSE	Sterol regulatory element-binding protein cleavage-activating protein	Mouse	TMT	[TMTpro]-DIIGTIH/2									NA	NA	NA
DIIPEDHRL	9	sp|Q8BG60|TXNIP_MOUSE	Thioredoxin-interacting protein	Mouse	Label-free	DIIPEDHRL/2			13.793	37367.8		4.191	15532.2		NA	NA	NA
DINSDNAINF	10	sp|P27005|S10A8_MOUSE	Protein S100-A8	Mouse	TMT and Label-free	DINSDNAINF/1,DINSDNAINF/2,[TMTpro]-DINSDNAINF/2			29.175	37772.2		31.552	22379.5		NA	NA	NA
DINSDNAINFE	11	sp|P27005|S10A8_MOUSE	Protein S100-A8	Mouse	TMT	[TMTpro]-DINSDNAINFE/2			73.846	44642		80	35582.3		NA	NA	NA
DINSDNAINFEE	12	sp|P27005|S10A8_MOUSE	Protein S100-A8	Mouse	TMT and Label-free	DINSDNAINFEE/2,[TMTpro]-DINSDNAINFEE/2			96	46194.2		98.077	38330.1		NA	NA	NA
DINSDNAINFEEF	13	sp|P27005|S10A8_MOUSE	Protein S100-A8	Mouse	TMT and Label-free	DINSDNAINFEEF/2,[TMTpro]-DINSDNAINFEEF/2									NA	NA	NA
DIRPEIHENYRING	14	sp|Q9CR51|VATG1_MOUSE	V-type proton ATPase subunit G 1	Mouse	TMT and Label-free	DIRPEIHENYRING/3,[TMTpro]-DIRPEIHENYRING/4									NA	NA	NA
DITDALSPQVL	11	sp|P04919|B3AT_MOUSE	Band 3 anion transport protein	Mouse	TMT	[TMTpro]-DITDALSPQVL/2			30.096	37543.7		34.02	20636.3		NA	NA	NA
DITEQALHSRF	11	sp|P14869|RLA0_MOUSE	Large ribosomal subunit protein uL10	Mouse	TMT	[TMTpro]-DITEQALHSRF/3			46.231	40986.5		36.071	19180.2		NA	NA	NA
DIVNAIMELTM	11	sp|Q5SWP3|NACAD_MOUSE;sp|P70670|NACAM_MOUSE	NAC-alpha domain-containing protein 1	Mouse	TMT	[TMTpro]-DIVNAIM[Oxidation]ELTM[Oxidation]/2			30.904	30731.7		39.625	17079		NA	NA	NA
DIVNFVH	7	sp|Q9D8E6|RL4_MOUSE	Large ribosomal subunit protein uL4	Mouse	TMT	[TMTpro]-DIVNFVH/2									NA	NA	NA
DKEGNGTVMGAEIRHVL	17	sp|Q60605|MYL6_MOUSE	Myosin light polypeptide 6	Mouse	TMT	[TMTpro]-DKEGNGTVM[Oxidation]GAEIRHVL/4									NA	NA	NA
DKEGNGTVMGAELRHVL	17	sp|P09542|MYL3_MOUSE;sp|P05977|MYL1_MOUSE	Myosin light chain 3	Mouse	TMT	[TMTpro]-DKEGNGTVM[Oxidation]GAELRHVL/4									NA	NA	NA
DKFLASVSTVLTSKY	15	sp|P01942|HBA_MOUSE	Hemoglobin subunit alpha	Mouse	Label-free	DKFLASVSTVLTSKY/3									NA	NA	NA
DKFLASVSTVLTSKYR	16	sp|P01942|HBA_MOUSE	Hemoglobin subunit alpha	Mouse	Label-free	DKFLASVSTVLTSKYR/3									NA	NA	NA
DKSVKDLVILL	11	sp|P07901|HS90A_MOUSE	Heat shock protein HSP 90-alpha	Mouse	Label-free	DKSVKDLVILL/2			23.429	30494.9		18.253	14661		NA	NA	NA
DLAANEKAVHADFFNDFEDL	20	sp|Q3U898|CSN9_MOUSE	COP9 signalosome complex subunit 9	Mouse	Label-free	DLAANEKAVHADFFNDFEDL/3									NA	NA	NA
DLAGRDLTDYL	11	sp|P63260|ACTG_MOUSE;sp|P60710|ACTB_MOUSE;sp|P68033|ACTC_MOUSE;sp|P68134|ACTS_MOUSE;sp|Q8BFZ3|ACTBL_MOUSE;sp|P63268|ACTH_MOUSE;sp|P62737|ACTA_MOUSE	Actin, cytoplasmic 2	Mouse	Label-free	DLAGRDLTDYL/2			20.095	22393.3		42	23125.4		NA	NA	NA
DLEPTVIDEVR	11	sp|P68369|TBA1A_MOUSE;sp|P68373|TBA1C_MOUSE;sp|P05213|TBA1B_MOUSE	Tubulin alpha-1A chain	Mouse	TMT	[TMTpro]-DLEPTVIDEVR/2			68.529	43457.7		87.692	41040.6		NA	NA	NA
DLEPTVIDEVRTG	13	sp|P68369|TBA1A_MOUSE;sp|P68373|TBA1C_MOUSE;sp|P05213|TBA1B_MOUSE	Tubulin alpha-1A chain	Mouse	TMT and Label-free	DLEPTVIDEVRTG/2,[TMTpro]-DLEPTVIDEVRTG/2,[TMTpro]-DLEPTVIDEVRTG/3									NA	NA	NA
DLFPEPERHQL	11	sp|Q571B6|WHAMM_MOUSE	WASP homolog-associated protein with actin, membranes and microtubules	Mouse	TMT	[TMTpro]-DLFPEPERHQL/3			18.631	38264.2		12.84	21465		NA	NA	NA
DLGPPVNVPQ	10	sp|Q9DBG3|AP2B1_MOUSE	AP-2 complex subunit beta	Mouse	TMT	[TMTpro]-DLGPPVNVPQ/2			68.824	43364.7		66.833	34620.4		NA	NA	NA
DLGPPVNVPQVS	12	sp|Q9DBG3|AP2B1_MOUSE	AP-2 complex subunit beta	Mouse	TMT	[TMTpro]-DLGPPVNVPQVS/2			61.042	37408.6		87.308	32777.7		NA	NA	NA
DLGPPVNVPQVSS	13	sp|Q9DBG3|AP2B1_MOUSE	AP-2 complex subunit beta	Mouse	TMT	[TMTpro]-DLGPPVNVPQVSS/2									NA	NA	NA
DLGPPVNVPQVSSM	14	sp|Q9DBG3|AP2B1_MOUSE	AP-2 complex subunit beta	Mouse	TMT	[TMTpro]-DLGPPVNVPQVSSM[Oxidation]/2									NA	NA	NA
DLGPPVSGPPLA	12	sp|O35643|AP1B1_MOUSE	AP-1 complex subunit beta-1	Mouse	TMT	[TMTpro]-DLGPPVSGPPLA/2			60.208	36930.5		75.526	26254.2		NA	NA	NA
DLIQTIHEL	9	sp|Q6ZWQ0|SYNE2_MOUSE	Nesprin-2	Mouse	TMT and Label-free	DLIQTIHEL/1,DLIQTIHEL/2,[TMTpro]-DLIQTIHEL/2			2.282	18140.3		2.915	10689.8		NA	NA	NA
DLIRILHEL	9	sp|P60334|CDO1_MOUSE	Cysteine dioxygenase type 1	Mouse	TMT and Label-free	DLIRILHEL/3,DLIRILHEL/2,[TMTpro]-DLIRILHEL/3	H-2-Kb	WB	2.319	15792.6		1.709	4522.08	WB	NA	NA	NA
DLLATLHLL	9	sp|Q9ERD8|PARVG_MOUSE	Gamma-parvin	Mouse	TMT and Label-free	DLLATLHLL/2,[TMTpro]-DLLATLHLL/2			8.014	25350.3		6.367	10147.8		NA	NA	NA
DLLDIRHEF	9	sp|O35639|ANXA3_MOUSE	Annexin A3	Mouse	TMT and Label-free	DLLDIRHEF/2,DLLDIRHEF/3,[TMTpro]-DLLDIRHEF/3,[TMTpro]-DLLDIRHEF/2			10.788	33749.8		4.798	13458.7		NA	NA	NA
DLLEQQHQL	9	sp|P57780|ACTN4_MOUSE	Alpha-actinin-4	Mouse	TMT and Label-free	DLLEQQHQL/2,[TMTpro]-DLLEQQHQL/3,[TMTpro]-DLLEQQHQL/2			7.629	30418.4		4.249	15354.5		NA	NA	NA
DLLGTLH	7	sp|A2AIV2|VIR_MOUSE	Protein virilizer homolog	Mouse	TMT	[TMTpro]-DLLGTLH/2									NA	NA	NA
DLLGTLHNL	9	sp|A2AIV2|VIR_MOUSE	Protein virilizer homolog	Mouse	TMT and Label-free	DLLGTLHNL/2,DLLGTLHNL/1,[TMTpro]-DLLGTLHNL/2,[TMTpro]-DLLGTLHNL/3			12.169	31822.7		3.972	8440.81		NA	NA	NA
DLLVVAHDL	9	sp|Q91YN1|F118A_MOUSE	Protein FAM118A	Mouse	TMT	[TMTpro]-DLLVVAHDL/2			21.908	33939.1		17.092	19640.7		NA	NA	NA
DLMNLMHDL	9	sp|O35382|EXOC4_MOUSE	Exocyst complex component 4	Mouse	TMT	[TMTpro]-DLM[Oxidation]NLM[Oxidation]HDL/2			14.048	27049.7		8.156	10648.9		NA	NA	NA
DLNPNRFPIF	10	sp|Q6A0A9|F120A_MOUSE	Constitutive coactivator of PPAR-gamma-like protein 1	Mouse	Label-free	DLNPNRFPIF/2			13.656	25949.2		10.881	6958.29		NA	NA	NA
DLNPNRFPIFA	11	sp|Q6A0A9|F120A_MOUSE	Constitutive coactivator of PPAR-gamma-like protein 1	Mouse	Label-free	DLNPNRFPIFA/2			24.918	30142.6		38.457	12480.3		NA	NA	NA
DLNPNRFPIFAAL	13	sp|Q6A0A9|F120A_MOUSE	Constitutive coactivator of PPAR-gamma-like protein 1	Mouse	Label-free	DLNPNRFPIFAAL/2									NA	NA	NA
DLQPCIDL	8	sp|Q6URW6|MYH14_MOUSE;sp|A2AQP0|MYH7B_MOUSE;sp|Q61879|MYH10_MOUSE;sp|Q8VDD5|MYH9_MOUSE	Myosin-14	Mouse	TMT	[TMTpro]-DLQPCIDL/2			64.375	44111.9		32.862	28801		NA	NA	NA
DLQSITHDL	9	sp|P01582|IL1A_MOUSE	Interleukin-1 alpha	Mouse	Label-free	DLQSITHDL/2			24.051	37440.6		13.604	22516.5		NA	NA	NA
DLSRILKSPEIQRA	14	sp|Q9D8E6|RL4_MOUSE	Large ribosomal subunit protein uL4	Mouse	Label-free	DLSRILKSPEIQRA/3									NA	NA	NA
DLTDYLMK	8	sp|P63260|ACTG_MOUSE;sp|P60710|ACTB_MOUSE;sp|P68033|ACTC_MOUSE;sp|P68134|ACTS_MOUSE;sp|Q8BFZ3|ACTBL_MOUSE;sp|P63268|ACTH_MOUSE;sp|P62737|ACTA_MOUSE	Actin, cytoplasmic 2	Mouse	TMT	[TMTpro]-DLTDYLM[Oxidation]K/3,[TMTpro]-DLTDYLM[Oxidation]K/2			94	47267.6		64.359	36821.2		NA	NA	NA
DLWQVKSGTIFDNF	14	sp|P14211|CALR_MOUSE	Calreticulin	Mouse	TMT and Label-free	DLWQVKSGTIFDNF/2,[TMTpro]-DLWQVKSGTIFDNF/3									NA	NA	NA
DMGFGLFD	8	sp|P99027|RLA2_MOUSE;tr|A0A5F8MPY2|A0A5F8MPY2_MOUSE;sp|P47955|RLA1_MOUSE;tr|A0A494BA26|A0A494BA26_MOUSE;sp|P14869|RLA0_MOUSE	Large ribosomal subunit protein P2	Mouse	TMT	[TMTpro]-DM[Oxidation]GFGLFD/2			99	46601.8		97.692	36805.6		NA	NA	NA
DMVEFRGPS	9	sp|Q9DB73|NB5R1_MOUSE	NADH-cytochrome b5 reductase 1	Mouse	TMT	[TMTpro]-DM[Oxidation]VEFRGPS/2			38.37	32433.4		36.976	13908.3		NA	NA	NA
DMVIVVHDW	9	sp|Q9CY02|AHSP_MOUSE	Alpha-hemoglobin-stabilizing protein	Mouse	TMT	[TMTpro]-DM[Oxidation]VIVVHDW/2			31.163	37332.2		18.282	25278.5		NA	NA	NA
DNAINFEEF	9	sp|P27005|S10A8_MOUSE	Protein S100-A8	Mouse	TMT	[TMTpro]-DNAINFEEF/2	H-2-Db	WB	1.992	10505	WB	6.266	11237		NA	NA	NA
DNGGYYI	7	sp|P25911|LYN_MOUSE;sp|P39688|FYN_MOUSE;sp|Q04736|YES_MOUSE;sp|P16277|BLK_MOUSE	Tyrosine-protein kinase Lyn	Mouse	TMT	[TMTpro]-DNGGYYI/2									NA	NA	NA
DNIQTPESVLL	11	sp|P23116|EIF3A_MOUSE	Eukaryotic translation initiation factor 3 subunit A	Mouse	TMT	[TMTpro]-DNIQTPESVLL/2			17.376	34653.4		19.103	20638.1		NA	NA	NA
DNIQTPESVLLS	12	sp|P23116|EIF3A_MOUSE	Eukaryotic translation initiation factor 3 subunit A	Mouse	TMT	[TMTpro]-DNIQTPESVLLS/2			70	42077.5		78.947	31272.4		NA	NA	NA
DPAIYFK	7	sp|P14211|CALR_MOUSE	Calreticulin	Mouse	TMT and Label-free	DPAIYFK/2,[TMTpro]-DPAIYFK/2,[TMTpro]-DPAIYFK/3									NA	NA	NA
DPAIYFKEQF	10	sp|P14211|CALR_MOUSE	Calreticulin	Mouse	Label-free	DPAIYFKEQF/2			22.828	35063.7		15.807	17536.8		NA	NA	NA
DPAIYFKEQFLD	12	sp|P14211|CALR_MOUSE	Calreticulin	Mouse	Label-free	DPAIYFKEQFLD/2			93	43611.2		82.812	27005.8		NA	NA	NA
DPAIYFKEQFLDG	13	sp|P14211|CALR_MOUSE	Calreticulin	Mouse	Label-free	DPAIYFKEQFLDG/2									NA	NA	NA
DPAIYFKEQFLDGD	14	sp|P14211|CALR_MOUSE	Calreticulin	Mouse	Label-free	DPAIYFKEQFLDGD/2									NA	NA	NA
DPENFRLLG	9	sp|P02089|HBB2_MOUSE;tr|A8DUK4|A8DUK4_MOUSE;sp|P02088|HBB1_MOUSE	Hemoglobin subunit beta-2	Mouse	TMT	[TMTpro]-DPENFRLLG/2			94	46737.2		84.375	38386.1		NA	NA	NA
DQDQINIGNAMFIEKD	16	sp|Q03734|SPA3M_MOUSE;sp|P07759|SPA3K_MOUSE	Serine protease inhibitor A3M	Mouse	TMT	[TMTpro]-DQDQINIGNAM[Oxidation]FIEKD/3									NA	NA	NA
DQEGQDVLLFIDNIFR	16	sp|P56480|ATPB_MOUSE	ATP synthase subunit beta, mitochondrial	Mouse	TMT	[TMTpro]-DQEGQDVLLFIDNIFR/3									NA	NA	NA
DQFTPVKIEGYEDQ	14	sp|P47754|CAZA2_MOUSE	F-actin-capping protein subunit alpha-2	Mouse	TMT	[TMTpro]-DQFTPVKIEGYEDQ/3									NA	NA	NA
DQFTPVKIEGYEDQVL	16	sp|P47754|CAZA2_MOUSE	F-actin-capping protein subunit alpha-2	Mouse	Label-free	DQFTPVKIEGYEDQVL/2									NA	NA	NA
DQIEYHEGL	9	sp|A2AF47|DOC11_MOUSE	Dedicator of cytokinesis protein 11	Mouse	TMT and Label-free	DQIEYHEGL/2,[TMTpro]-DQIEYHEGL/2	H-2-Kb	WB	4.295	23096.1		1.52	3250.67	WB	NA	NA	NA
DQIQNAQYL	9	sp|P61979|HNRPK_MOUSE	Heterogeneous nuclear ribonucleoprotein K	Mouse	TMT and Label-free	DQIQNAQYL/2,[TMTpro]-DQIQNAQYL/2	H-2-Db	SB	0.043	353.02	SB	6.97	15314.6		Spleen	NA	Spleen
DQLGEESEERDDHLLPM	17	sp|P24668|MPRD_MOUSE	Cation-dependent mannose-6-phosphate receptor	Mouse	TMT	[TMTpro]-DQLGEESEERDDHLLPM[Oxidation]/3									NA	NA	NA
DQLQPLHTL	9	sp|Q8CDJ3|BAKOR_MOUSE	Beclin 1-associated autophagy-related key regulator	Mouse	Label-free	DQLQPLHTL/2	H-2-Db	WB	0.909	15921.6	WB	2.691	11031.2		NA	NA	NA
DQLSQLPEGASA	12	sp|Q921W0|CHM1A_MOUSE	Charged multivesicular body protein 1a	Mouse	TMT	[TMTpro]-DQLSQLPEGASA/2			52.778	38846.1		74.783	30955.6		NA	NA	NA
DQLSQLPEGASAV	13	sp|Q921W0|CHM1A_MOUSE	Charged multivesicular body protein 1a	Mouse	TMT	[TMTpro]-DQLSQLPEGASAV/2									NA	NA	NA
DQLSQLPEGASAVG	14	sp|Q921W0|CHM1A_MOUSE	Charged multivesicular body protein 1a	Mouse	TMT	[TMTpro]-DQLSQLPEGASAVG/2									NA	NA	NA
DQVPIQHEL	9	sp|Q91VA6|PDIP2_MOUSE	Polymerase delta-interacting protein 2	Mouse	TMT and Label-free	DQVPIQHEL/2,[TMTpro]-DQVPIQHEL/2	H-2-Db	WB	1.078	17426.9	WB	3.155	14296.9		NA	NA	NA
DRVESVFETL	10	sp|Q9JKR6|HYOU1_MOUSE	Hypoxia up-regulated protein 1	Mouse	Label-free	DRVESVFETL/2			16.731	33979.8		18.305	17594.4		NA	NA	NA
DSFGDLSSASA	11	sp|P02089|HBB2_MOUSE;tr|A8DUK4|A8DUK4_MOUSE;sp|P02088|HBB1_MOUSE	Hemoglobin subunit beta-2	Mouse	TMT	[TMTpro]-DSFGDLSSASA/2			38.407	35401.4		34.08	18686.3		NA	NA	NA
DSFGDLSSASAIM	13	sp|P02089|HBB2_MOUSE;tr|A8DUK4|A8DUK4_MOUSE;sp|P02088|HBB1_MOUSE	Hemoglobin subunit beta-2	Mouse	TMT	[TMTpro]-DSFGDLSSASAIM[Oxidation]/2									NA	NA	NA
DSFGDLSSASAIMG	14	sp|P02089|HBB2_MOUSE;tr|A8DUK4|A8DUK4_MOUSE;sp|P02088|HBB1_MOUSE	Hemoglobin subunit beta-2	Mouse	TMT	[TMTpro]-DSFGDLSSASAIM[Oxidation]G/2									NA	NA	NA
DSFGDLSSASAIMGN	15	sp|P02089|HBB2_MOUSE;tr|A8DUK4|A8DUK4_MOUSE;sp|P02088|HBB1_MOUSE	Hemoglobin subunit beta-2	Mouse	TMT and Label-free	DSFGDLSSASAIM[Oxidation]GN/2,[TMTpro]-DSFGDLSSASAIM[Oxidation]GN/3,[TMTpro]-DSFGDLSSASAIM[Oxidation]GN/2									NA	NA	NA
DSGDGVTHTVPIYE	14	sp|P63260|ACTG_MOUSE;sp|P60710|ACTB_MOUSE;sp|Q8BFZ3|ACTBL_MOUSE	Actin, cytoplasmic 2	Mouse	TMT and Label-free	DSGDGVTHTVPIYE/2,[TMTpro]-DSGDGVTHTVPIYE/2									NA	NA	NA
DSGDGVTHTVPIYEG	15	sp|P63260|ACTG_MOUSE;sp|P60710|ACTB_MOUSE;sp|Q8BFZ3|ACTBL_MOUSE	Actin, cytoplasmic 2	Mouse	TMT and Label-free	DSGDGVTHTVPIYEG/2,[TMTpro]-DSGDGVTHTVPIYEG/3,[TMTpro]-DSGDGVTHTVPIYEG/2									NA	NA	NA
DSGVSTMNEMKSYSQAVTGF	20	sp|Q791V5|MTCH2_MOUSE	Mitochondrial carrier homolog 2	Mouse	TMT	[TMTpro]-DSGVSTM[Oxidation]NEM[Oxidation]KSYSQAVTGF/3									NA	NA	NA
DSHGVAQVR	9	sp|P62301|RS13_MOUSE	Small ribosomal subunit protein uS15	Mouse	TMT	[TMTpro]-DSHGVAQVR/3			62.292	45357.7		52.803	39079.7		NA	NA	NA
DSPIIEKM	8	sp|A6H5X4|PHF11_MOUSE	PHD finger protein 11	Mouse	TMT and Label-free	DSPIIEKM[Oxidation]/2,[TMTpro]-DSPIIEKM[Oxidation]/2			11.33	36881.8		3.72	17014		NA	NA	NA
DSPVVPLM	8	sp|P97363|SPTC2_MOUSE	Serine palmitoyltransferase 2	Mouse	TMT	[TMTpro]-DSPVVPLM[Oxidation]/2			17.118	36179.4		2.49	8484.58		NA	NA	NA
DSYKDSTLIMQL	12	sp|P68254|1433T_MOUSE;sp|P61982|1433G_MOUSE;sp|O70456|1433S_MOUSE;sp|P68510|1433F_MOUSE	14-3-3 protein theta	Mouse	TMT	[TMTpro]-DSYKDSTLIM[Oxidation]QL/3			23.661	32209.6		13.952	8017.1		NA	NA	NA
DSYVGDEAQSK	11	sp|P63260|ACTG_MOUSE;sp|P60710|ACTB_MOUSE;sp|P68033|ACTC_MOUSE;sp|P68134|ACTS_MOUSE;sp|P63268|ACTH_MOUSE;sp|P62737|ACTA_MOUSE	Actin, cytoplasmic 2	Mouse	TMT	[TMTpro]-DSYVGDEAQSK/3			58.485	42798.3		56.961	33681.9		NA	NA	NA
DTASDVLDKASSL	13	sp|P26039|TLN1_MOUSE	Talin-1	Mouse	TMT and Label-free	DTASDVLDKASSL/2,[TMTpro]-DTASDVLDKASSL/3									NA	NA	NA
DTDDVNFPVDNL	12	sp|Q8VDN2|AT1A1_MOUSE	Sodium/potassium-transporting ATPase subunit alpha-1	Mouse	TMT	[TMTpro]-DTDDVNFPVDNL/2			39.417	36230.7		53.636	26315.3		NA	NA	NA
DTDLEDELEPD	11	sp|P33587|PROC_MOUSE	Vitamin K-dependent protein C	Mouse	TMT	[TMTpro]-DTDLEDELEPD/2			97	46764.5		99.231	44012.3		NA	NA	NA
DTDSEEEIR	9	sp|Q9D6P8|CALL3_MOUSE;sp|P0DP27|CALM2_MOUSE;sp|P0DP28|CALM3_MOUSE;sp|P0DP26|CALM1_MOUSE	Calmodulin-like protein 3	Mouse	TMT	[TMTpro]-DTDSEEEIR/2			79.545	47198.6		89.231	45635.3		NA	NA	NA
DTETEIAPFIAKIANPK	17	sp|Q91WP6|SPA3N_MOUSE	Serine protease inhibitor A3N	Mouse	Label-free	DTETEIAPFIAKIANPK/3,DTETEIAPFIAKIANPK/2									NA	NA	NA
DTIGVPLFVG	10	sp|Q61247|A2AP_MOUSE	Alpha-2-antiplasmin	Mouse	TMT	[TMTpro]-DTIGVPLFVG/2			76.364	41668.4		80	33229.1		NA	NA	NA
DTIGVPLFVGSVRNPNPS	18	sp|Q61247|A2AP_MOUSE	Alpha-2-antiplasmin	Mouse	TMT and Label-free	DTIGVPLFVGSVRNPNPS/2,[TMTpro]-DTIGVPLFVGSVRNPNPS/3									NA	NA	NA
DTLAFLVTR	9	tr|A0A1B0GT42|A0A1B0GT42_MOUSE	Predicted gene, 32742	Mouse	Label-free	DTLAFLVTR/2			34.944	40937.3		20.162	20933.8		NA	NA	NA
DTNYATDDDIVF	12	sp|Q91YI4|ARRB2_MOUSE	Beta-arrestin-2	Mouse	TMT	[TMTpro]-DTNYATDDDIVF/2			56.97	39001.5		71.957	24609.5		NA	NA	NA
DVAAFNKI	8	sp|O70251|EF1B_MOUSE	Elongation factor 1-beta	Mouse	TMT	[TMTpro]-DVAAFNKI/3,[TMTpro]-DVAAFNKI/2			57.727	43143.8		5.451	11483.1		NA	NA	NA
DVANKIGII	9	sp|P62751|RL23A_MOUSE	Large ribosomal subunit protein uL23	Mouse	TMT	[TMTpro]-DVANKIGII/2			30.5	38788.2		20.603	23287.8		NA	NA	NA
DVDIRKDL	8	sp|P63260|ACTG_MOUSE;sp|P60710|ACTB_MOUSE;sp|Q8BFZ3|ACTBL_MOUSE	Actin, cytoplasmic 2	Mouse	Label-free	DVDIRKDL/2			58.333	45691.2		20.256	32743.7		NA	NA	NA
DVEHNLF	7	sp|Q9CQE7|ERGI3_MOUSE	Endoplasmic reticulum-Golgi intermediate compartment protein 3	Mouse	TMT and Label-free	DVEHNLF/2,DVEHNLF/1,[TMTpro]-DVEHNLF/2									NA	NA	NA
DVINVFHHL	9	sp|Q52KE7|CCNL1_MOUSE	Cyclin-L1	Mouse	TMT and Label-free	DVINVFHHL/3,DVINVFHHL/2,[TMTpro]-DVINVFHHL/3,[TMTpro]-DVINVFHHL/2	H-2-Kb	SB	3.258	24034.5		0.283	659.7	SB	NA	NA	NA
DVINVFHRL	9	sp|Q9JJA7|CCNL2_MOUSE	Cyclin-L2	Mouse	TMT and Label-free	DVINVFHRL/3,DVINVFHRL/2,[TMTpro]-DVINVFHRL/3,[TMTpro]-DVINVFHRL/2	H-2-Kb	SB	7.22	30043.3		0.275	568.46	SB	NA	NA	NA
DVLQNYQEYNL	11	sp|Q91VR2|ATPG_MOUSE	ATP synthase subunit gamma, mitochondrial	Mouse	TMT	[TMTpro]-DVLQNYQEYNL/2			3.103	16028		16.343	9053.37		NA	NA	NA
DVNAAIATIK	10	sp|P68369|TBA1A_MOUSE;sp|P05214|TBA3_MOUSE;sp|P68373|TBA1C_MOUSE;sp|P05213|TBA1B_MOUSE	Tubulin alpha-1A chain	Mouse	TMT	[TMTpro]-DVNAAIATIK/3,[TMTpro]-DVNAAIATIK/2			80	43917.6		67.833	29494.4		NA	NA	NA
DVTLGPVPEVSETQPTPQN	19	sp|Q9D903|EBP2_MOUSE	Probable rRNA-processing protein EBP2	Mouse	TMT	[TMTpro]-DVTLGPVPEVSETQPTPQN/3,[TMTpro]-DVTLGPVPEVSETQPTPQN/2									NA	NA	NA
DVTPISI	7	tr|F6RXI4|F6RXI4_MOUSE	Chondroitin sulfate proteoglycan 4B	Mouse	TMT	[TMTpro]-DVTPISI/2									NA	NA	NA
DVTPLSL	7	sp|P38647|GRP75_MOUSE;sp|P17156|HSP72_MOUSE;sp|P63017|HSP7C_MOUSE;tr|A0A3Q0NEP4|A0A3Q0NEP4_LISMG	Stress-70 protein, mitochondrial	Mouse	TMT	[TMTpro]-DVTPLSL/2									NA	NA	NA
DWVPYINGKF	10	sp|Q9CPX8|QCR10_MOUSE	Cytochrome b-c1 complex subunit 10	Mouse	Label-free	DWVPYINGKF/2			35.485	41146.9		14.714	15816.9		NA	NA	NA
DWVPYINGKFKKDD	14	sp|Q9CPX8|QCR10_MOUSE	Cytochrome b-c1 complex subunit 10	Mouse	Label-free	DWVPYINGKFKKDD/3,DWVPYINGKFKKDD/2									NA	NA	NA
DYLRELL	7	sp|Q3THE2|ML12B_MOUSE	Myosin regulatory light chain 12B	Mouse	Label-free	DYLRELL/2									NA	NA	NA
DYLRELLT	8	sp|Q3THE2|ML12B_MOUSE	Myosin regulatory light chain 12B	Mouse	Label-free	DYLRELLT/2			85	45450.1		40.967	26839.2		NA	NA	NA
DYSPEFLL	8	sp|O70311|NMT2_MOUSE;sp|O70310|NMT1_MOUSE	Glycylpeptide N-tetradecanoyltransferase 2	Mouse	TMT	[TMTpro]-DYSPEFLL/2			39.708	42113.4		11.63	17394.9		NA	NA	NA
DYSTLIL	7	sp|D2EAC2|ZBED6_MOUSE	Zinc finger BED domain-containing protein 6	Mouse	TMT	[TMTpro]-DYSTLIL/2									NA	NA	NA
EAFSLFDK	8	sp|Q9D6P8|CALL3_MOUSE;sp|P0DP27|CALM2_MOUSE;sp|P0DP28|CALM3_MOUSE;sp|P0DP26|CALM1_MOUSE	Calmodulin-like protein 3	Mouse	TMT	[TMTpro]-EAFSLFDK/2			44.938	39453.1		27.796	21469.2		NA	NA	NA
EAFVRHILSG	10	sp|Q60605|MYL6_MOUSE	Myosin light polypeptide 6	Mouse	TMT and Label-free	EAFVRHILSG/3,EAFVRHILSG/2,[TMTpro]-EAFVRHILSG/3,[TMTpro]-EAFVRHILSG/2			53.778	34450.4		50.152	18707.5		NA	NA	NA
EAIEVIHKL	9	sp|Q09014|NCF1_MOUSE	Neutrophil cytosol factor 1	Mouse	TMT and Label-free	EAIEVIHKL/2,EAIEVIHKL/3,[TMTpro]-EAIEVIHKL/2,[TMTpro]-EAIEVIHKL/3	H-2-Db	WB	0.68	13814.6	WB	0.84	5805.53	WB	NA	NA	NA
EAITFKNL	8	sp|O35350|CAN1_MOUSE	Calpain-1 catalytic subunit	Mouse	Label-free	EAITFKNL/2	H-2-Kb	SB	13.34	33264.3		0.201	322.49	SB	NA	NA	NA
EALKGLHHL	9	sp|Q61161|M4K2_MOUSE	Mitogen-activated protein kinase kinase kinase kinase 2	Mouse	Label-free	EALKGLHHL/3	H-2-Db	SB	0.371	6455.21	SB	2.503	7984.63		NA	NA	NA
EALSIAHAL	9	sp|Q9D0B6|PBDC1_MOUSE	Protein PBDC1	Mouse	TMT and Label-free	EALSIAHAL/2,[TMTpro]-EALSIAHAL/2	H-2-Db	WB	0.772	9157.4	WB	3.503	7284.48		NA	NA	NA
EANLAVLKL	9	sp|Q9DBZ5|EIF3K_MOUSE	Eukaryotic translation initiation factor 3 subunit K	Mouse	TMT	[TMTpro]-EANLAVLKL/2			7.599	29568.3		8.28	16280.5		NA	NA	NA
EANYQNADQYF	11	sp|P31532|SAA4_MOUSE	Serum amyloid A-4 protein	Mouse	TMT	[TMTpro]-EANYQNADQYF/2			3.031	7822.92		13.983	10511.3		NA	NA	NA
EAPEFIEM	8	sp|P56480|ATPB_MOUSE	ATP synthase subunit beta, mitochondrial	Mouse	TMT and Label-free	EAPEFIEM[Oxidation]/1,[TMTpro]-EAPEFIEM[Oxidation]/2	H-2-Kb	WB	5.293	27230.3		0.533	2079.38	WB	NA	NA	NA
EAPEMPLL	8	sp|F8VPQ2|ARI4A_MOUSE	AT-rich interactive domain-containing protein 4A	Mouse	TMT	[TMTpro]-EAPEM[Oxidation]PLL/2	H-2-Kb	WB	9.066	32175.8		1.55	6724.19	WB	NA	NA	NA
EAPFLHYL	8	sp|O89053|COR1A_MOUSE	Coronin-1A	Mouse	TMT and Label-free	EAPFLHYL/2,[TMTpro]-EAPFLHYL/2	H-2-Kb	WB	3.203	19964.7		0.509	1623.42	WB	NA	NA	NA
EAPGPINF	8	sp|P51667|MLRV_MOUSE;sp|Q62082|MYL10_MOUSE;sp|Q9CQ19|MYL9_MOUSE;sp|Q3THE2|ML12B_MOUSE	Myosin regulatory light chain 2, ventricular/cardiac muscle isoform	Mouse	TMT and Label-free	EAPGPINF/2,EAPGPINF/1,[TMTpro]-EAPGPINF/2			18.131	40073.5		5.14	20311.3		NA	NA	NA
EAPGPINFT	9	sp|P51667|MLRV_MOUSE;sp|Q62082|MYL10_MOUSE;sp|Q9CQ19|MYL9_MOUSE;sp|Q3THE2|ML12B_MOUSE	Myosin regulatory light chain 2, ventricular/cardiac muscle isoform	Mouse	TMT	[TMTpro]-EAPGPINFT/2			9.156	31373.4		26.157	29389		NA	NA	NA
EAPGPINFTM	10	sp|Q9CQ19|MYL9_MOUSE;sp|Q3THE2|ML12B_MOUSE	Myosin regulatory light polypeptide 9	Mouse	TMT	[TMTpro]-EAPGPINFTM[Oxidation]/2	H-2-Db	WB	1.612	14908.8	WB	9.211	17304.8		NA	NA	NA
EAPGPINFTMF	11	sp|Q9CQ19|MYL9_MOUSE;sp|Q3THE2|ML12B_MOUSE	Myosin regulatory light polypeptide 9	Mouse	TMT	[TMTpro]-EAPGPINFTM[Oxidation]F/2	H-2-Db	WB	1.29	6349.1	WB	5.74	10840.1		NA	NA	NA
EAPLLFFV	8	sp|P97346|NXN_MOUSE	Nucleoredoxin	Mouse	TMT	[TMTpro]-EAPLLFFV/2			9.338	23250.8		4.615	5964.39		NA	NA	NA
EAPRFPQL	8	sp|Q6PDK2|KMT2D_MOUSE	Histone-lysine N-methyltransferase 2D	Mouse	TMT	[TMTpro]-EAPRFPQL/2	H-2-Kb	SB	4.734	29781.8		0.106	379.35	SB	NA	NA	NA
EAQDLIHQL	9	sp|Q64702|PLK4_MOUSE	Serine/threonine-protein kinase PLK4	Mouse	TMT	[TMTpro]-EAQDLIHQL/2			2.879	25945.5		2.063	12260		NA	NA	NA
EASEAYLVGL	10	sp|P84228|H32_MOUSE;sp|P02301|H3C_MOUSE;sp|P84244|H33_MOUSE	Histone H3.2	Mouse	TMT	[TMTpro]-EASEAYLVGL/2			24.643	35786.6		15.567	11677.5		NA	NA	NA
EASGPGNFYFQ	11	sp|Q9QYI3|DNJC7_MOUSE	DnaJ homolog subfamily C member 7	Mouse	TMT	[TMTpro]-EASGPGNFYFQ/2			31.918	31279.9		62.179	28594.2		NA	NA	NA
EASILPIM	8	sp|Q8VCI5|PEX19_MOUSE	Peroxisomal biogenesis factor 19	Mouse	TMT	[TMTpro]-EASILPIM[Oxidation]/2			29.632	38691.4		15.793	23551.8		NA	NA	NA
EASSPAVPFTVIPRVL	16	sp|E9Q6P5|TTC7B_MOUSE	Tetratricopeptide repeat protein 7B	Mouse	TMT	[TMTpro]-EASSPAVPFTVIPRVL/3									NA	NA	NA
EAVGNVVLL	9	sp|P30355|AL5AP_MOUSE	Arachidonate 5-lipoxygenase-activating protein	Mouse	TMT	[TMTpro]-EAVGNVVLL/2	H-2-Db	SB	0.109	1015.03	SB	5.545	10762.6		NA	NA	NA
EAVGNVVLLA	10	sp|P30355|AL5AP_MOUSE	Arachidonate 5-lipoxygenase-activating protein	Mouse	TMT	[TMTpro]-EAVGNVVLLA/2			12.582	21961.9		54.697	30596		NA	NA	NA
EAVGNVVLLAL	11	sp|P30355|AL5AP_MOUSE	Arachidonate 5-lipoxygenase-activating protein	Mouse	TMT	[TMTpro]-EAVGNVVLLAL/2	H-2-Db	WB	1.051	7346.37	WB	29.451	19527.6		NA	NA	NA
EAYLLTIL	8	sp|Q8VHN7|AGRV1_MOUSE	Adhesion G-protein coupled receptor V1	Mouse	TMT	[TMTpro]-EAYLLTIL/2	H-2-Kb	WB	11.45	28806.6		0.681	932.97	WB	NA	NA	NA
EAYPGDVFYLH	11	sp|Q03265|ATPA_MOUSE;tr|A0A3Q0NHB2|A0A3Q0NHB2_LISMG	ATP synthase subunit alpha, mitochondrial	Mouse	TMT	[TMTpro]-EAYPGDVFYLH/2			15.423	30480		25.237	20267.2		NA	NA	NA
EAYPGDVFYLHSR	13	sp|Q03265|ATPA_MOUSE;tr|A0A3Q0NHB2|A0A3Q0NHB2_LISMG	ATP synthase subunit alpha, mitochondrial	Mouse	TMT	[TMTpro]-EAYPGDVFYLHSR/3									NA	NA	NA
EAYRFTGL	8	sp|Q8K015|CENPO_MOUSE	Centromere protein O	Mouse	TMT and Label-free	EAYRFTGL/2,EAYRFTGL/1,[TMTpro]-EAYRFTGL/2	H-2-Kb	SB	14.653	31283.6		0.029	16.66	SB	Spleen	Spleen	NA
EDAQIPLL	8	sp|Q91W36|UBP3_MOUSE	Ubiquitin carboxyl-terminal hydrolase 3	Mouse	TMT	[TMTpro]-EDAQIPLL/2			37.074	43225.1		16.497	28852.4		NA	NA	NA
EDAQLPLYM	9	sp|Q8BGW0|THMS1_MOUSE	Protein THEMIS	Mouse	TMT	[TMTpro]-EDAQLPLYM[Oxidation]/2			12.922	33857.6		26.269	29551.9		NA	NA	NA
EDAVLEYL	8	sp|P26041|MOES_MOUSE	Moesin	Mouse	TMT and Label-free	EDAVLEYL/1,[TMTpro]-EDAVLEYL/2			28.606	38526.8		24.608	29010.5		NA	NA	NA
EDFDGKLSF	9	sp|Q9D4J1|EFHD1_MOUSE	EF-hand domain-containing protein D1	Mouse	Label-free	EDFDGKLSF/2			19.821	40956.8		12.263	26614.2		NA	NA	NA
EDFDIHEL	8	sp|Q9WV66|MARH7_MOUSE	E3 ubiquitin-protein ligase MARCHF7	Mouse	TMT and Label-free	EDFDIHEL/2,[TMTpro]-EDFDIHEL/2			19.332	41097.5		5.864	18650.5		NA	NA	NA
EDFDLPKL	8	sp|Q6A070|TGRM1_MOUSE	TOG array regulator of axonemal microtubules protein 1	Mouse	TMT and Label-free	EDFDLPKL/2,[TMTpro]-EDFDLPKL/3			38.148	43477		6.594	19933.4		NA	NA	NA
EDFDYSSWDAM	11	sp|Q8R418|DICER_MOUSE	Endoribonuclease Dicer	Mouse	TMT	[TMTpro]-EDFDYSSWDAM[Oxidation]/2			30.827	28596.3		28.62	17902.4		NA	NA	NA
EDFEAPFL	8	sp|Q9JLV5|CUL3_MOUSE	Cullin-3	Mouse	TMT	[TMTpro]-EDFEAPFL/2			32.909	41617.4		12.175	19405.4		NA	NA	NA
EDFEFPNKV	9	sp|Q8R314|S35F5_MOUSE	Solute carrier family 35 member F5	Mouse	TMT	[TMTpro]-EDFEFPNKV/2,[TMTpro]-EDFEFPNKV/3			21.638	38415.2		3.794	11201.4		NA	NA	NA
EDFEHKYNF	9	sp|Q8VDQ9|KRI1_MOUSE	Protein KRI1 homolog	Mouse	TMT	[TMTpro]-EDFEHKYNF/3			11.678	36036.4		5.425	14816.3		NA	NA	NA
EDFEQFLL	8	sp|Q9CQL7|MOFA1_MOUSE	MORF4 family-associated protein 1	Mouse	TMT	[TMTpro]-EDFEQFLL/2			17.958	39851.7		7.653	13503.5		NA	NA	NA
EDFIFAHV	8	sp|Q8R5M0|GIPC3_MOUSE;sp|Q9Z0G0|GIPC1_MOUSE;sp|Q9Z2H7|GIPC2_MOUSE	PDZ domain-containing protein GIPC3	Mouse	TMT and Label-free	EDFIFAHV/2,[TMTpro]-EDFIFAHV/2			19.136	36856.2		2.394	2751.66		NA	NA	NA
EDFILPDTV	9	sp|O35551|RABE1_MOUSE	Rab GTPase-binding effector protein 1	Mouse	TMT	[TMTpro]-EDFILPDTV/2			7.366	28330.3		13.632	23344.8		NA	NA	NA
EDFIVESL	8	sp|Q9CY50|SSRA_MOUSE	Translocon-associated protein subunit alpha	Mouse	TMT	[TMTpro]-EDFIVESL/2			10.932	39490.7		9.371	20284.1		NA	NA	NA
EDFKFLAV	8	sp|P70268|PKN1_MOUSE	Serine/threonine-protein kinase N1	Mouse	Label-free	EDFKFLAV/2			28.773	38553.9		3.123	4883.95		NA	NA	NA
EDFKFLAVL	9	sp|P70268|PKN1_MOUSE	Serine/threonine-protein kinase N1	Mouse	Label-free	EDFKFLAVL/2			6.926	28238.5		2.082	2195.75		NA	NA	NA
EDFLLALQM	9	sp|P58283|RN216_MOUSE	E3 ubiquitin-protein ligase RNF216	Mouse	TMT	[TMTpro]-EDFLLALQM[Oxidation]/2			10.24	32338.1		8.994	14140.8		NA	NA	NA
EDFLLEHI	8	sp|Q80TM9|NISCH_MOUSE	Nischarin	Mouse	TMT and Label-free	EDFLLEHI/2,[TMTpro]-EDFLLEHI/2			12.181	36170.4		12.925	18893.3		NA	NA	NA
EDFLQGTMTI	10	sp|Q8VC88|GRAN_MOUSE	Grancalcin	Mouse	TMT	[TMTpro]-EDFLQGTM[Oxidation]TI/2			21.163	32033.7		35.696	24320.2		NA	NA	NA
EDFLVPEL	8	sp|O35218|CPSF2_MOUSE	Cleavage and polyadenylation specificity factor subunit 2	Mouse	TMT	[TMTpro]-EDFLVPEL/2			20.025	39651.3		6.213	15161.4		NA	NA	NA
EDFLVPVM	8	tr|Q8VEH2|Q8VEH2_MOUSE	CDKN1A interacting zinc finger protein 1	Mouse	TMT	[TMTpro]-EDFLVPVM[Oxidation]/2			30.635	39940.2		9.673	20235.7		NA	NA	NA
EDFLYSGF	8	sp|Q7TQJ8|WTIP_MOUSE;sp|Q9QXD8|LIMD1_MOUSE	Wilms tumor protein 1-interacting protein	Mouse	TMT	[TMTpro]-EDFLYSGF/2			44.812	42273.7		9.968	12622.5		NA	NA	NA
EDFMIQKV	8	tr|B2RXZ2|B2RXZ2_MOUSE;sp|P56593|CP2AC_MOUSE	Cytochrome P450	Mouse	TMT	[TMTpro]-EDFM[Oxidation]IQKV/2,[TMTpro]-EDFM[Oxidation]IQKV/3			35.212	42312.6		11.289	22507.7		NA	NA	NA
EDFNMEFL	8	sp|Q9EQC1|3BHS7_MOUSE	3 beta-hydroxysteroid dehydrogenase type 7	Mouse	TMT	[TMTpro]-EDFNM[Oxidation]EFL/2			8.64	27027.5		16.851	19560.6		NA	NA	NA
EDFPLPQEF	9	sp|Q3MI99|CCBE1_MOUSE	Collagen and calcium-binding EGF domain-containing protein 1	Mouse	TMT	[TMTpro]-EDFPLPQEF/2			12.743	39372.9		8.183	25260.5		NA	NA	NA
EDFQMQLL	8	sp|Q8C3J5|DOCK2_MOUSE	Dedicator of cytokinesis protein 2	Mouse	TMT	[TMTpro]-EDFQM[Oxidation]QLL/2			25.867	39897		9.826	16832.2		NA	NA	NA
EDFSFPIF	8	sp|P57716|NICA_MOUSE	Nicastrin	Mouse	TMT	[TMTpro]-EDFSFPIF/2			31.837	41047.3		6.742	13557.7		NA	NA	NA
EDFSYPEL	8	sp|Q3UJC8|CE034_MOUSE	Uncharacterized protein C5orf34 homolog	Mouse	TMT	[TMTpro]-EDFSYPEL/2			26.91	39813.3		2.219	5213.5		NA	NA	NA
EDFVQHKI	8	sp|Q8CCE9|E4F1_MOUSE	Transcription factor E4F1	Mouse	TMT	[TMTpro]-EDFVQHKI/3			38.407	42079.3		14.959	25279.3		NA	NA	NA
EDGIGLFL	8	sp|Q9R233|TPSN_MOUSE	Tapasin	Mouse	TMT and Label-free	EDGIGLFL/1,[TMTpro]-EDGIGLFL/2			35.636	42247.2		41.444	34345		NA	NA	NA
EDGPIFYPPPT	11	sp|C0HKG6|RNT2B_MOUSE;sp|C0HKG5|RNT2A_MOUSE	Ribonuclease T2-B	Mouse	TMT	[TMTpro]-EDGPIFYPPPT/2			79.091	40967		72.826	22690.6		NA	NA	NA
EDGPIFYPPPTK	12	sp|C0HKG6|RNT2B_MOUSE;sp|C0HKG5|RNT2A_MOUSE	Ribonuclease T2-B	Mouse	TMT	[TMTpro]-EDGPIFYPPPTK/3			73.846	43127		67.667	26376.3		NA	NA	NA
EDHAILQV	8	sp|Q8BVM9|PH11A_MOUSE;tr|B4XVQ1|B4XVQ1_MOUSE	PHD finger protein 11A	Mouse	TMT	[TMTpro]-EDHAILQV/2			54.556	43889.1		18.617	31308.3		NA	NA	NA
EDHIFQKF	8	sp|P46718|PDCD2_MOUSE	Programmed cell death protein 2	Mouse	TMT and Label-free	EDHIFQKF/2,[TMTpro]-EDHIFQKF/3			28.818	43475.6		13.695	27405		NA	NA	NA
EDHVLPEL	8	sp|Q91W96|APC4_MOUSE	Anaphase-promoting complex subunit 4	Mouse	Label-free	EDHVLPEL/2			30.635	41804.7		12.518	24850.8		NA	NA	NA
EDIDRVPFL	9	sp|Q3UPF5|ZCCHV_MOUSE	Zinc finger CCCH-type antiviral protein 1	Mouse	TMT	[TMTpro]-EDIDRVPFL/2			13.044	34054.6		5.481	15334.8		NA	NA	NA
EDIDTTDINL	10	sp|O55029|COPB2_MOUSE	Coatomer subunit beta'	Mouse	TMT	[TMTpro]-EDIDTTDINL/2			34.333	40432.8		38.086	31090.9		NA	NA	NA
EDIEAFEMM	9	sp|Q2HXL6|EDEM3_MOUSE	ER degradation-enhancing alpha-mannosidase-like protein 3	Mouse	TMT	[TMTpro]-EDIEAFEM[Oxidation]M[Oxidation]/2			11.067	30242.9		10.176	19966		NA	NA	NA
EDIEHFLM	8	sp|P70434|IRF7_MOUSE	Interferon regulatory factor 7	Mouse	TMT and Label-free	EDIEHFLM[Oxidation]/2,[TMTpro]-EDIEHFLM[Oxidation]/2			26.808	38760.5		9.611	17577.1		NA	NA	NA
EDIFGPLEE	9	sp|Q9Z0E6|GBP2_MOUSE	Guanylate-binding protein 2	Mouse	TMT	[TMTpro]-EDIFGPLEE/2			75.909	46047.5		61.923	41854.1		NA	NA	NA
EDIFPSPPPPLE	12	sp|Q62523|ZYX_MOUSE	Zyxin	Mouse	TMT	[TMTpro]-EDIFPSPPPPLE/2			66.765	43768.7		76.053	28879.9		NA	NA	NA
EDITLEAM	8	sp|Q91X83|METK1_MOUSE	S-adenosylmethionine synthase isoform type-1	Mouse	TMT	[TMTpro]-EDITLEAM[Oxidation]/2			26.718	39355.9		28.543	30386.5		NA	NA	NA
EDIVFPAL	8	sp|P27612|PLAP_MOUSE	Phospholipase A-2-activating protein	Mouse	TMT	[TMTpro]-EDIVFPAL/2			26.859	38937.4		4.254	8355.4		NA	NA	NA
EDLAALEK	8	sp|P05214|TBA3_MOUSE;sp|Q3UX10|TBAL3_MOUSE;sp|Q9JJZ2|TBA8_MOUSE	Tubulin alpha-3 chain	Mouse	TMT	[TMTpro]-EDLAALEK/3,[TMTpro]-EDLAALEK/2			80.625	46444.3		74.13	40548.5		NA	NA	NA
EDLDGFQEL	9	sp|E9PVX6|KI67_MOUSE	Proliferation marker protein Ki-67	Mouse	TMT	[TMTpro]-EDLDGFQEL/2			16.516	37516.1		8.425	20716		NA	NA	NA
EDLEALVM	8	sp|Q76MZ3|2AAA_MOUSE;sp|Q7TNP2|2AAB_MOUSE	Serine/threonine-protein phosphatase 2A 65 kDa regulatory subunit A alpha isoform	Mouse	TMT	[TMTpro]-EDLEALVM[Oxidation]/2			32.75	42041.1		31.06	32412		NA	NA	NA
EDLFDDDDVQ	10	sp|Q3U898|CSN9_MOUSE	COP9 signalosome complex subunit 9	Mouse	TMT	[TMTpro]-EDLFDDDDVQ/2			87.5	46612.9		98.846	45875.9		NA	NA	NA
EDLLLQDF	8	sp|Q9DCF9|SSRG_MOUSE	Translocon-associated protein subunit gamma	Mouse	TMT	[TMTpro]-EDLLLQDF/2			43.059	43398.5		49.294	35400.7		NA	NA	NA
EDLLQKHAL	9	sp|Q62261|SPTB2_MOUSE	Spectrin beta chain, non-erythrocytic 1	Mouse	TMT	[TMTpro]-EDLLQKHAL/3			16.763	37342.7		18.117	25734.7		NA	NA	NA
EDLNTKYLEM	10	sp|Q9JJ11|TACC3_MOUSE	Transforming acidic coiled-coil-containing protein 3	Mouse	TMT	[TMTpro]-EDLNTKYLEM[Oxidation]/3			24.714	35314.6		36.548	23460.8		NA	NA	NA
EDLVFPSEI	9	sp|P62082|RS7_MOUSE	Small ribosomal subunit protein eS7	Mouse	TMT	[TMTpro]-EDLVFPSEI/2			13.977	31346.6		11.35	15860.4		NA	NA	NA
EDMGFGLFD	9	sp|P14869|RLA0_MOUSE	Large ribosomal subunit protein uL10	Mouse	TMT	[TMTpro]-EDM[Oxidation]GFGLFD/2			90	43981.8		63.333	34517.9		NA	NA	NA
EDMLGYLM	8	tr|Q3UYP3|Q3UYP3_MOUSE	TSPY-like 3	Mouse	TMT	[TMTpro]-EDM[Oxidation]LGYLM[Oxidation]/2			36.065	37946.3		34.04	24572.8		NA	NA	NA
EDNPFAEYM	9	sp|Q9D6V8|PAIP2_MOUSE	Polyadenylate-binding protein-interacting protein 2	Mouse	TMT	[TMTpro]-EDNPFAEYM[Oxidation]/2			13.816	32420.1		15.916	22184.7		NA	NA	NA
EDNPQTLLF	9	sp|Q99MJ9|DDX50_MOUSE;sp|Q9JIK5|DDX21_MOUSE	ATP-dependent RNA helicase DDX50	Mouse	TMT	[TMTpro]-EDNPQTLLF/2			28.015	42071.6		30.551	34045		NA	NA	NA
EDPGTIFQNF	10	sp|Q3UDK1|TRAD1_MOUSE	TRAF-type zinc finger domain-containing protein 1	Mouse	TMT	[TMTpro]-EDPGTIFQNF/2			28.394	40604.2		24.238	26720.4		NA	NA	NA
EDQEILHSL	9	sp|Q6GQV7|EDRF1_MOUSE	Erythroid differentiation-related factor 1	Mouse	TMT	[TMTpro]-EDQEILHSL/2			11.509	36875.3		9.959	22713.7		NA	NA	NA
EDQLIPNL	8	sp|Q99PV0|PRP8_MOUSE	Pre-mRNA-processing-splicing factor 8	Mouse	TMT	[TMTpro]-EDQLIPNL/2			33.3	42383.6		10.819	22909.2		NA	NA	NA
EDQTAEFKEAFQL	13	sp|Q60605|MYL6_MOUSE	Myosin light polypeptide 6	Mouse	Label-free	EDQTAEFKEAFQL/2									NA	NA	NA
EDSLLPVM	8	sp|P24860|CCNB1_MOUSE	G2/mitotic-specific cyclin-B1	Mouse	TMT	[TMTpro]-EDSLLPVM[Oxidation]/2			38.704	41294.1		25.61	31021.7		NA	NA	NA
EDSMMEYL	8	sp|P26043|RADI_MOUSE	Radixin	Mouse	TMT	[TMTpro]-EDSM[Oxidation]M[Oxidation]EYL/2			22.32	35692.2		30.282	29064.9		NA	NA	NA
EDSQYNGAI	9	sp|Q8K442|ABC8A_MOUSE	ABC-type organic anion transporter ABCA8A	Mouse	Label-free	EDSQYNGAI/2			54.333	42465.8		49.765	33097.7		NA	NA	NA
EDTDLGLYKV	10	sp|Q8VDF2|UHRF1_MOUSE	E3 ubiquitin-protein ligase UHRF1	Mouse	TMT	[TMTpro]-EDTDLGLYKV/2,[TMTpro]-EDTDLGLYKV/3			38	40561.2		54.621	34211.5		NA	NA	NA
EDTIGVPLFVG	11	sp|Q61247|A2AP_MOUSE	Alpha-2-antiplasmin	Mouse	TMT	[TMTpro]-EDTIGVPLFVG/2			74.615	44133.4		90.5	38765.5		NA	NA	NA
EDTIGVPLFVGSVRNPNPS	19	sp|Q61247|A2AP_MOUSE	Alpha-2-antiplasmin	Mouse	TMT and Label-free	EDTIGVPLFVGSVRNPNPS/2,[TMTpro]-EDTIGVPLFVGSVRNPNPS/3									NA	NA	NA
EDTIQPLL	8	sp|Q8BSP2|CNDH2_MOUSE	Condensin-2 complex subunit H2	Mouse	TMT	[TMTpro]-EDTIQPLL/2			36.161	42698.9		29.28	30870		NA	NA	NA
EDTITALL	8	sp|P70227|ITPR3_MOUSE;sp|Q9Z329|ITPR2_MOUSE;sp|P11881|ITPR1_MOUSE	Inositol 1,4,5-trisphosphate receptor type 3	Mouse	TMT	[TMTpro]-EDTITALL/2			41.667	42010.6		27.194	26997.1		NA	NA	NA
EDTLIQLL	8	sp|Q8R2Y8|PTH2_MOUSE	Peptidyl-tRNA hydrolase 2, mitochondrial	Mouse	TMT	[TMTpro]-EDTLIQLL/2			34.889	41767.2		21.897	29071.5		NA	NA	NA
EDTLMEYL	8	sp|P62897|CYC_MOUSE	Cytochrome c, somatic	Mouse	TMT	[TMTpro]-EDTLM[Oxidation]EYL/2			25.889	37043.3		28.63	28291.1		NA	NA	NA
EDTPQLYV	8	sp|Q921M3|SF3B3_MOUSE	Splicing factor 3B subunit 3	Mouse	TMT	[TMTpro]-EDTPQLYV/2			39.417	42519.1		38.857	35205.1		NA	NA	NA
EDTTDFLEF	9	sp|Q6P1G0|HEAT6_MOUSE	HEAT repeat-containing protein 6	Mouse	TMT	[TMTpro]-EDTTDFLEF/2			26.333	40204.7		40.867	33153.3		NA	NA	NA
EDTTFLPF	8	sp|Q8C1A5|THOP1_MOUSE	Thimet oligopeptidase	Mouse	TMT	[TMTpro]-EDTTFLPF/2			33.825	39592.1		24.007	21350.8		NA	NA	NA
EDVDLPEV	8	sp|Q9R0Q7|TEBP_MOUSE	Prostaglandin E synthase 3	Mouse	TMT	[TMTpro]-EDVDLPEV/2			49.75	43479.8		27.72	32975.8		NA	NA	NA
EDVELLEM	8	sp|P97499|TEP1_MOUSE	Telomerase protein component 1	Mouse	TMT	[TMTpro]-EDVELLEM[Oxidation]/2			39	41015.3		27.086	30532.2		NA	NA	NA
EDVETYFF	8	sp|Q5XG71|UTP20_MOUSE	Small subunit processome component 20 homolog	Mouse	TMT	[TMTpro]-EDVETYFF/2			42.895	43191		42.963	33237		NA	NA	NA
EDVKLLQF	8	sp|P08775|RPB1_MOUSE	DNA-directed RNA polymerase II subunit RPB1	Mouse	Label-free	EDVKLLQF/2			34.111	43209.2		19.557	30975.4		NA	NA	NA
EDVLEYKRRNGLE	13	sp|Q9CQY9|NDUC1_MOUSE	NADH dehydrogenase [ubiquinone] 1 subunit C1, mitochondrial	Mouse	Label-free	EDVLEYKRRNGLE/3									NA	NA	NA
EDVLIPHV	8	sp|P39098|MA1A2_MOUSE	Mannosyl-oligosaccharide 1,2-alpha-mannosidase IB	Mouse	TMT	[TMTpro]-EDVLIPHV/2			36.645	41505.5		17.422	27553		NA	NA	NA
EDVLIQKL	8	sp|A3KGW5|GT253_MOUSE	Inactive glycosyltransferase 25 family member 3	Mouse	TMT and Label-free	EDVLIQKL/2,[TMTpro]-EDVLIQKL/3,[TMTpro]-EDVLIQKL/2			33.75	43186.3		16.114	29289.3		NA	NA	NA
EDVLLPHV	8	sp|Q91W61|FXL15_MOUSE	F-box/LRR-repeat protein 15	Mouse	TMT	[TMTpro]-EDVLLPHV/2			38.481	41255.2		17.589	25702.7		NA	NA	NA
EDVNLPGM	8	sp|Q6NZN0|RBM26_MOUSE	RNA-binding protein 26	Mouse	TMT	[TMTpro]-EDVNLPGM[Oxidation]/2			32.386	39220.3		37.317	31966.2		NA	NA	NA
EDVPLLLM	8	tr|B2RXC6|B2RXC6_MOUSE	DNA-directed RNA polymerase subunit	Mouse	TMT	[TMTpro]-EDVPLLLM[Oxidation]/2			37.963	41747.3		22.872	28247		NA	NA	NA
EDVVLEHL	8	sp|O35250|EXOC7_MOUSE	Exocyst complex component 7	Mouse	TMT and Label-free	EDVVLEHL/2,[TMTpro]-EDVVLEHL/2			26.667	40556.4		22.034	28317.1		NA	NA	NA
EDVWLPLM	8	sp|O35638|STAG2_MOUSE	Cohesin subunit SA-2	Mouse	TMT	[TMTpro]-EDVWLPLM[Oxidation]/2			49.25	41617.4		23.596	22922.6		NA	NA	NA
EDYEDFEYI	9	sp|Q640N1|AEBP1_MOUSE	Adipocyte enhancer-binding protein 1	Mouse	TMT	[TMTpro]-EDYEDFEYI/2			3.904	17557.7		11.755	16067.9		NA	NA	NA
EDYKFHHTF	9	sp|P08003|PDIA4_MOUSE	Protein disulfide-isomerase A4	Mouse	TMT and Label-free	EDYKFHHTF/3,[TMTpro]-EDYKFHHTF/4	H-2-Kb	WB	6.223	29543.3		1.358	3103.26	WB	NA	NA	NA
EDYKLLENM	9	sp|Q9CWG9|BL1S2_MOUSE	Biogenesis of lysosome-related organelles complex 1 subunit 2	Mouse	TMT	[TMTpro]-EDYKLLENM[Oxidation]/3			6.694	29397.9		5.035	12125.5		NA	NA	NA
EDYLLPTHL	9	sp|Q6P4T0|ATG2A_MOUSE	Autophagy-related protein 2 homolog A	Mouse	TMT	[TMTpro]-EDYLLPTHL/2			4.393	30163.1		3.018	8562.97		NA	NA	NA
EDYNLYTF	8	sp|Q6PAC3|DCA13_MOUSE	DDB1- and CUL4-associated factor 13	Mouse	TMT	[TMTpro]-EDYNLYTF/2			13.171	33185.2		7.757	15926		NA	NA	NA
EDYPHVYL	8	sp|Q924Z5|TRAM2_MOUSE	Translocating chain-associated membrane protein 2	Mouse	TMT	[TMTpro]-EDYPHVYL/2	H-2-Kb	WB	17.582	37755.1		1.933	5635.34	WB	NA	NA	NA
EDYQFRTV	8	sp|D0QMC3|MNDAL_MOUSE;sp|O35368|IFI3_MOUSE	Myeloid cell nuclear differentiation antigen-like protein	Mouse	Label-free	EDYQFRTV/2	H-2-Kb	WB	31.286	38886.9		1.858	3893.35	WB	NA	NA	NA
EDYRHFLTF	9	sp|E9QAM5|HELZ2_MOUSE	Helicase with zinc finger domain 2	Mouse	TMT and Label-free	EDYRHFLTF/2,EDYRHFLTF/3,[TMTpro]-EDYRHFLTF/3	H-2-Kb	WB	5.179	23725.5		1.013	1611.87	WB	NA	NA	NA
EEESFPGFVNL	11	sp|Q6ZWR6|SYNE1_MOUSE	Nesprin-1	Mouse	TMT	[TMTpro]-EEESFPGFVNL/2			9.124	29528.6		2.373	2357.39		NA	NA	NA
EEEVEVFLPKFKLEE	15	tr|O08804|O08804_MOUSE;sp|Q60854|SPB6_MOUSE	NK13	Mouse	Label-free	EEEVEVFLPKFKLEE/3									NA	NA	NA
EEFELPEF	8	sp|Q99PV0|PRP8_MOUSE	Pre-mRNA-processing-splicing factor 8	Mouse	TMT	[TMTpro]-EEFELPEF/2			26.423	42248.1		14.848	27304.7		NA	NA	NA
EEGLAPTYQDVL	12	sp|Q9JKF1|IQGA1_MOUSE	Ras GTPase-activating-like protein IQGAP1	Mouse	TMT	[TMTpro]-EEGLAPTYQDVL/2			11.358	25765.9		44.5	22425.1		NA	NA	NA
EEGPGKNLPFSVENKWRL	18	sp|P17665|COX7C_MOUSE	Cytochrome c oxidase subunit 7C, mitochondrial	Mouse	Label-free	EEGPGKNLPFSVENKWRL/3									NA	NA	NA
EEGPGKNLPFSVENKWRLL	19	sp|P17665|COX7C_MOUSE	Cytochrome c oxidase subunit 7C, mitochondrial	Mouse	Label-free	EEGPGKNLPFSVENKWRLL/3									NA	NA	NA
EEGPGKNLPFSVENKWRLLA	20	sp|P17665|COX7C_MOUSE	Cytochrome c oxidase subunit 7C, mitochondrial	Mouse	Label-free	EEGPGKNLPFSVENKWRLLA/3									NA	NA	NA
EELPHIHAF	9	sp|Q8BGS2|BOLA2_MOUSE	BolA-like protein 2	Mouse	TMT and Label-free	EELPHIHAF/2,[TMTpro]-EELPHIHAF/3			5.669	32068.4		8.906	23548		NA	NA	NA
EESEIPASVFV	11	sp|Q63918|CAVN2_MOUSE	Caveolae-associated protein 2	Mouse	TMT	[TMTpro]-EESEIPASVFV/2			29.579	34957.6		47.111	30105.1		NA	NA	NA
EESFPGFVNL	10	sp|Q6ZWR6|SYNE1_MOUSE	Nesprin-1	Mouse	TMT	[TMTpro]-EESFPGFVNL/2	H-2-Kb	WB	8.89	28449.5		1.759	1634.75	WB	NA	NA	NA
EEVEGSLLL	9	sp|P33622|APOC3_MOUSE	Apolipoprotein C-III	Mouse	TMT	[TMTpro]-EEVEGSLLL/2			12.238	32072.9		28.239	30527.9		NA	NA	NA
EEVQALPTPL	10	sp|Q9CRB2|NHP2_MOUSE	H/ACA ribonucleoprotein complex subunit 2	Mouse	TMT	[TMTpro]-EEVQALPTPL/2			16.258	29414.1		39.875	23288.8		NA	NA	NA
EFESSTQM	8	sp|Q9DB00|GON4L_MOUSE	GON-4-like protein	Mouse	TMT	[TMTpro]-EFESSTQM[Oxidation]/2			33.875	40831.6		20.479	25733		NA	NA	NA
EFGPISY	7	sp|Q8R081|HNRPL_MOUSE	Heterogeneous nuclear ribonucleoprotein L	Mouse	TMT	[TMTpro]-EFGPISY/2									NA	NA	NA
EFIEVFHEL	9	sp|Q8K394|PLCL2_MOUSE	Inactive phospholipase C-like protein 2	Mouse	TMT and Label-free	EFIEVFHEL/2,[TMTpro]-EFIEVFHEL/2	H-2-Kb	WB	3.029	21356.2		0.661	1542.18	WB	NA	NA	NA
EFIKVFHGL	9	sp|Q61233|PLSL_MOUSE	Plastin-2	Mouse	TMT	[TMTpro]-EFIKVFHGL/3	H-2-Kb	WB	12.354	32433.4		0.974	1746.74	WB	NA	NA	NA
EFPEFQL	7	sp|P62082|RS7_MOUSE	Small ribosomal subunit protein eS7	Mouse	TMT and Label-free	EFPEFQL/1,EFPEFQL/2,[TMTpro]-EFPEFQL/2									NA	NA	NA
EFPFPTV	7	sp|O88676|MMP23_MOUSE	Matrix metalloproteinase-23	Mouse	TMT	[TMTpro]-EFPFPTV/2									NA	NA	NA
EFYPGLL	7	sp|P22437|PGH1_MOUSE	Prostaglandin G/H synthase 1	Mouse	TMT	[TMTpro]-EFYPGLL/2									NA	NA	NA
EGIDTLHF	8	sp|Q9D8X5|CNOT8_MOUSE	CCR4-NOT transcription complex subunit 8	Mouse	TMT	[TMTpro]-EGIDTLHF/2			22.5	39391.3		6.513	20324.1		NA	NA	NA
EGLAALHSL	9	sp|Q9D071|MMS19_MOUSE	MMS19 nucleotide excision repair protein homolog	Mouse	TMT	[TMTpro]-EGLAALHSL/2			2.658	18008.5		5.147	9529.37		NA	NA	NA
EGLALPHDL	9	sp|Q9EST3|4ET_MOUSE	Eukaryotic translation initiation factor 4E transporter	Mouse	Label-free	EGLALPHDL/2			7.681	27586.2		11.963	20544.3		NA	NA	NA
EGLDQVYEL	9	sp|Q99NF1|BCDO2_MOUSE	Carotenoid-cleaving dioxygenase, mitochondrial	Mouse	TMT	[TMTpro]-EGLDQVYEL/2			3.589	25002.2		4.386	13243.6		NA	NA	NA
EGLPEIHHL	9	sp|Q8BFW3|PR15B_MOUSE	Protein phosphatase 1 regulatory subunit 15B	Mouse	TMT and Label-free	EGLPEIHHL/3,[TMTpro]-EGLPEIHHL/3	H-2-Db	WB	1.686	22674.9	WB	1.94	10946.1	WB	NA	NA	NA
EGMMNEAPGPINF	13	sp|Q9CQ19|MYL9_MOUSE	Myosin regulatory light polypeptide 9	Mouse	TMT	[TMTpro]-EGM[Oxidation]M[Oxidation]NEAPGPINF/2,[TMTpro]-EGM[Oxidation]M[Oxidation]NEAPGPINF/3									NA	NA	NA
EGNPFWMDP	9	sp|O08579|EMD_MOUSE	Emerin	Mouse	TMT	[TMTpro]-EGNPFWM[Oxidation]DP/2			56.212	42582.6		46.95	30874		NA	NA	NA
EGPALYYM	8	sp|Q9R1P3|PSB2_MOUSE	Proteasome subunit beta type-2	Mouse	TMT	[TMTpro]-EGPALYYM[Oxidation]/2			6.455	23574.3		3.309	6021.45		NA	NA	NA
EGTRTFVL	8	sp|Q60989|XIAP_MOUSE	E3 ubiquitin-protein ligase XIAP	Mouse	TMT	[TMTpro]-EGTRTFVL/2			35	39837.4		11.838	15965.5		NA	NA	NA
EHAALEPR	8	sp|Q99KI0|ACON_MOUSE	Aconitate hydratase, mitochondrial	Mouse	TMT	[TMTpro]-EHAALEPR/3			78.182	44979.4		60.513	37175.4		NA	NA	NA
EHFLPMLQ	8	sp|Q60605|MYL6_MOUSE	Myosin light polypeptide 6	Mouse	TMT	[TMTpro]-EHFLPM[Oxidation]LQ/2			75.909	45681.3		27.57	25526.4		NA	NA	NA
EHGEFKLD	8	sp|P97412|LYST_MOUSE	Lysosomal-trafficking regulator	Mouse	Label-free	EHGEFKLD/2			99	48372.2		76.316	38765.5		NA	NA	NA
EIDSIHQL	8	sp|Q8VDS8|STX18_MOUSE	Syntaxin-18	Mouse	Label-free	EIDSIHQL/2			21.539	40713.8		5.382	18787.1		NA	NA	NA
EIFDFNSL	8	tr|G3UW82|G3UW82_MOUSE;sp|Q5SX40|MYH1_MOUSE;sp|P13542|MYH8_MOUSE;tr|B1AR69|B1AR69_MOUSE	Myosin, heavy polypeptide 2, skeletal muscle, adult	Mouse	TMT	[TMTpro]-EIFDFNSL/2	H-2-Kb	SB	17.338	37239		0.101	106.73	SB	NA	NA	NA
EIFEVNSF	8	sp|O08638|MYH11_MOUSE	Myosin-11	Mouse	TMT	[TMTpro]-EIFEVNSF/2			34.028	42082		2.876	8486.05		NA	NA	NA
EIFPTEGAGTDL	12	sp|Q91VD9|NDUS1_MOUSE	NADH-ubiquinone oxidoreductase 75 kDa subunit, mitochondrial	Mouse	TMT	[TMTpro]-EIFPTEGAGTDL/2			47.769	40163.8		34.54	20658.2		NA	NA	NA
EIFRFYKL	8	sp|Q8C0P5|COR2A_MOUSE	Coronin-2A	Mouse	Label-free	EIFRFYKL/2	H-2-Kb	SB	21.043	35225.7		0.043	29.99	SB	Spleen	Spleen	NA
EIIGKRGIVGYDV	13	sp|Q9CPQ8|ATP5L_MOUSE	ATP synthase subunit g, mitochondrial	Mouse	Label-free	EIIGKRGIVGYDV/2									NA	NA	NA
EIIKDIHNL	9	sp|P02468|LAMC1_MOUSE	Laminin subunit gamma-1	Mouse	TMT and Label-free	EIIKDIHNL/3,EIIKDIHNL/2,[TMTpro]-EIIKDIHNL/3,[TMTpro]-EIIKDIHNL/2			3.227	23209.1		2.236	7994.66		NA	NA	NA
EIISFQHL	8	sp|Q8BGR2|LRC8D_MOUSE;sp|Q80WG5|LRC8A_MOUSE;sp|Q5DU41|LRC8B_MOUSE	Volume-regulated anion channel subunit LRRC8D	Mouse	TMT	[TMTpro]-EIISFQHL/2	H-2-Kb	SB	15.452	33709.6		0.107	190.91	SB	NA	NA	NA
EIITFTAM	8	sp|A2AN08|UBR4_MOUSE	E3 ubiquitin-protein ligase UBR4	Mouse	TMT and Label-free	EIITFTAM[Oxidation]/1,EIITFTAM[Oxidation]/2,[TMTpro]-EIITFTAM[Oxidation]/2	H-2-Kb	WB	18.879	30776		0.546	527.63	WB	NA	NA	NA
EIKMDASLGNL	11	sp|Q91VU0|FAM3C_MOUSE	Protein FAM3C	Mouse	TMT	[TMTpro]-EIKM[Oxidation]DASLGNL/3			35.242	34101		29.451	13240.5		NA	NA	NA
EILDISHNL	9	sp|Q8BXA7|PHLP2_MOUSE	PH domain leucine-rich repeat-containing protein phosphatase 2	Mouse	TMT	[TMTpro]-EILDISHNL/2	H-2-Kb	WB	8.848	33815.5		1.275	4036.27	WB	NA	NA	NA
EILDTAGTEQF	11	sp|P62835|RAP1A_MOUSE;sp|Q99JI6|RAP1B_MOUSE;sp|Q8BU31|RAP2C_MOUSE;sp|P61226|RAP2B_MOUSE;sp|Q80ZJ1|RAP2A_MOUSE	Ras-related protein Rap-1A	Mouse	TMT	[TMTpro]-EILDTAGTEQF/2			29.526	39646.5		32.69	29738.6		NA	NA	NA
EILEPFHPV	9	sp|Q9CQ54|NDUC2_MOUSE	NADH dehydrogenase [ubiquinone] 1 subunit C2	Mouse	TMT	[TMTpro]-EILEPFHPV/2	H-2-Kb	WB	7.235	23502.2		1.783	2704.4	WB	NA	NA	NA
EILEPFHPVR	10	sp|Q9CQ54|NDUC2_MOUSE	NADH dehydrogenase [ubiquinone] 1 subunit C2	Mouse	TMT	[TMTpro]-EILEPFHPVR/3			51.333	42356.6		43.375	25621.9		NA	NA	NA
EILEVLHSL	9	sp|Q99JI4|PSMD6_MOUSE	26S proteasome non-ATPase regulatory subunit 6	Mouse	TMT and Label-free	EILEVLHSL/2,[TMTpro]-EILEVLHSL/2	H-2-Kb	WB	4.304	24548.9		1.065	3677.76	WB	NA	NA	NA
EILPGLAIM	9	sp|O35683|NDUA1_MOUSE	NADH dehydrogenase [ubiquinone] 1 alpha subcomplex subunit 1	Mouse	TMT	[TMTpro]-EILPGLAIM[Oxidation]/2			7.493	25512.6		6.635	10572.4		NA	NA	NA
EILPGLAIMG	10	sp|O35683|NDUA1_MOUSE	NADH dehydrogenase [ubiquinone] 1 alpha subcomplex subunit 1	Mouse	TMT and Label-free	EILPGLAIM[Oxidation]G/1,EILPGLAIM[Oxidation]G/2,[TMTpro]-EILPGLAIM[Oxidation]G/2			75.909	42504.8		76.316	32200.9		NA	NA	NA
EILVLLQL	8	sp|Q56A04|EME2_MOUSE	Probable crossover junction endonuclease EME2	Mouse	Label-free	EILVLLQL/2			32.295	39705.4		2.085	5561.56		NA	NA	NA
EIPPLEGDEDASRMEEVD	18	sp|P11499|HS90B_MOUSE	Heat shock protein HSP 90-beta	Mouse	TMT	[TMTpro]-EIPPLEGDEDASRM[Oxidation]EEVD/3									NA	NA	NA
EITALAPSTMK	11	sp|P63260|ACTG_MOUSE;sp|P60710|ACTB_MOUSE;sp|P68033|ACTC_MOUSE;sp|P68134|ACTS_MOUSE;sp|P63268|ACTH_MOUSE;sp|P62737|ACTA_MOUSE	Actin, cytoplasmic 2	Mouse	TMT	[TMTpro]-EITALAPSTM[Oxidation]K/3			59.848	42973.8		60.128	30803.6		NA	NA	NA
EIVDFLTGV	9	sp|A2RSY1|KANL3_MOUSE	KAT8 regulatory NSL complex subunit 3	Mouse	TMT	[TMTpro]-EIVDFLTGV/2	H-2-Kb	WB	24.776	36980.9		1.579	1884.56	WB	NA	NA	NA
EIVNFVLL	8	sp|Q8BKC5|IPO5_MOUSE	Importin-5	Mouse	TMT and Label-free	EIVNFVLL/1,[TMTpro]-EIVNFVLL/2	H-2-Kb	WB	5.387	16450.1		0.54	698.32	WB	NA	NA	NA
EIVSFQHL	8	sp|Q8R502|LRC8C_MOUSE	Volume-regulated anion channel subunit LRRC8C	Mouse	TMT and Label-free	EIVSFQHL/2,[TMTpro]-EIVSFQHL/2	H-2-Kb	SB	19.918	34755.5		0.24	452.69	SB	NA	NA	NA
EIVTFERL	8	sp|Q61584|FXR1_MOUSE	RNA-binding protein FXR1	Mouse	Label-free	EIVTFERL/2	H-2-Kb	SB	29.035	37447.9		0.447	788.65	SB	NA	NA	NA
EIYEFHKM	8	sp|Q09014|NCF1_MOUSE	Neutrophil cytosol factor 1	Mouse	TMT and Label-free	EIYEFHKM[Oxidation]/2,EIYEFHKM[Oxidation]/3,[TMTpro]-EIYEFHKM/3,[TMTpro]-EIYEFHKM[Oxidation]/3,[TMTpro]-EIYEFHKM[Oxidation]/2	H-2-Kb	SB	25.078	38415.6		0.056	97.07	SB	NA	NA	NA
EIYSFSESL	9	sp|P27641|XRCC5_MOUSE	X-ray repair cross-complementing protein 5	Mouse	TMT	[TMTpro]-EIYSFSESL/2	H-2-Kb	SB	3.91	19296.5		0.102	69.49	SB	Other origin	Other origin	NA
EKAVHADFFNDFEDL	15	sp|Q3U898|CSN9_MOUSE	COP9 signalosome complex subunit 9	Mouse	Label-free	EKAVHADFFNDFEDL/3									NA	NA	NA
EKKVGPYISEPPEYWEA	17	sp|Q3T9E4|TGTP2_MOUSE;sp|Q62293|TGTP1_MOUSE	T-cell-specific guanine nucleotide triphosphate-binding protein 2	Mouse	Label-free	EKKVGPYISEPPEYWEA/3									NA	NA	NA
EKLGGSAVISLEGKPL	16	sp|P18760|COF1_MOUSE	Cofilin-1	Mouse	Label-free	EKLGGSAVISLEGKPL/3									NA	NA	NA
EKLNGTDPEDVIRNAFA	17	sp|Q9CQ19|MYL9_MOUSE;sp|Q3THE2|ML12B_MOUSE	Myosin regulatory light polypeptide 9	Mouse	Label-free	EKLNGTDPEDVIRNAFA/3									NA	NA	NA
EKPVPAAPVPSPVAPAPVP	19	sp|P97825|JUPI1_MOUSE	Jupiter microtubule associated homolog 1	Mouse	TMT	[TMTpro]-EKPVPAAPVPSPVAPAPVP/3									NA	NA	NA
EKSYELPDGQVITIGNERFR	20	sp|P63260|ACTG_MOUSE;sp|P60710|ACTB_MOUSE;sp|P68033|ACTC_MOUSE;sp|P68134|ACTS_MOUSE;sp|P63268|ACTH_MOUSE;sp|P62737|ACTA_MOUSE	Actin, cytoplasmic 2	Mouse	Label-free	EKSYELPDGQVITIGNERFR/3									NA	NA	NA
EKYVTSAPMPEPGAPG	16	sp|P01872|IGHM_MOUSE	Immunoglobulin heavy constant mu	Mouse	TMT and Label-free	EKYVTSAPM[Oxidation]PEPGAPG/2,[TMTpro]-EKYVTSAPM[Oxidation]PEPGAPG/3									NA	NA	NA
ELDSVLT	7	sp|Q6ZWQ0|SYNE2_MOUSE	Nesprin-2	Mouse	Label-free	ELDSVLT/1									NA	NA	NA
ELEEQLGPVAEETR	14	sp|P08226|APOE_MOUSE	Apolipoprotein E	Mouse	TMT and Label-free	ELEEQLGPVAEETR/2,[TMTpro]-ELEEQLGPVAEETR/3									NA	NA	NA
ELEEQLGPVAEETRA	15	sp|P08226|APOE_MOUSE	Apolipoprotein E	Mouse	TMT and Label-free	ELEEQLGPVAEETRA/2,[TMTpro]-ELEEQLGPVAEETRA/3									NA	NA	NA
ELEEQLGPVAEETRAR	16	sp|P08226|APOE_MOUSE	Apolipoprotein E	Mouse	TMT and Label-free	ELEEQLGPVAEETRAR/3,[TMTpro]-ELEEQLGPVAEETRAR/3									NA	NA	NA
ELEQHLHAIPPTLAMNPQAQ	20	sp|Q6ZQ08|CNOT1_MOUSE	CCR4-NOT transcription complex subunit 1	Mouse	Label-free	ELEQHLHAIPPTLAM[Oxidation]NPQAQ/3									NA	NA	NA
ELFPVFT	7	sp|Q99KU6|CF089_MOUSE	Bombesin receptor-activated protein C6orf89 homolog	Mouse	TMT and Label-free	ELFPVFT/1,[TMTpro]-ELFPVFT/2									NA	NA	NA
ELFPVFTQ	8	sp|Q99KU6|CF089_MOUSE	Bombesin receptor-activated protein C6orf89 homolog	Mouse	TMT and Label-free	ELFPVFTQ/2,[TMTpro]-ELFPVFTQ/2			73.077	45942.5		15.914	22958.8		NA	NA	NA
ELFPVFTQL	9	sp|Q99KU6|CF089_MOUSE	Bombesin receptor-activated protein C6orf89 homolog	Mouse	TMT and Label-free	ELFPVFTQL/2,ELFPVFTQL/1,[TMTpro]-ELFPVFTQL/2	H-2-Kb	SB	5.243	26747.9		0.157	366.29	SB	NA	NA	NA
ELIIGDR	7	sp|Q03265|ATPA_MOUSE;tr|A0A3Q0NHB2|A0A3Q0NHB2_LISMG	ATP synthase subunit alpha, mitochondrial	Mouse	TMT	[TMTpro]-ELIIGDR/2									NA	NA	NA
ELIKTEHAL	9	sp|P59016|VP33B_MOUSE	Vacuolar protein sorting-associated protein 33B	Mouse	TMT and Label-free	ELIKTEHAL/3,ELIKTEHAL/2,[TMTpro]-ELIKTEHAL/3			5.507	26290.5		7.785	17713.9		NA	NA	NA
ELIRVVHQL	9	sp|P01580|IFNG_MOUSE	Interferon gamma	Mouse	TMT and Label-free	ELIRVVHQL/2,ELIRVVHQL/3,[TMTpro]-ELIRVVHQL/3	H-2-Kb	WB	3.426	23087.4		1.753	6600.99	WB	NA	NA	NA
ELITAAHEL	9	sp|Q8BMD6|TM260_MOUSE	Protein O-mannosyl-transferase TMEM260	Mouse	TMT	[TMTpro]-ELITAAHEL/2			4.046	21129.1		6.439	12731.5		NA	NA	NA
ELLPTFHHV	9	sp|Q8K4P7|ST7L_MOUSE	Suppressor of tumorigenicity 7 protein-like	Mouse	TMT	[TMTpro]-ELLPTFHHV/3,[TMTpro]-ELLPTFHHV/2	H-2-Kb	WB	6.643	26192.6		1.504	4412.41	WB	NA	NA	NA
ELLPTVH	7	sp|Q14AI0|DCC1_MOUSE;sp|Q9D0C4|TRM5_MOUSE	Sister chromatid cohesion protein DCC1	Mouse	TMT	[TMTpro]-ELLPTVH/2									NA	NA	NA
ELLPTVHCL	9	sp|Q14AI0|DCC1_MOUSE	Sister chromatid cohesion protein DCC1	Mouse	TMT	[TMTpro]-ELLPTVHCL/2			5.865	28605.9		6.846	17127.1		NA	NA	NA
ELLQHKKK	8	tr|G3X9B1|G3X9B1_MOUSE	HEAT repeat-containing protein 1	Mouse	Label-free	ELLQHKKK/3			89.167	47426.9		60.513	41042.4		NA	NA	NA
ELLRTVHTL	9	tr|E9Q2E4|E9Q2E4_MOUSE	HECT domain E3 ubiquitin protein ligase 4	Mouse	TMT	[TMTpro]-ELLRTVHTL/3	H-2-Db	WB	1.916	16215.8	WB	3.634	9213.65		NA	NA	NA
ELLTELHQL	9	sp|Q9DA08|SGF29_MOUSE	SAGA-associated factor 29	Mouse	TMT and Label-free	ELLTELHQL/2,ELLTELHQL/1,[TMTpro]-ELLTELHQL/2,[TMTpro]-ELLTELHQL/3			5.429	25834.8		4.463	11121.7		NA	NA	NA
ELLYMAHDL	9	sp|Q925U4|EDEM1_MOUSE	ER degradation-enhancing alpha-mannosidase-like protein 1	Mouse	TMT	[TMTpro]-ELLYM[Oxidation]AHDL/2			14.602	27955.7		13.54	15951.8		NA	NA	NA
ELMDTVHNL	9	sp|O08538|ANGP1_MOUSE	Angiopoietin-1	Mouse	TMT and Label-free	ELM[Oxidation]DTVHNL/2,[TMTpro]-ELM[Oxidation]DTVHNL/2			6.782	28772.3		2.328	6264.96		NA	NA	NA
ELMRYAHDL	9	sp|Q8K012|FBP1L_MOUSE	Formin-binding protein 1-like	Mouse	TMT	[TMTpro]-ELM[Oxidation]RYAHDL/3			15.539	27619.6		4.6	6114.22		NA	NA	NA
ELNIIIHQL	9	sp|Q3U1V8|M3K9_MOUSE	Mitogen-activated protein kinase kinase kinase 9	Mouse	TMT and Label-free	ELNIIIHQL/2,[TMTpro]-ELNIIIHQL/2			6.951	29777.3		4.141	14324		NA	NA	NA
ELNSNFRQI	9	sp|Q8BKX6|SMG1_MOUSE	Serine/threonine-protein kinase SMG1	Mouse	TMT and Label-free	ELNSNFRQI/2,[TMTpro]-ELNSNFRQI/2			2.347	13004.9		7.602	13717		NA	NA	NA
ELRVAPEEHPVL	12	sp|P63260|ACTG_MOUSE;sp|P60710|ACTB_MOUSE	Actin, cytoplasmic 2	Mouse	TMT	[TMTpro]-ELRVAPEEHPVL/3			8.933	28689.6		20.855	17060.7		NA	NA	NA
ELRVAPEEHPVLL	13	sp|P63260|ACTG_MOUSE;sp|P60710|ACTB_MOUSE	Actin, cytoplasmic 2	Mouse	TMT	[TMTpro]-ELRVAPEEHPVLL/2									NA	NA	NA
ELRVAPEEHPVLLT	14	sp|P63260|ACTG_MOUSE;sp|P60710|ACTB_MOUSE	Actin, cytoplasmic 2	Mouse	TMT and Label-free	ELRVAPEEHPVLLT/2,ELRVAPEEHPVLLT/3,[TMTpro]-ELRVAPEEHPVLLT/2,[TMTpro]-ELRVAPEEHPVLLT/3									NA	NA	NA
ELSDIAHRI	9	tr|A6ZI46|A6ZI46_MOUSE;sp|P05064|ALDOA_MOUSE	Fructose-bisphosphate aldolase	Mouse	Label-free	ELSDIAHRI/3			20.899	38138.1		13.385	23108.6		NA	NA	NA
ELTPAFSQL	9	sp|Q8CFQ3|AQR_MOUSE	RNA helicase aquarius	Mouse	TMT	[TMTpro]-ELTPAFSQL/2			22.023	38292.4		2.406	5361.2		NA	NA	NA
ELTVVIHDF	9	sp|Q0KL02|TRIO_MOUSE	Triple functional domain protein	Mouse	Label-free	ELTVVIHDF/2			34.333	40173.4		24.79	28909		NA	NA	NA
ELVLLLQI	8	tr|A0A3Q0NFV4|A0A3Q0NFV4_LISMG	Chromosome replication initiation protein dnaD	Listeria	Label-free	ELVLLLQI/1			39.542	38415.2		15.129	22146.8		NA	NA	NA
ELVPHLHNL	9	sp|Q99K10|NLGN1_MOUSE;sp|Q69ZK9|NLGN2_MOUSE	Neuroligin-1	Mouse	TMT and Label-free	ELVPHLHNL/3,[TMTpro]-ELVPHLHNL/3,[TMTpro]-ELVPHLHNL/2	H-2-Kb	WB	3.674	24369.7		0.816	2141.88	WB	NA	NA	NA
EMLEAPHQL	9	sp|P28704|RXRB_MOUSE	Retinoic acid receptor RXR-beta	Mouse	TMT and Label-free	EM[Oxidation]LEAPHQL/2,[TMTpro]-EM[Oxidation]LEAPHQL/2,[TMTpro]-EM[Oxidation]LEAPHQL/3,[TMTpro]-EMLEAPHQL/2	H-2-Db	WB	1.953	19418.6	WB	2.348	8814.14		NA	NA	NA
EMLHELHRL	9	sp|Q2YDW2|MSTO1_MOUSE	Protein misato homolog 1	Mouse	Label-free	EM[Oxidation]LHELHRL/3,EM[Oxidation]LHELHRL/2			4.95	21924.9		2.292	3958.25		NA	NA	NA
EMLKALHAL	9	tr|B1AR10|B1AR10_MOUSE	Myeloid/lymphoid or mixed-lineage leukemia; translocated to, 6	Mouse	TMT	[TMTpro]-EM[Oxidation]LKALHAL/3	H-2-Db	WB	1.797	11502.3	WB	2.339	3406.55		NA	NA	NA
EMLKLGHEL	9	sp|Q8BKT8|HAUS7_MOUSE	HAUS augmin-like complex subunit 7	Mouse	TMT	[TMTpro]-EM[Oxidation]LKLGHEL/3	H-2-Db	WB	0.96	8905.3	WB	3.601	6857.18		NA	NA	NA
EMMDVKHFI	9	sp|P97823|LYPA1_MOUSE	Acyl-protein thioesterase 1	Mouse	TMT and Label-free	EM[Oxidation]M[Oxidation]DVKHFI/3,[TMTpro]-EM[Oxidation]M[Oxidation]DVKHFI/2,[TMTpro]-EM[Oxidation]M[Oxidation]DVKHFI/3			2.894	14578.1		6.174	10738.2		NA	NA	NA
EMTEALHDL	9	sp|Q8BJM3|R3HCL_MOUSE	Coiled-coil domain-containing protein R3HCC1L	Mouse	Label-free	EM[Oxidation]TEALHDL/2			15.297	31332.7		10.457	17614.6		NA	NA	NA
EMVAHIHEL	9	sp|A2AX52|CO6A4_MOUSE	Collagen alpha-4(VI) chain	Mouse	TMT	[TMTpro]-EM[Oxidation]VAHIHEL/3,[TMTpro]-EM[Oxidation]VAHIHEL/2	H-2-Db	WB	0.678	5934.84	WB	1.547	2773.27	WB	NA	NA	NA
EMVPLKY	7	sp|P00405|COX2_MOUSE	Cytochrome c oxidase subunit 2	Mouse	TMT	[TMTpro]-EM[Oxidation]VPLKY/3,[TMTpro]-EM[Oxidation]VPLKY/2									NA	NA	NA
ENALGIGGFGYPAM	14	sp|Q922R8|PDIA6_MOUSE	Protein disulfide-isomerase A6	Mouse	TMT	[TMTpro]-ENALGIGGFGYPAM[Oxidation]/2									NA	NA	NA
ENFRFLSL	8	sp|Q8VEC4|CAHM2_MOUSE	Calcium homeostasis modulator protein 2	Mouse	Label-free	ENFRFLSL/2	H-2-Kb	SB	14.252	30494.9		0.036	23.59	SB	NA	NA	NA
ENFVENL	7	sp|Q8VI75|IPO4_MOUSE	Importin-4	Mouse	TMT and Label-free	ENFVENL/2,[TMTpro]-ENFVENL/2									NA	NA	NA
ENIAQDLNM	9	sp|Q3T9E4|TGTP2_MOUSE;sp|Q62293|TGTP1_MOUSE	T-cell-specific guanine nucleotide triphosphate-binding protein 2	Mouse	TMT	[TMTpro]-ENIAQDLNM[Oxidation]/2			12.926	30891.1		10.942	15207.2		NA	NA	NA
ENSKVLGEAM	10	sp|P26039|TLN1_MOUSE	Talin-1	Mouse	TMT	[TMTpro]-ENSKVLGEAM[Oxidation]/3			19.592	33194.6		38.771	24636.2		NA	NA	NA
ENVFISVHL	9	sp|Q8BMP4|GPER1_MOUSE	G-protein coupled estrogen receptor 1	Mouse	TMT	[TMTpro]-ENVFISVHL/2			6.793	25333.5		2.36	3440.89		NA	NA	NA
ENYDFPVV	8	sp|Q64127|TIF1A_MOUSE	Transcription intermediary factor 1-alpha	Mouse	TMT	[TMTpro]-ENYDFPVV/2	H-2-Kb	SB	33.65	39159.7		0.449	614.42	SB	NA	NA	NA
ENYSFEEL	8	sp|Q7TPH6|MYCB2_MOUSE	E3 ubiquitin-protein ligase MYCBP2	Mouse	TMT	[TMTpro]-ENYSFEEL/2	H-2-Kb	SB	12.745	32456.2		0.103	118.49	SB	Other origin	Other origin	NA
ENYSFLPL	8	sp|Q8VCS6|MED9_MOUSE	Mediator of RNA polymerase II transcription subunit 9	Mouse	TMT	[TMTpro]-ENYSFLPL/2	H-2-Kb	SB	12.681	24162.6		0.068	16	SB	NA	NA	NA
EPIPYEF	7	sp|O09167|RL21_MOUSE	Large ribosomal subunit protein eL21	Mouse	Label-free	EPIPYEF/1									NA	NA	NA
EPIPYEFM	8	sp|O09167|RL21_MOUSE	Large ribosomal subunit protein eL21	Mouse	TMT	[TMTpro]-EPIPYEFM[Oxidation]/2			23.473	36184.9		11.508	19880.6		NA	NA	NA
EPIPYEFMA	9	sp|O09167|RL21_MOUSE	Large ribosomal subunit protein eL21	Mouse	TMT and Label-free	EPIPYEFM[Oxidation]A/2,EPIPYEFM[Oxidation]A/1,[TMTpro]-EPIPYEFM[Oxidation]A/2			43.059	41510		33.302	30835.6		NA	NA	NA
EPMQTGIK	8	sp|Q03265|ATPA_MOUSE	ATP synthase subunit alpha, mitochondrial	Mouse	TMT	[TMTpro]-EPM[Oxidation]QTGIK/3,[TMTpro]-EPM[Oxidation]QTGIK/2			75.455	45854.1		74.13	40469.6		NA	NA	NA
EPPPAYEPPAPAPAPLPPPS	20	sp|O35609|SCAM3_MOUSE	Secretory carrier-associated membrane protein 3	Mouse	TMT	[TMTpro]-EPPPAYEPPAPAPAPLPPPS/3									NA	NA	NA
EPVSLTL	7	sp|P10404|ENV1_MOUSE;sp|P11370|ENV2_MOUSE	MLV-related proviral Env polyprotein	Mouse	TMT	[TMTpro]-EPVSLTL/2									NA	NA	NA
EQDGILHTL	9	sp|Q9ER64|OSBL5_MOUSE	Oxysterol-binding protein-related protein 5	Mouse	TMT and Label-free	EQDGILHTL/2,[TMTpro]-EQDGILHTL/2	H-2-Db	WB	1.023	19335	WB	7.265	19965.3		NA	NA	NA
EQDIVLHGL	9	sp|B1AVY7|KI16B_MOUSE	Kinesin-like protein KIF16B	Mouse	TMT	[TMTpro]-EQDIVLHGL/2			5.288	29993.6		9.728	18135.9		NA	NA	NA
EQEEYQREGIEWNF	14	sp|Q61879|MYH10_MOUSE;sp|Q8VDD5|MYH9_MOUSE;sp|O08638|MYH11_MOUSE	Myosin-10	Mouse	Label-free	EQEEYQREGIEWNF/2									NA	NA	NA
EQEMATAASSSSL	13	sp|P63260|ACTG_MOUSE;sp|P60710|ACTB_MOUSE	Actin, cytoplasmic 2	Mouse	TMT	[TMTpro]-EQEM[Oxidation]ATAASSSSL/2									NA	NA	NA
EQEMATAASSSSLEKS	16	sp|P63260|ACTG_MOUSE;sp|P60710|ACTB_MOUSE	Actin, cytoplasmic 2	Mouse	TMT	[TMTpro]-EQEM[Oxidation]ATAASSSSLEKS/3									NA	NA	NA
EQESLIHRL	9	tr|Q31099|Q31099_MOUSE	H2-M beta 2	Mouse	TMT and Label-free	EQESLIHRL/2,EQESLIHRL/3,[TMTpro]-EQESLIHRL/3			4.31	29577.2		6.37	17998.5		NA	NA	NA
EQGQAIDDLMPAQK	14	sp|Q04447|KCRB_MOUSE	Creatine kinase B-type	Mouse	TMT	[TMTpro]-EQGQAIDDLM[Oxidation]PAQK/3									NA	NA	NA
EQHIDPHVL	9	sp|Q6DFW5|AT11B_MOUSE	Phospholipid-transporting ATPase IF	Mouse	TMT	[TMTpro]-EQHIDPHVL/3	H-2-Db	WB	1.202	18710.6	WB	18.679	31052.2		NA	NA	NA
EQIYYAGPVNNPGLDVP	17	sp|O88188|LY86_MOUSE	Lymphocyte antigen 86	Mouse	TMT	[TMTpro]-EQIYYAGPVNNPGLDVP/3									NA	NA	NA
EQIYYAGPVNNPGLDVPQ	18	sp|O88188|LY86_MOUSE	Lymphocyte antigen 86	Mouse	TMT	[TMTpro]-EQIYYAGPVNNPGLDVPQ/2,[TMTpro]-EQIYYAGPVNNPGLDVPQ/3									NA	NA	NA
EQLDTHMEL	9	sp|Q9QXZ0|MACF1_MOUSE	Microtubule-actin cross-linking factor 1, isoforms 1/2/3/4	Mouse	TMT and Label-free	EQLDTHM[Oxidation]EL/2,[TMTpro]-EQLDTHM[Oxidation]EL/2	H-2-Db	WB	1.632	18197.7	WB	3.55	9775.41		NA	NA	NA
EQLEFIH	7	sp|P97303|BACH2_MOUSE	Transcription regulator protein BACH2	Mouse	TMT and Label-free	EQLEFIH/2,[TMTpro]-EQLEFIH/2									NA	NA	NA
EQLEFIHD	8	sp|P97303|BACH2_MOUSE	Transcription regulator protein BACH2	Mouse	TMT	[TMTpro]-EQLEFIHD/2			73.846	44909.9		34.3	27041.5		NA	NA	NA
EQLEFIHDI	9	sp|P97303|BACH2_MOUSE	Transcription regulator protein BACH2	Mouse	TMT and Label-free	EQLEFIHDI/2,EQLEFIHDI/1,[TMTpro]-EQLEFIHDI/2			2.049	14764.9		3.617	6606.93		NA	NA	NA
EQLEVHHSL	9	sp|Q91ZU6|DYST_MOUSE	Dystonin	Mouse	Label-free	EQLEVHHSL/2	H-2-Db	WB	0.814	13763.3	WB	1.694	6389.83	WB	NA	NA	NA
EQLFQEHRL	9	sp|Q8BHY8|SNX14_MOUSE	Sorting nexin-14	Mouse	TMT and Label-free	EQLFQEHRL/3,EQLFQEHRL/2,[TMTpro]-EQLFQEHRL/3,[TMTpro]-EQLFQEHRL/2			5.581	28152.4		5.984	13225.9		NA	NA	NA
EQLGQIHYI	9	sp|Q148W0|AT8B1_MOUSE	Phospholipid-transporting ATPase IC	Mouse	TMT and Label-free	EQLGQIHYI/2,[TMTpro]-EQLGQIHYI/2	H-2-Db	WB	0.938	9567.5	WB	10.84	18383.1		NA	NA	NA
EQLLLHKM	8	sp|P42225|STAT1_MOUSE	Signal transducer and activator of transcription 1	Mouse	TMT	[TMTpro]-EQLLLHKM[Oxidation]/3			14.056	33920.7		4.277	12066.5		NA	NA	NA
EQLNINHMI	9	sp|E9Q735|UBE4A_MOUSE	Ubiquitin conjugation factor E4 A	Mouse	TMT and Label-free	EQLNINHM[Oxidation]I/2,[TMTpro]-EQLNINHM[Oxidation]I/2			2.482	18366.4		13.717	21232.4		NA	NA	NA
EQLPFSHPL	9	sp|Q9D2R0|AACS_MOUSE	Acetoacetyl-CoA synthetase	Mouse	TMT	[TMTpro]-EQLPFSHPL/2	H-2-Db	WB	0.548	7249.57	WB	0.78	931.66	WB	NA	NA	NA
EQLQLQHKF	9	sp|Q99MR1|GGYF1_MOUSE	GRB10-interacting GYF protein 1	Mouse	TMT	[TMTpro]-EQLQLQHKF/3			2.821	24807.3		5.051	16083.4		NA	NA	NA
EQLVHFHVM	9	sp|P0C7N9|PSMG4_MOUSE	Proteasome assembly chaperone 4	Mouse	TMT	[TMTpro]-EQLVHFHVM[Oxidation]/3	H-2-Db	SB	0.349	3290.3	SB	1.267	2108.28	WB	NA	NA	NA
EQMEFPLL	8	sp|Q9Z103|ADNP_MOUSE	Activity-dependent neuroprotector homeobox protein	Mouse	TMT	[TMTpro]-EQM[Oxidation]EFPLL/2	H-2-Kb	SB	12.785	31909.5		0.498	794.12	SB	NA	NA	NA
EQMSHFRTL	9	sp|P00920|CAH2_MOUSE	Carbonic anhydrase 2	Mouse	TMT and Label-free	EQM[Oxidation]SHFRTL/3,EQM[Oxidation]SHFRTL/2,[TMTpro]-EQM[Oxidation]SHFRTL/3	H-2-Kb	SB	0.57	6308.56	WB	0.279	337.34	SB	NA	NA	NA
EQNHLLHLV	9	sp|Q00558|HAP40_MOUSE	40-kDa huntingtin-associated protein	Mouse	TMT	[TMTpro]-EQNHLLHLV/3			5.534	23595.5		8.887	15888.8		NA	NA	NA
EQNYIPHVM	9	sp|P09242|PPBT_MOUSE	Alkaline phosphatase, tissue-nonspecific isozyme	Mouse	TMT	[TMTpro]-EQNYIPHVM[Oxidation]/2			2.263	21382		11.706	22490.4		NA	NA	NA
EQPNIVHDL	9	sp|Q9JK23|PSMG1_MOUSE	Proteasome assembly chaperone 1	Mouse	TMT and Label-free	EQPNIVHDL/2,[TMTpro]-EQPNIVHDL/2	H-2-Db	WB	1.715	21778.5	WB	7.178	20382		NA	NA	NA
EQPTLPVL	8	sp|P46935|NEDD4_MOUSE	E3 ubiquitin-protein ligase NEDD4	Mouse	TMT	[TMTpro]-EQPTLPVL/2			5.984	32304.9		4.238	15971.3		NA	NA	NA
EQQWVSHTF	9	sp|Q5U430|UBR3_MOUSE	E3 ubiquitin-protein ligase UBR3	Mouse	TMT and Label-free	EQQWVSHTF/2,[TMTpro]-EQQWVSHTF/2			6.561	31347.3		8.107	15655.3		NA	NA	NA
EQSDLVHRI	9	sp|Q9D8W5|PSD12_MOUSE	26S proteasome non-ATPase regulatory subunit 12	Mouse	Label-free	EQSDLVHRI/3,EQSDLVHRI/2			3.751	28194.2		7.51	20692.2		NA	NA	NA
EQVALVHRL	9	sp|P97452|BOP1_MOUSE	Ribosome biogenesis protein BOP1	Mouse	TMT and Label-free	EQVALVHRL/3,EQVALVHRL/2,[TMTpro]-EQVALVHRL/3,[TMTpro]-EQVALVHRL/2	H-2-Db	WB	1.992	18385.7	WB	2.864	8176.62		NA	NA	NA
EQVFGTADL	9	sp|Q91WN1|DNJC9_MOUSE	DnaJ homolog subfamily C member 9	Mouse	TMT and Label-free	EQVFGTADL/2,EQVFGTADL/1,[TMTpro]-EQVFGTADL/2			11.344	26694.1		19.836	19966.8		NA	NA	NA
EQVFGTADLYQ	11	sp|Q91WN1|DNJC9_MOUSE	DnaJ homolog subfamily C member 9	Mouse	TMT	[TMTpro]-EQVFGTADLYQ/2			67.941	42379.5		84.688	36563.1		NA	NA	NA
EQVRYEHRF	9	sp|Q6PHQ8|NAA35_MOUSE	N-alpha-acetyltransferase 35, NatC auxiliary subunit	Mouse	Label-free	EQVRYEHRF/3			13.027	33593.1		4.117	9639.92		NA	NA	NA
EQYIYPTI	8	sp|Q9WU56|PUS1_MOUSE	Pseudouridylate synthase 1 homolog	Mouse	TMT	[TMTpro]-EQYIYPTI/2	H-2-Kb	SB	9.022	26817.7		0.386	436.7	SB	NA	NA	NA
ERLPLYLRL	9	sp|Q9JLV2|TP4AP_MOUSE	Short transient receptor potential channel 4-associated protein	Mouse	Label-free	ERLPLYLRL/3	H-2-Kb	WB	13.692	33634.2		1.589	4662.23	WB	NA	NA	NA
ERTSSISPSTGEHELSAGF	19	sp|P51675|CCR1_MOUSE	C-C chemokine receptor type 1	Mouse	Label-free	ERTSSISPSTGEHELSAGF/3									NA	NA	NA
ERYYSGLIYT	10	sp|Q6URW6|MYH14_MOUSE;sp|Q8VDD5|MYH9_MOUSE	Myosin-14	Mouse	Label-free	ERYYSGLIYT/2			49.833	36415.4		32.776	16166.1		NA	NA	NA
ERYYSGLIYTYSG	13	sp|Q6URW6|MYH14_MOUSE;sp|Q8VDD5|MYH9_MOUSE	Myosin-14	Mouse	Label-free	ERYYSGLIYTYSG/2									NA	NA	NA
ESAISNLDYI	10	sp|Q9R0C8|VAV3_MOUSE	Guanine nucleotide exchange factor VAV3	Mouse	TMT	[TMTpro]-ESAISNLDYI/2	H-2-Db	SB	0.036	11.4	SB	27.409	9501.26		NA	NA	NA
ESFSDYPPL	9	sp|P10126|EF1A1_MOUSE	Elongation factor 1-alpha 1	Mouse	TMT	[TMTpro]-ESFSDYPPL/2	H-2-Db	WB	0.643	4598.16	WB	0.783	256.09	WB	Spleen	Spleen	NA
ESFSDYPPLGR	11	sp|P10126|EF1A1_MOUSE	Elongation factor 1-alpha 1	Mouse	TMT	[TMTpro]-ESFSDYPPLGR/2			49.667	38364.5		36.31	14590.9		NA	NA	NA
ESFTFPEL	8	sp|P29416|HEXA_MOUSE	Beta-hexosaminidase subunit alpha	Mouse	TMT	[TMTpro]-ESFTFPEL/2	H-2-Kb	SB	6.804	26171.9		0.032	25.65	SB	NA	NA	NA
ESIDYYPSL	9	sp|P50652|FANCC_MOUSE	Fanconi anemia group C protein homolog	Mouse	TMT	[TMTpro]-ESIDYYPSL/2	H-2-Kb	SB	2.334	18686.1		0.049	44.97	SB	NA	NA	NA
ESIPLIL	7	sp|Q91VR5|DDX1_MOUSE	ATP-dependent RNA helicase DDX1	Mouse	TMT	[TMTpro]-ESIPLIL/2									NA	NA	NA
ESIPLILGGGDVL	13	sp|Q91VR5|DDX1_MOUSE	ATP-dependent RNA helicase DDX1	Mouse	TMT and Label-free	ESIPLILGGGDVL/2,[TMTpro]-ESIPLILGGGDVL/2									NA	NA	NA
ESIRMLHAL	9	tr|B1AQP7|B1AQP7_MOUSE;tr|Q3UZ24|Q3UZ24_MOUSE	Apolipoprotein L 7b	Mouse	TMT	[TMTpro]-ESIRM[Oxidation]LHAL/3	H-2-Db	SB	0.336	2686.44	SB	1.022	1190.36	WB	NA	NA	NA
ESLKQLHGF	9	sp|Q8BT07|CEP55_MOUSE	Centrosomal protein of 55 kDa	Mouse	TMT	[TMTpro]-ESLKQLHGF/3			7.985	29802.1		4.717	10933.8		NA	NA	NA
ESLTYASM	8	sp|Q3U7U4|CA162_MOUSE	Transmembrane protein C1orf162 homolog	Mouse	TMT	[TMTpro]-ESLTYASM[Oxidation]/2	H-2-Kb	SB	13.357	30202		0.405	190.23	SB	NA	NA	NA
ESLVYTTL	8	sp|Q921M3|SF3B3_MOUSE	Splicing factor 3B subunit 3	Mouse	TMT	[TMTpro]-ESLVYTTL/2	H-2-Kb	SB	6.668	25192.5		0.124	121.19	SB	NA	NA	NA
ESPELLEL	8	sp|Q9JI13|SAS10_MOUSE	Something about silencing protein 10	Mouse	TMT	[TMTpro]-ESPELLEL/2	H-2-Kb	WB	6.67	31397.2		1.277	6356.38	WB	NA	NA	NA
ESPELLLV	8	tr|E9PZP8|E9PZP8_MOUSE	HECT and RLD domain containing E3 ubiquitin protein ligase family member 1	Mouse	TMT	[TMTpro]-ESPELLLV/2			20.696	36347.3		4.688	11640.9		NA	NA	NA
ESPGLLPSL	9	sp|Q8R1H8|BATF2_MOUSE	Basic leucine zipper transcriptional factor ATF-like 2	Mouse	TMT	[TMTpro]-ESPGLLPSL/2	H-2-Db	WB	0.703	14034.7	WB	0.87	2948.44	WB	NA	NA	NA
ESPLLFKF	8	sp|P26041|MOES_MOUSE	Moesin	Mouse	TMT and Label-free	ESPLLFKF/2,[TMTpro]-ESPLLFKF/3			8.034	35803.6		2.441	7705.73		NA	NA	NA
ESPNIQFF	8	sp|Q6GYP7|RGPA1_MOUSE	Ral GTPase-activating protein subunit alpha-1	Mouse	TMT	[TMTpro]-ESPNIQFF/2			2.635	22320.3		5.555	15400.1		NA	NA	NA
ESPVALLL	8	sp|Q91YQ5|RPN1_MOUSE	Dolichyl-diphosphooligosaccharide--protein glycosyltransferase subunit 1	Mouse	TMT and Label-free	ESPVALLL/1,[TMTpro]-ESPVALLL/2			12.127	32357.7		2.462	6088.54		NA	NA	NA
ESPVYLVV	8	sp|Q8BIY1|GPTC3_MOUSE	G patch domain-containing protein 3	Mouse	TMT	[TMTpro]-ESPVYLVV/2	H-2-Kb	WB	17.169	32377.3		1.577	3110.59	WB	NA	NA	NA
ESQSVIHNL	9	tr|Q6NXL1|Q6NXL1_MOUSE	Sec24 related gene family, member D (S. cerevisiae)	Mouse	Label-free	ESQSVIHNL/2			4.502	28781.3		2.221	7006.87		NA	NA	NA
ESRVSDTGSAGLML	14	sp|P27773|PDIA3_MOUSE	Protein disulfide-isomerase A3	Mouse	Label-free	ESRVSDTGSAGLM[Oxidation]L/2									NA	NA	NA
ESSSLGQQLNL	11	sp|Q00623|APOA1_MOUSE	Apolipoprotein A-I	Mouse	TMT	[TMTpro]-ESSSLGQQLNL/2			21.085	33641.8		23.218	15300.2		NA	NA	NA
ESSSLGQQLNLNL	13	sp|Q00623|APOA1_MOUSE	Apolipoprotein A-I	Mouse	TMT	[TMTpro]-ESSSLGQQLNLNL/2									NA	NA	NA
ESTLIALL	8	sp|P23738|DCHS_MOUSE	Histidine decarboxylase	Mouse	TMT	[TMTpro]-ESTLIALL/2			31.041	38128.2		3.546	5535.8		NA	NA	NA
ESTLLEEL	8	sp|Q0GUM3|IRB10_MOUSE	Interferon-gamma-inducible GTPase 10	Mouse	TMT	[TMTpro]-ESTLLEEL/2			22.227	37163.3		8.981	16778.7		NA	NA	NA
ESYIFTLL	8	sp|Q80TA9|EPG5_MOUSE	Ectopic P granules protein 5 homolog	Mouse	Label-free	ESYIFTLL/1	H-2-Kb	SB	8.241	25762.3		0.016	10.73	SB	NA	NA	NA
ESYKDSTLIMQL	12	sp|Q9CQV8|1433B_MOUSE;sp|P62259|1433E_MOUSE;sp|P63101|1433Z_MOUSE	14-3-3 protein beta/alpha	Mouse	TMT	[TMTpro]-ESYKDSTLIM[Oxidation]QL/3			19.413	30761.7		13.29	7713.66		NA	NA	NA
ESYSFEARM	9	sp|Q9CQG3|ZMY19_MOUSE	Zinc finger MYND domain-containing protein 19	Mouse	Label-free	ESYSFEARM[Oxidation]/2	H-2-Kb	SB	4.668	18463.8		0.093	34.77	SB	Spleen	Spleen	NA
ETAEAYLGK	9	sp|P20029|BIP_MOUSE	Endoplasmic reticulum chaperone BiP	Mouse	TMT	[TMTpro]-ETAEAYLGK/3			62.083	44902.1		34.12	28377.5		NA	NA	NA
ETALLSSGF	9	sp|P07901|HS90A_MOUSE;sp|P11499|HS90B_MOUSE	Heat shock protein HSP 90-alpha	Mouse	TMT	[TMTpro]-ETALLSSGF/2			22.641	36865.4		8.482	11615.7		NA	NA	NA
ETDPANRDR	9	sp|P13020|GELS_MOUSE	Gelsolin	Mouse	TMT	[TMTpro]-ETDPANRDR/2			76.818	47239		74.13	42895.7		NA	NA	NA
ETFNTPAM	8	sp|P63260|ACTG_MOUSE;sp|P60710|ACTB_MOUSE;sp|Q9QY84|ACL7A_MOUSE	Actin, cytoplasmic 2	Mouse	TMT	[TMTpro]-ETFNTPAM[Oxidation]/2			6.39	27220.6		3.308	6079.98		NA	NA	NA
ETFNTPAMY	9	sp|P63260|ACTG_MOUSE;sp|P60710|ACTB_MOUSE	Actin, cytoplasmic 2	Mouse	TMT	[TMTpro]-ETFNTPAM[Oxidation]Y/2			23.714	39123.2		12.775	17449.3		NA	NA	NA
ETFNTPAMYV	10	sp|P63260|ACTG_MOUSE;sp|P60710|ACTB_MOUSE	Actin, cytoplasmic 2	Mouse	TMT	[TMTpro]-ETFNTPAM[Oxidation]YV/2			17.629	29858.5		18.097	11048		NA	NA	NA
ETFNTPAMYVA	11	sp|P63260|ACTG_MOUSE;sp|P60710|ACTB_MOUSE	Actin, cytoplasmic 2	Mouse	TMT	[TMTpro]-ETFNTPAM[Oxidation]YVA/2			43.412	38241		43.792	22593.1		NA	NA	NA
ETFNTPAMYVAIQ	13	sp|P63260|ACTG_MOUSE;sp|P60710|ACTB_MOUSE	Actin, cytoplasmic 2	Mouse	TMT	[TMTpro]-ETFNTPAM[Oxidation]YVAIQ/2									NA	NA	NA
ETFNVPAM	8	sp|P68033|ACTC_MOUSE;sp|P68134|ACTS_MOUSE;sp|P63268|ACTH_MOUSE;sp|P62737|ACTA_MOUSE	Actin, alpha cardiac muscle 1	Mouse	TMT	[TMTpro]-ETFNVPAM[Oxidation]/2			5.817	26061.4		2.425	4578.1		NA	NA	NA
ETIPEEVGIVMSPGP	15	sp|Q9DBT5|AMPD2_MOUSE	AMP deaminase 2	Mouse	TMT	[TMTpro]-ETIPEEVGIVM[Oxidation]SPGP/2,[TMTpro]-ETIPEEVGIVM[Oxidation]SPGP/3									NA	NA	NA
ETMLNSNINDLL	12	sp|Q9DCH4|EIF3F_MOUSE	Eukaryotic translation initiation factor 3 subunit F	Mouse	TMT	[TMTpro]-ETM[Oxidation]LNSNINDLL/2			4.416	7356.4		52.348	18340		NA	NA	NA
ETPDIKLFG	9	sp|P97461|RS5_MOUSE	Small ribosomal subunit protein uS7	Mouse	TMT	[TMTpro]-ETPDIKLFG/2			35.576	41671.5		42.778	32693.4		NA	NA	NA
ETPVYANL	8	sp|P15066|JUND_MOUSE	Transcription factor JunD	Mouse	TMT and Label-free	ETPVYANL/1,[TMTpro]-ETPVYANL/2	H-2-Kb	SB	23.848	38494.3		0.242	285.86	SB	NA	NA	NA
ETTNSLLDL	9	sp|Q14C51|PTCD3_MOUSE	Small ribosomal subunit protein mS39	Mouse	TMT	[TMTpro]-ETTNSLLDL/2			21.603	38126.2		23.25	22723.3		NA	NA	NA
ETTSLPVVV	9	sp|P42225|STAT1_MOUSE	Signal transducer and activator of transcription 1	Mouse	TMT	[TMTpro]-ETTSLPVVV/2			16.276	34186		16.666	24607.6		NA	NA	NA
ETTSLPVVVI	10	sp|P42225|STAT1_MOUSE	Signal transducer and activator of transcription 1	Mouse	TMT	[TMTpro]-ETTSLPVVVI/2			31.776	36818.8		53.636	29404.9		NA	NA	NA
ETVVPVYFA	9	sp|Q8VCM8|NCLN_MOUSE	BOS complex subunit NCLN	Mouse	TMT	[TMTpro]-ETVVPVYFA/2			15.42	30658.7		28.217	25371.7		NA	NA	NA
EVAELLVHQ	9	sp|Q80SY4|MIB1_MOUSE	E3 ubiquitin-protein ligase MIB1	Mouse	Label-free	EVAELLVHQ/2			54.778	43667.4		33.226	33642.6		NA	NA	NA
EVAQFDFPSL	10	sp|Q0GUM3|IRB10_MOUSE	Interferon-gamma-inducible GTPase 10	Mouse	TMT	[TMTpro]-EVAQFDFPSL/2			19.342	30114.5		3.637	2324.27		NA	NA	NA
EVDDWEF	7	sp|Q3UUJ4|STRAA_MOUSE	STE20-related kinase adapter protein alpha	Mouse	TMT	[TMTpro]-EVDDWEF/2									NA	NA	NA
EVFDFRGM	8	sp|P28660|NCKP1_MOUSE	Nck-associated protein 1	Mouse	TMT	[TMTpro]-EVFDFRGM[Oxidation]/2	H-2-Kb	SB	39.75	41240.5		0.381	393.28	SB	NA	NA	NA
EVFDFRGMRL	10	sp|P28660|NCKP1_MOUSE	Nck-associated protein 1	Mouse	TMT and Label-free	EVFDFRGM[Oxidation]RL/3,EVFDFRGM[Oxidation]RL/2,[TMTpro]-EVFDFRGM[Oxidation]RL/3,[TMTpro]-EVFDFRGM[Oxidation]RL/2	H-2-Kb	WB	23.268	35749.8		1.084	576.58	WB	NA	NA	NA
EVFLNDPATEGIIL	14	sp|Q9WUM5|SUCA_MOUSE	Succinate--CoA ligase [ADP/GDP-forming] subunit alpha, mitochondrial	Mouse	Label-free	EVFLNDPATEGIIL/2									NA	NA	NA
EVGGEALGRL	10	sp|P02089|HBB2_MOUSE;sp|P02104|HBE_MOUSE;tr|A8DUK4|A8DUK4_MOUSE;sp|P02088|HBB1_MOUSE	Hemoglobin subunit beta-2	Mouse	Label-free	EVGGEALGRL/2			58.333	43345		38.171	22931.3		NA	NA	NA
EVGGEALGRLL	11	sp|P02089|HBB2_MOUSE;sp|P02104|HBE_MOUSE;tr|A8DUK4|A8DUK4_MOUSE;sp|P02088|HBB1_MOUSE	Hemoglobin subunit beta-2	Mouse	TMT and Label-free	EVGGEALGRLL/2,[TMTpro]-EVGGEALGRLL/2			43.588	40389.1		46.15	25541.6		NA	NA	NA
EVIDFSHGL	9	sp|Q99JW1|AB17A_MOUSE;sp|Q8VCV1|AB17C_MOUSE;sp|Q7M759|AB17B_MOUSE	Alpha/beta hydrolase domain-containing protein 17A	Mouse	TMT	[TMTpro]-EVIDFSHGL/2	H-2-Kb	SB	8.687	32467.8		0.363	573.78	SB	NA	NA	NA
EVIETLHKL	9	sp|Q9WUJ8|ORC6_MOUSE	Origin recognition complex subunit 6	Mouse	TMT	[TMTpro]-EVIETLHKL/3	H-2-Kb	WB	2.799	24125.2		0.963	4880.99	WB	NA	NA	NA
EVISTLHYF	9	sp|Q8K3G9|DP13B_MOUSE	DCC-interacting protein 13-beta	Mouse	Label-free	EVISTLHYF/2			2.97	17612.1		2.14	5285.35		NA	NA	NA
EVKLGTFSKPGGY	13	sp|Q9Z0E6|GBP2_MOUSE	Guanylate-binding protein 2	Mouse	Label-free	EVKLGTFSKPGGY/3,EVKLGTFSKPGGY/2									NA	NA	NA
EVKLGTFSKPGGYYL	15	sp|Q9Z0E6|GBP2_MOUSE	Guanylate-binding protein 2	Mouse	Label-free	EVKLGTFSKPGGYYL/2,EVKLGTFSKPGGYYL/3									NA	NA	NA
EVKLGTFSKPGGYYLF	16	sp|Q9Z0E6|GBP2_MOUSE	Guanylate-binding protein 2	Mouse	Label-free	EVKLGTFSKPGGYYLF/3									NA	NA	NA
EVLKTNGLLV	10	sp|P19253|RL13A_MOUSE	Large ribosomal subunit protein uL13	Mouse	TMT	[TMTpro]-EVLKTNGLLV/3			9.538	20921.2		41.963	26093		NA	NA	NA
EVLRVTHEL	9	sp|O88685|PRS6A_MOUSE	26S proteasome regulatory subunit 6A	Mouse	TMT and Label-free	EVLRVTHEL/3,EVLRVTHEL/2,[TMTpro]-EVLRVTHEL/2,[TMTpro]-EVLRVTHEL/3			3.243	23378.5		2.285	6728.34		NA	NA	NA
EVLTSLKA	8	sp|Q8BWG4|K1755_MOUSE	Uncharacterized protein KIAA1755 homolog	Mouse	Label-free	EVLTSLKA/2			70.769	45130.6		31.836	32094.8		NA	NA	NA
EVNTVLHGF	9	sp|Q8CIG8|ANM5_MOUSE	Protein arginine N-methyltransferase 5	Mouse	TMT	[TMTpro]-EVNTVLHGF/2			23.536	39024.8		7.271	15406.1		NA	NA	NA
EVQALPTPL	9	sp|Q9CRB2|NHP2_MOUSE	H/ACA ribonucleoprotein complex subunit 2	Mouse	TMT	[TMTpro]-EVQALPTPL/2			5.326	24689.5		8.255	10902.1		NA	NA	NA
EVYDFSSL	8	sp|Q8K442|ABC8A_MOUSE	ABC-type organic anion transporter ABCA8A	Mouse	TMT	[TMTpro]-EVYDFSSL/2	H-2-Kb	SB	21	37365.4		0.032	32.54	SB	NA	NA	NA
EVYLFSHI	8	tr|B2RXS3|B2RXS3_MOUSE	S phase cyclin A-associated protein in the ER	Mouse	TMT and Label-free	EVYLFSHI/2,EVYLFSHI/1,[TMTpro]-EVYLFSHI/2	H-2-Kb	SB	19.451	31805.1		0.066	38.43	SB	NA	NA	NA
EVYSFSGL	8	sp|Q9D722|OSER1_MOUSE	Oxidative stress-responsive serine-rich protein 1	Mouse	TMT	[TMTpro]-EVYSFSGL/2	H-2-Kb	SB	30.904	38679.6		0.043	21.17	SB	NA	NA	NA
EYNNIEGMIL	10	sp|Q6ZWX6|IF2A_MOUSE	Eukaryotic translation initiation factor 2 subunit 1	Mouse	TMT	[TMTpro]-EYNNIEGM[Oxidation]IL/2			36.452	37765.7		31.06	23012.8		NA	NA	NA
EYQREGIEWNF	11	sp|Q61879|MYH10_MOUSE;sp|Q8VDD5|MYH9_MOUSE;sp|O08638|MYH11_MOUSE	Myosin-10	Mouse	Label-free	EYQREGIEWNF/2			28.424	34287.1		35.478	27445.6		NA	NA	NA
FAAILGIAGG	10	tr|A0A5F8MPY0|A0A5F8MPY0_MOUSE	MCG1034862	Mouse	TMT	[TMTpro]-FAAILGIAGG/2			62.5	27755		86.538	26770.5		NA	NA	NA
FAAPFFIVRHQLLKK	15	sp|P17665|COX7C_MOUSE	Cytochrome c oxidase subunit 7C, mitochondrial	Mouse	Label-free	FAAPFFIVRHQLLKK/5,FAAPFFIVRHQLLKK/3									NA	NA	NA
FAEQPRQDLD	10	sp|Q91ZR2|SNX18_MOUSE	Sorting nexin-18	Mouse	Label-free	FAEQPRQDLD/2			54	39368.2		73.478	35620.5		NA	NA	NA
FAEQPRQDLDPVM	13	sp|Q91ZR2|SNX18_MOUSE	Sorting nexin-18	Mouse	TMT and Label-free	FAEQPRQDLDPVM[Oxidation]/2,[TMTpro]-FAEQPRQDLDPVM[Oxidation]/3									NA	NA	NA
FAEQPRQDLDPVMDL	15	sp|Q91ZR2|SNX18_MOUSE	Sorting nexin-18	Mouse	TMT and Label-free	FAEQPRQDLDPVM[Oxidation]DL/2,FAEQPRQDLDPVMDL/2,[TMTpro]-FAEQPRQDLDPVM[Oxidation]DL/3,[TMTpro]-FAEQPRQDLDPVM[Oxidation]DL/2									NA	NA	NA
FAFRNFLYL	9	sp|Q6DIC0|SMCA2_MOUSE	Probable global transcription activator SNF2L2	Mouse	Label-free	FAFRNFLYL/2	H-2-Db	SB	0.001	3.37	SB	0.069	12.03	SB	Spleen	NA	Spleen
FAGDDAPRAVFPS	13	sp|P63260|ACTG_MOUSE;sp|P60710|ACTB_MOUSE;sp|P68033|ACTC_MOUSE;sp|P68134|ACTS_MOUSE;sp|P63268|ACTH_MOUSE;sp|P62737|ACTA_MOUSE	Actin, cytoplasmic 2	Mouse	TMT and Label-free	FAGDDAPRAVFPS/2,[TMTpro]-FAGDDAPRAVFPS/3,[TMTpro]-FAGDDAPRAVFPS/2									NA	NA	NA
FAGINQDLL	9	sp|Q91XQ0|DYH8_MOUSE	Dynein axonemal heavy chain 8	Mouse	TMT	[TMTpro]-FAGINQDLL/2	H-2-Db	SB	0.004	10.38	SB	10.499	7963.24		Spleen	NA	Spleen
FAGSLGLTS	9	sp|Q99PA5|NKG7_MOUSE	Protein NKG7	Mouse	TMT	[TMTpro]-FAGSLGLTS/2			8.22	18690.3		54.091	27174.7		NA	NA	NA
FAHHNRYVL	9	sp|P16879|FES_MOUSE	Tyrosine-protein kinase Fes/Fps	Mouse	TMT and Label-free	FAHHNRYVL/3,FAHHNRYVL/2,[TMTpro]-FAHHNRYVL/3	H-2-Db	SB	0.012	23.37	SB	2.752	2151.61		Spleen	NA	Spleen
FAHIDGDHL	9	sp|O35286|DHX15_MOUSE	ATP-dependent RNA helicase DHX15	Mouse	TMT and Label-free	FAHIDGDHL/3,[TMTpro]-FAHIDGDHL/3,[TMTpro]-FAHIDGDHL/2	H-2-Db	SB	0.028	114.33	SB	8.671	10846.5		Spleen	NA	Spleen
FAHTNIESL	9	sp|P27773|PDIA3_MOUSE	Protein disulfide-isomerase A3	Mouse	TMT and Label-free	FAHTNIESL/2,[TMTpro]-FAHTNIESL/2	H-2-Db	SB	0.001	5.68	SB	0.951	1817.14	WB	Spleen	NA	Spleen
FAIDDHDYL	9	sp|Q91XU3|PI42C_MOUSE	Phosphatidylinositol 5-phosphate 4-kinase type-2 gamma	Mouse	TMT and Label-free	FAIDDHDYL/2,[TMTpro]-FAIDDHDYL/2	H-2-Db	SB	0.013	33.24	SB	2.872	3407.84		Spleen	NA	Spleen
FAIQNPT	7	sp|Q9D2H6|SP2_MOUSE	Transcription factor Sp2	Mouse	TMT	[TMTpro]-FAIQNPT/2									NA	NA	NA
FAIQNPTLI	9	sp|Q9D2H6|SP2_MOUSE	Transcription factor Sp2	Mouse	TMT and Label-free	FAIQNPTLI/2,FAIQNPTLI/1,[TMTpro]-FAIQNPTLI/2	H-2-Db	SB	0.001	5.55	SB	2.494	4085.35		Spleen	NA	Spleen
FAIRNILD	8	sp|Q8CAS9|PARP9_MOUSE	Protein mono-ADP-ribosyltransferase PARP9	Mouse	Label-free	FAIRNILD/2			8.026	12061.9		47.111	22287.9		NA	NA	NA
FAIRNILDYV	10	sp|Q8CAS9|PARP9_MOUSE	Protein mono-ADP-ribosyltransferase PARP9	Mouse	Label-free	FAIRNILDYV/2	H-2-Db	SB	0.014	5.59	SB	15.027	4144.07		Spleen	NA	Spleen
FAKALANVNIGSL	13	sp|P47955|RLA1_MOUSE;tr|A0A494BA26|A0A494BA26_MOUSE	Large ribosomal subunit protein P1	Mouse	Label-free	FAKALANVNIGSL/2									NA	NA	NA
FAKLVRPPVQVYG	13	sp|Q9DB20|ATPO_MOUSE	ATP synthase subunit O, mitochondrial	Mouse	Label-free	FAKLVRPPVQVYG/3									NA	NA	NA
FALAMKDTL	9	sp|Q8VHH7|ADCY3_MOUSE	Adenylate cyclase type 3	Mouse	TMT	[TMTpro]-FALAM[Oxidation]KDTL/3	H-2-Db	SB	0.009	17.72	SB	3.264	2905.31		Spleen	NA	Spleen
FALANEHYL	9	sp|Q8BH82|NAPEP_MOUSE	N-acyl-phosphatidylethanolamine-hydrolyzing phospholipase D	Mouse	TMT	[TMTpro]-FALANEHYL/2	H-2-Db	SB	0.001	4.21	SB	1.234	789.06	WB	Spleen	NA	Spleen
FALANHLIKV	10	sp|Q9QXY6|EHD3_MOUSE;sp|Q9WVK4|EHD1_MOUSE	EH domain-containing protein 3	Mouse	TMT and Label-free	FALANHLIKV/2,FALANHLIKV/3,[TMTpro]-FALANHLIKV/3,[TMTpro]-FALANHLIKV/2	H-2-Db	SB	0.119	83.43	SB	13.693	7047.17		Spleen	NA	Spleen
FALGSPIG	8	sp|Q6NZC7|S23IP_MOUSE	SEC23-interacting protein	Mouse	TMT	[TMTpro]-FALGSPIG/2			44.938	37914.3		59.314	31329.3		NA	NA	NA
FALINKLDI	9	sp|Q9Z2A5|ATE1_MOUSE	Arginyl-tRNA--protein transferase 1	Mouse	Label-free	FALINKLDI/2	H-2-Db	SB	0.013	12.72	SB	9.151	5096.1		Spleen	NA	Spleen
FALLGAQPL	9	sp|P04919|B3AT_MOUSE	Band 3 anion transport protein	Mouse	TMT	[TMTpro]-FALLGAQPL/2	H-2-Db	SB	0.035	52.74	SB	3.383	1234.58		NA	NA	NA
FALNNPE	7	sp|Q62433|NDRG1_MOUSE	Protein NDRG1	Mouse	TMT	[TMTpro]-FALNNPE/2									NA	NA	NA
FALNNPEMV	9	sp|Q62433|NDRG1_MOUSE	Protein NDRG1	Mouse	TMT and Label-free	FALNNPEM[Oxidation]V/1,[TMTpro]-FALNNPEM[Oxidation]V/2	H-2-Db	SB	0.008	15.8	SB	5.733	6919.03		Spleen	NA	Spleen
FALQNATGDGKF	12	sp|Q6P2L6|NSD3_MOUSE	Histone-lysine N-methyltransferase NSD3	Mouse	Label-free	FALQNATGDGKF/2	H-2-Db	WB	0.576	1336.02	WB	30.654	17116.7		NA	NA	NA
FANADGLTYNDF	12	sp|P50096|IMDH1_MOUSE	Inosine-5'-monophosphate dehydrogenase 1	Mouse	TMT	[TMTpro]-FANADGLTYNDF/2			11.061	19626.5		54.697	24847.1		NA	NA	NA
FANAGMNQFKPIFL	14	sp|Q8BGQ7|SYAC_MOUSE	Alanine--tRNA ligase, cytoplasmic	Mouse	TMT and Label-free	FANAGM[Oxidation]NQFKPIFL/2,[TMTpro]-FANAGM[Oxidation]NQFKPIFL/3									NA	NA	NA
FAPAILSPNL	10	sp|Q60790|RASA3_MOUSE	Ras GTPase-activating protein 3	Mouse	TMT	[TMTpro]-FAPAILSPNL/2	H-2-Db	SB	0.307	437.44	SB	3.594	1655.02		NA	NA	NA
FAPATLLL	8	sp|Q8R4K2|IRAK4_MOUSE	Interleukin-1 receptor-associated kinase 4	Mouse	TMT	[TMTpro]-FAPATLLL/2	H-2-Kb	WB	1.783	10990.5	WB	1.162	1932.7	WB	NA	NA	NA
FAPENLDPI	9	sp|Q61703|ITIH2_MOUSE	Inter-alpha-trypsin inhibitor heavy chain H2	Mouse	TMT	[TMTpro]-FAPENLDPI/2	H-2-Db	SB	0.002	3.79	SB	3.97	2702.56		NA	NA	NA
FAPENLPTM	9	sp|A6X935|ITIH4_MOUSE	Inter alpha-trypsin inhibitor, heavy chain 4	Mouse	TMT	[TMTpro]-FAPENLPTM[Oxidation]/2	H-2-Db	SB	0.002	10.05	SB	0.27	542.21	SB	NA	NA	NA
FAPIYADL	8	sp|Q9D710|TMX2_MOUSE	Thioredoxin-related transmembrane protein 2	Mouse	TMT and Label-free	FAPIYADL/1,[TMTpro]-FAPIYADL/2	H-2-Kb	SB	3.039	10890		0.234	73.73	SB	Spleen	Spleen	NA
FAPKNIYSI	9	sp|P09581|CSF1R_MOUSE	Macrophage colony-stimulating factor 1 receptor	Mouse	TMT and Label-free	FAPKNIYSI/2,FAPKNIYSI/1,[TMTpro]-FAPKNIYSI/3	H-2-Db	SB	0.002	8.51	SB	0.852	1677.29	WB	Spleen	NA	Spleen
FAPKNIYSIM	10	sp|P09581|CSF1R_MOUSE	Macrophage colony-stimulating factor 1 receptor	Mouse	TMT	[TMTpro]-FAPKNIYSIM[Oxidation]/3	H-2-Db	SB	0.014	34.9	SB	4.492	2021.59		Spleen	NA	Spleen
FAPNSVHYL	9	sp|Q9EPK7|XPO7_MOUSE;sp|Q99NF8|RBP17_MOUSE	Exportin-7	Mouse	TMT and Label-free	FAPNSVHYL/2,[TMTpro]-FAPNSVHYL/2	H-2-Db	SB	0.011	76.86	SB	0.428	789.3	SB	Spleen	NA	Spleen
FAPPQGSPVM	10	sp|Q8CFE4|SCYL2_MOUSE	SCY1-like protein 2	Mouse	TMT	[TMTpro]-FAPPQGSPVM[Oxidation]/2	H-2-Db	SB	0.172	1436.8	SB	5.76	8928.46		NA	NA	NA
FAPRDPIPYL	10	sp|Q62376|RU17_MOUSE	U1 small nuclear ribonucleoprotein 70 kDa	Mouse	Label-free	FAPRDPIPYL/2	H-2-Db	SB	0.05	307.76	SB	1.83	2584.23	WB	Spleen	NA	Spleen
FAPSMGLPGGGSPTT	15	sp|P23950|TISB_MOUSE	mRNA decay activator protein ZFP36L1	Mouse	TMT	[TMTpro]-FAPSM[Oxidation]GLPGGGSPTT/2									NA	NA	NA
FAPSNEAVDSL	11	sp|Q8R4Y4|STAB1_MOUSE	Stabilin-1	Mouse	TMT	[TMTpro]-FAPSNEAVDSL/2	H-2-Db	SB	0.007	29	SB	7.354	10805.7		Other origin	NA	Other tissue
FAPTNIILV	9	sp|O08675|PAR3_MOUSE	Proteinase-activated receptor 3	Mouse	TMT	[TMTpro]-FAPTNIILV/2	H-2-Db	SB	0.008	23.69	SB	1.562	2471.77	WB	Spleen	NA	Spleen
FAPTSVAII	9	sp|Q3UUQ7|PGAP1_MOUSE	GPI inositol-deacylase	Mouse	TMT	[TMTpro]-FAPTSVAII/2	H-2-Db	SB	0.044	129.87	SB	3.239	3209.6		Spleen	NA	Spleen
FAPVAPKFTPV	11	sp|Q62523|ZYX_MOUSE	Zyxin	Mouse	TMT and Label-free	FAPVAPKFTPV/2,[TMTpro]-FAPVAPKFTPV/2,[TMTpro]-FAPVAPKFTPV/3	H-2-Db	SB	0.393	577.43	SB	3.232	1719.75		Other origin	NA	Other tissue
FAPVNVTT	8	sp|P10126|EF1A1_MOUSE	Elongation factor 1-alpha 1	Mouse	TMT	[TMTpro]-FAPVNVTT/2	H-2-Db	WB	0.665	2514.77	WB	12.834	16622.1		NA	NA	NA
FAPVNVTTEV	10	sp|P10126|EF1A1_MOUSE	Elongation factor 1-alpha 1	Mouse	TMT	[TMTpro]-FAPVNVTTEV/2	H-2-Db	SB	0.013	24.88	SB	11.569	10250.7		Spleen	NA	Spleen
FAPVNVTTEVK	11	sp|P10126|EF1A1_MOUSE	Elongation factor 1-alpha 1	Mouse	Label-free	FAPVNVTTEVK/2	H-2-Db	WB	0.574	845.75	WB	28.859	24404.8		NA	NA	NA
FAPVNVTTEVKS	12	sp|P10126|EF1A1_MOUSE	Elongation factor 1-alpha 1	Mouse	Label-free	FAPVNVTTEVKS/2			2.776	2234.97		53.409	26940.5		NA	NA	NA
FAPVNVTTEVKSV	13	sp|P10126|EF1A1_MOUSE	Elongation factor 1-alpha 1	Mouse	Label-free	FAPVNVTTEVKSV/2									NA	NA	NA
FAPVNVTTEVKSVE	14	sp|P10126|EF1A1_MOUSE	Elongation factor 1-alpha 1	Mouse	Label-free	FAPVNVTTEVKSVE/2									NA	NA	NA
FAPVYPIM	8	sp|Q8C0L8|COG5_MOUSE	Conserved oligomeric Golgi complex subunit 5	Mouse	TMT	[TMTpro]-FAPVYPIM[Oxidation]/2	H-2-Kb	SB	1.325	8017.1	WB	0.269	221.98	SB	NA	NA	NA
FAPYNKPSL	9	sp|Q8R3P2|DTX2_MOUSE	Probable E3 ubiquitin-protein ligase DTX2	Mouse	TMT and Label-free	FAPYNKPSL/2,[TMTpro]-FAPYNKPSL/3,[TMTpro]-FAPYNKPSL/2	H-2-Db	SB	0.005	34.78	SB	0.434	945.24	SB	Spleen	NA	Spleen
FAQGLPTYTL	10	sp|Q5SWD9|TSR1_MOUSE	Pre-rRNA-processing protein TSR1 homolog	Mouse	TMT	[TMTpro]-FAQGLPTYTL/2	H-2-Db	WB	0.962	5806.41	WB	13.98	11157		NA	NA	NA
FASFPTTKTYFPHF	14	sp|P01942|HBA_MOUSE	Hemoglobin subunit alpha	Mouse	Label-free	FASFPTTKTYFPHF/3,FASFPTTKTYFPHF/2									NA	NA	NA
FASLLPEGPPAL	12	sp|Q9JJK5|HERP1_MOUSE	Homocysteine-responsive endoplasmic reticulum-resident ubiquitin-like domain member 1 protein	Mouse	TMT	[TMTpro]-FASLLPEGPPAL/2	H-2-Db	WB	0.915	8530.33	WB	13.151	13134.6		NA	NA	NA
FASLLPEGPPALAN	14	sp|Q9JJK5|HERP1_MOUSE	Homocysteine-responsive endoplasmic reticulum-resident ubiquitin-like domain member 1 protein	Mouse	TMT	[TMTpro]-FASLLPEGPPALAN/2,[TMTpro]-FASLLPEGPPALAN/3									NA	NA	NA
FASNPEF	7	sp|Q71LX4|TLN2_MOUSE;sp|P26039|TLN1_MOUSE	Talin-2	Mouse	TMT	[TMTpro]-FASNPEF/2									NA	NA	NA
FASPLLHVT	9	tr|Q3KPB0|Q3KPB0_MOUSE	Olfactory receptor	Mouse	Label-free	FASPLLHVT/2			3.967	15422		14.083	18576		NA	NA	NA
FASQSMPTIPAL	12	sp|Q8C3J5|DOCK2_MOUSE	Dedicator of cytokinesis protein 2	Mouse	TMT	[TMTpro]-FASQSM[Oxidation]PTIPAL/2			2.695	6526.07		14.364	6610.29		NA	NA	NA
FASTILHL	8	sp|P61804|DAD1_MOUSE	Dolichyl-diphosphooligosaccharide--protein glycosyltransferase subunit DAD1	Mouse	TMT and Label-free	FASTILHL/2,[TMTpro]-FASTILHL/2	H-2-Kb	WB	4.159	16227.8		1.332	2411.07	WB	NA	NA	NA
FATDRLHPDL	10	sp|Q8BTY8|SCFD2_MOUSE	Sec1 family domain-containing protein 2	Mouse	TMT	[TMTpro]-FATDRLHPDL/3			3.665	10469.9		11.756	7144.9		NA	NA	NA
FATDRLHPDLGF	12	sp|Q8BTY8|SCFD2_MOUSE	Sec1 family domain-containing protein 2	Mouse	TMT	[TMTpro]-FATDRLHPDLGF/3			18.763	24227.7		28.652	16162.2		NA	NA	NA
FAVLGLDL	8	sp|P14211|CALR_MOUSE	Calreticulin	Mouse	Label-free	FAVLGLDL/1			3.489	8913.59		7.981	8114.75		NA	NA	NA
FAVVNHQGTL	10	sp|Q5DU02|UBP22_MOUSE;sp|Q8CEG8|UBP27_MOUSE	Ubiquitin carboxyl-terminal hydrolase 22	Mouse	TMT and Label-free	FAVVNHQGTL/2,[TMTpro]-FAVVNHQGTL/2	H-2-Db	SB	0.011	18.15	SB	8.624	4595.18		Spleen	NA	Spleen
FAYAHTLAL	9	sp|Q9QY66|ZNHI2_MOUSE	Zinc finger HIT domain-containing protein 2	Mouse	TMT	[TMTpro]-FAYAHTLAL/2	H-2-Db	SB	0.051	149.89	SB	0.095	35.64	SB	NA	NA	NA
FAYEGRDY	8	sp|P14430|HA18_MOUSE;sp|P14431|HA19_MOUSE;tr|P79568|P79568_MOUSE;sp|P14429|HA17_MOUSE	H-2 class I histocompatibility antigen, Q8 alpha chain	Mouse	TMT and Label-free	FAYEGRDY/2,[TMTpro]-FAYEGRDY/2			5.444	17588.3		12.054	15964.1		NA	NA	NA
FAYEGRDYI	9	sp|P14430|HA18_MOUSE;sp|P14431|HA19_MOUSE;tr|P79568|P79568_MOUSE;sp|P14429|HA17_MOUSE	H-2 class I histocompatibility antigen, Q8 alpha chain	Mouse	TMT and Label-free	FAYEGRDYI/2,FAYEGRDYI/1,[TMTpro]-FAYEGRDYI/2,[TMTpro]-FAYEGRDYI/3	H-2-Db	SB	0.015	22.84	SB	2.329	1575.91		Spleen	NA	Spleen
FAYRFSNL	8	sp|Q8BU03|PWP2_MOUSE	Periodic tryptophan protein 2 homolog	Mouse	TMT and Label-free	FAYRFSNL/2,FAYRFSNL/1,[TMTpro]-FAYRFSNL/2	H-2-Kb	SB	2.358	6977.82		0.002	2.55	SB	Spleen	Spleen	NA
FDAPEIITMPEN	12	sp|Q3B7Z2|OSBP1_MOUSE	Oxysterol-binding protein 1	Mouse	TMT	[TMTpro]-FDAPEIITM[Oxidation]PEN/2			86.667	39885.3		95.385	38534.7		NA	NA	NA
FDEEATGTIQE	11	sp|Q3THE2|ML12B_MOUSE	Myosin regulatory light chain 12B	Mouse	TMT	[TMTpro]-FDEEATGTIQE/2			76.818	45028.2		86.538	42273.2		NA	NA	NA
FDESVWQPSEPS	12	sp|Q99N95|RM03_MOUSE	Large ribosomal subunit protein uL3m	Mouse	TMT	[TMTpro]-FDESVWQPSEPS/2			72.308	36199.4		86.538	29734.4		NA	NA	NA
FDGLPALQHL	10	sp|Q62192|CD180_MOUSE	CD180 antigen	Mouse	TMT	[TMTpro]-FDGLPALQHL/2			3.206	16344.6		9.167	10952.5		NA	NA	NA
FDHPFLF	7	sp|Q00897|A1AT4_MOUSE;sp|P07758|A1AT1_MOUSE;sp|Q00896|A1AT3_MOUSE;sp|P22599|A1AT2_MOUSE	Alpha-1-antitrypsin 1-4	Mouse	TMT and Label-free	FDHPFLF/2,[TMTpro]-FDHPFLF/2									NA	NA	NA
FDITADDEPLG	11	sp|P17742|PPIA_MOUSE	Peptidyl-prolyl cis-trans isomerase A	Mouse	TMT	[TMTpro]-FDITADDEPLG/2			49.333	31945.8		89.231	36719.7		NA	NA	NA
FDITADDEPLGR	12	sp|P17742|PPIA_MOUSE	Peptidyl-prolyl cis-trans isomerase A	Mouse	TMT	[TMTpro]-FDITADDEPLGR/2			61.042	36497.1		85.385	37490.9		NA	NA	NA
FDLMYAK	7	sp|P68369|TBA1A_MOUSE;sp|P05214|TBA3_MOUSE;sp|P68373|TBA1C_MOUSE;sp|P68368|TBA4A_MOUSE;sp|Q3UX10|TBAL3_MOUSE;sp|P05213|TBA1B_MOUSE;sp|Q9JJZ2|TBA8_MOUSE	Tubulin alpha-1A chain	Mouse	TMT	[TMTpro]-FDLM[Oxidation]YAK/2									NA	NA	NA
FDLYPHVVGF	10	sp|Q5FWK3|RHG01_MOUSE	Rho GTPase-activating protein 1	Mouse	TMT	[TMTpro]-FDLYPHVVGF/2			10.064	24565.3		4.492	3392.72		NA	NA	NA
FDSFGDL	7	sp|P02089|HBB2_MOUSE;tr|A8DUK4|A8DUK4_MOUSE;sp|P02088|HBB1_MOUSE	Hemoglobin subunit beta-2	Mouse	TMT	[TMTpro]-FDSFGDL/2									NA	NA	NA
FDSFGDLSS	9	sp|P02089|HBB2_MOUSE;tr|A8DUK4|A8DUK4_MOUSE;sp|P02088|HBB1_MOUSE	Hemoglobin subunit beta-2	Mouse	TMT	[TMTpro]-FDSFGDLSS/2			76.364	43246.2		79.474	38978.3		NA	NA	NA
FDSFGDLSSA	10	sp|P02089|HBB2_MOUSE;tr|A8DUK4|A8DUK4_MOUSE;sp|P02088|HBB1_MOUSE	Hemoglobin subunit beta-2	Mouse	TMT	[TMTpro]-FDSFGDLSSA/2			16.789	22151.4		25.11	15835.8		NA	NA	NA
FDSFGDLSSAS	11	sp|P02089|HBB2_MOUSE;tr|A8DUK4|A8DUK4_MOUSE;sp|P02088|HBB1_MOUSE	Hemoglobin subunit beta-2	Mouse	TMT	[TMTpro]-FDSFGDLSSAS/2			58.182	37082.2		65.833	27196.2		NA	NA	NA
FDSFGDLSSASA	12	sp|P02089|HBB2_MOUSE;tr|A8DUK4|A8DUK4_MOUSE;sp|P02088|HBB1_MOUSE	Hemoglobin subunit beta-2	Mouse	TMT and Label-free	FDSFGDLSSASA/2,[TMTpro]-FDSFGDLSSASA/2			44.125	32535		73.696	24771.1		NA	NA	NA
FDSFGDLSSASAIM	14	sp|P02089|HBB2_MOUSE;tr|A8DUK4|A8DUK4_MOUSE;sp|P02088|HBB1_MOUSE	Hemoglobin subunit beta-2	Mouse	TMT	[TMTpro]-FDSFGDLSSASAIM[Oxidation]/2									NA	NA	NA
FDSFGDLSSASAIMGN	16	sp|P02089|HBB2_MOUSE;tr|A8DUK4|A8DUK4_MOUSE;sp|P02088|HBB1_MOUSE	Hemoglobin subunit beta-2	Mouse	TMT	[TMTpro]-FDSFGDLSSASAIM[Oxidation]GN/2,[TMTpro]-FDSFGDLSSASAIM[Oxidation]GN/3									NA	NA	NA
FDTETEIAPFIAKIANPK	18	sp|Q91WP6|SPA3N_MOUSE	Serine protease inhibitor A3N	Mouse	Label-free	FDTETEIAPFIAKIANPK/3									NA	NA	NA
FDVPVLKL	8	sp|Q8R0K9|E2F4_MOUSE	Transcription factor E2F4	Mouse	TMT	[TMTpro]-FDVPVLKL/2,[TMTpro]-FDVPVLKL/3			16.427	37945.5		6.456	17055.3		NA	NA	NA
FDYSSWDAM	9	sp|Q8R418|DICER_MOUSE	Endoribonuclease Dicer	Mouse	TMT	[TMTpro]-FDYSSWDAM[Oxidation]/2	H-2-Db	WB	1.5	3656.25	WB	9.259	5316.78		NA	NA	NA
FEANDLF	7	sp|Q9DAW9|CNN3_MOUSE;sp|Q08091|CNN1_MOUSE;sp|Q08093|CNN2_MOUSE	Calponin-3	Mouse	TMT	[TMTpro]-FEANDLF/2									NA	NA	NA
FEAPFLE	7	sp|Q9JLV5|CUL3_MOUSE	Cullin-3	Mouse	TMT	[TMTpro]-FEAPFLE/2									NA	NA	NA
FEAPFLEM	8	sp|Q9JLV5|CUL3_MOUSE	Cullin-3	Mouse	TMT	[TMTpro]-FEAPFLEM[Oxidation]/2			9.31	29917.4		4.364	9106.71		NA	NA	NA
FEEGLEL	7	sp|Q9DBG6|RPN2_MOUSE	Dolichyl-diphosphooligosaccharide--protein glycosyltransferase subunit 2	Mouse	TMT	[TMTpro]-FEEGLEL/2									NA	NA	NA
FEELQVM	7	sp|P14901|HMOX1_MOUSE	Heme oxygenase 1	Mouse	TMT	[TMTpro]-FEELQVM[Oxidation]/2									NA	NA	NA
FEFPEFQL	8	sp|P62082|RS7_MOUSE	Small ribosomal subunit protein eS7	Mouse	Label-free	FEFPEFQL/2,FEFPEFQL/1			8.27	31524.5		4.174	8456.26		NA	NA	NA
FEGGVSSVYL	10	sp|P47757|CAPZB_MOUSE	F-actin-capping protein subunit beta	Mouse	TMT	[TMTpro]-FEGGVSSVYL/2			3.102	6682.12		38.943	18615.5		NA	NA	NA
FEHFLPMLQ	9	sp|Q60605|MYL6_MOUSE	Myosin light polypeptide 6	Mouse	TMT	[TMTpro]-FEHFLPM[Oxidation]LQ/2			30.404	38278.7		57.843	33581.8		NA	NA	NA
FEHRVNPLSL	10	sp|Q9WVJ2|PSD13_MOUSE	26S proteasome non-ATPase regulatory subunit 13	Mouse	TMT	[TMTpro]-FEHRVNPLSL/3	H-2-Db	WB	0.961	5715.1	WB	15.678	12510.1		NA	NA	NA
FEIPDID	7	sp|Q9CR21|ACPM_MOUSE	Acyl carrier protein, mitochondrial	Mouse	Label-free	FEIPDID/1									NA	NA	NA
FEKKVGPYISEPPEY	15	sp|Q3T9E4|TGTP2_MOUSE;sp|Q62293|TGTP1_MOUSE	T-cell-specific guanine nucleotide triphosphate-binding protein 2	Mouse	Label-free	FEKKVGPYISEPPEY/3									NA	NA	NA
FEKKVGPYISEPPEYWEA	18	sp|Q3T9E4|TGTP2_MOUSE;sp|Q62293|TGTP1_MOUSE	T-cell-specific guanine nucleotide triphosphate-binding protein 2	Mouse	Label-free	FEKKVGPYISEPPEYWEA/3									NA	NA	NA
FELFPSVSRNLL	12	sp|Q9Z2W0|DNPEP_MOUSE	Aspartyl aminopeptidase	Mouse	Label-free	FELFPSVSRNLL/2			18.106	22034.5		43.417	16979.3		NA	NA	NA
FELFPSVSRNLLVD	14	sp|Q9Z2W0|DNPEP_MOUSE	Aspartyl aminopeptidase	Mouse	Label-free	FELFPSVSRNLLVD/2									NA	NA	NA
FENKVPEKQKLF	12	sp|P48771|CX7A2_MOUSE	Cytochrome c oxidase subunit 7A2, mitochondrial	Mouse	Label-free	FENKVPEKQKLF/3			18.965	34577.7		33.925	30859.3		NA	NA	NA
FENKVPEKQKLFQ	13	sp|P48771|CX7A2_MOUSE	Cytochrome c oxidase subunit 7A2, mitochondrial	Mouse	Label-free	FENKVPEKQKLFQ/3									NA	NA	NA
FENKVPEKQKLFQED	15	sp|P48771|CX7A2_MOUSE	Cytochrome c oxidase subunit 7A2, mitochondrial	Mouse	Label-free	FENKVPEKQKLFQED/3									NA	NA	NA
FEQEMATAASSSSL	14	sp|P63260|ACTG_MOUSE;sp|P60710|ACTB_MOUSE	Actin, cytoplasmic 2	Mouse	TMT	[TMTpro]-FEQEM[Oxidation]ATAASSSSL/2									NA	NA	NA
FEQEMATAASSSSLEKS	17	sp|P63260|ACTG_MOUSE;sp|P60710|ACTB_MOUSE	Actin, cytoplasmic 2	Mouse	TMT	[TMTpro]-FEQEM[Oxidation]ATAASSSSLEKS/3									NA	NA	NA
FERLTLKHD	9	sp|P49945|FRIL2_MOUSE;sp|P29391|FRIL1_MOUSE	Ferritin light chain 2	Mouse	TMT and Label-free	FERLTLKHD/3,[TMTpro]-FERLTLKHD/4			81.25	43979.4		85.769	36971.7		NA	NA	NA
FESFPEDF	8	sp|Q9ESZ8|GTF2I_MOUSE	General transcription factor II-I	Mouse	TMT	[TMTpro]-FESFPEDF/2			26.397	41697.7		44.909	33634.9		NA	NA	NA
FESRVSDTGSAGLML	15	sp|P27773|PDIA3_MOUSE	Protein disulfide-isomerase A3	Mouse	Label-free	FESRVSDTGSAGLM[Oxidation]L/2									NA	NA	NA
FETALLSS	8	sp|P11499|HS90B_MOUSE	Heat shock protein HSP 90-beta	Mouse	TMT	[TMTpro]-FETALLSS/2			69.118	42768.3		72.826	34987.2		NA	NA	NA
FETALLSSG	9	sp|P11499|HS90B_MOUSE	Heat shock protein HSP 90-beta	Mouse	TMT	[TMTpro]-FETALLSSG/2			53.556	35896.3		68.333	33208.2		NA	NA	NA
FETALLSSGF	10	sp|P11499|HS90B_MOUSE	Heat shock protein HSP 90-beta	Mouse	TMT and Label-free	FETALLSSGF/2,[TMTpro]-FETALLSSGF/2			18.409	28443.3		28.38	15085.5		NA	NA	NA
FETALLSSGFS	11	sp|P11499|HS90B_MOUSE	Heat shock protein HSP 90-beta	Mouse	TMT	[TMTpro]-FETALLSSGFS/2			51.444	22277.6		79.211	23976.6		NA	NA	NA
FETFNTPAM	9	sp|P63260|ACTG_MOUSE;sp|P60710|ACTB_MOUSE;sp|Q9QY84|ACL7A_MOUSE	Actin, cytoplasmic 2	Mouse	TMT	[TMTpro]-FETFNTPAM[Oxidation]/2	H-2-Db	WB	0.774	4072.06	WB	20.162	17648.5		NA	NA	NA
FETFNTPAMY	10	sp|P63260|ACTG_MOUSE;sp|P60710|ACTB_MOUSE	Actin, cytoplasmic 2	Mouse	TMT	[TMTpro]-FETFNTPAM[Oxidation]Y/2			14.528	25984.8		22.067	15989.5		NA	NA	NA
FETFNTPAMYV	11	sp|P63260|ACTG_MOUSE;sp|P60710|ACTB_MOUSE	Actin, cytoplasmic 2	Mouse	TMT	[TMTpro]-FETFNTPAM[Oxidation]YV/2			5.497	8782.54		44.818	18094		NA	NA	NA
FETFNTPAMYVA	12	sp|P63260|ACTG_MOUSE;sp|P60710|ACTB_MOUSE	Actin, cytoplasmic 2	Mouse	TMT	[TMTpro]-FETFNTPAM[Oxidation]YVA/2			48.5	24751.8		77.632	26186.4		NA	NA	NA
FEVRRVV	7	sp|Q9R0Q3|TMED2_MOUSE	Transmembrane emp24 domain-containing protein 2	Mouse	Label-free	FEVRRVV/2,FEVRRVV/3									NA	NA	NA
FFGPALPPG	9	sp|Q69ZC8|GPAM1_MOUSE	GPALPP motifs-containing protein 1	Mouse	TMT	[TMTpro]-FFGPALPPG/2			55.606	36037.2		56.176	23067.9		NA	NA	NA
FFMPGFAPLT	10	sp|Q9CWF2|TBB2B_MOUSE;sp|P99024|TBB5_MOUSE;sp|Q9D6F9|TBB4A_MOUSE;sp|P68372|TBB4B_MOUSE;sp|Q9ERD7|TBB3_MOUSE;sp|Q7TMM9|TBB2A_MOUSE;sp|A2AQ07|TBB1_MOUSE;sp|Q922F4|TBB6_MOUSE	Tubulin beta-2B chain	Mouse	TMT	[TMTpro]-FFM[Oxidation]PGFAPLT/2			29.982	21493.6		15.624	3437.02		NA	NA	NA
FFTAGSPGETAF	12	sp|P58281|OPA1_MOUSE	Dynamin-like 120 kDa protein, mitochondrial	Mouse	TMT	[TMTpro]-FFTAGSPGETAF/2			24.755	33109.9		55	27388.1		NA	NA	NA
FFYPLDF	7	sp|P35700|PRDX1_MOUSE;sp|Q61171|PRDX2_MOUSE;sp|O08807|PRDX4_MOUSE;sp|P20108|PRDX3_MOUSE	Peroxiredoxin-1	Mouse	Label-free	FFYPLDF/1									NA	NA	NA
FGAFSINPA	9	sp|Q921F2|TADBP_MOUSE	TAR DNA-binding protein 43	Mouse	TMT	[TMTpro]-FGAFSINPA/2			6.874	6065.06		26.157	11128.5		NA	NA	NA
FGAFSINPAM	10	sp|Q921F2|TADBP_MOUSE	TAR DNA-binding protein 43	Mouse	TMT	[TMTpro]-FGAFSINPAM[Oxidation]/2	H-2-Db	WB	1.233	2980.58	WB	9.533	3734.7		NA	NA	NA
FGDLSSASAIMGN	13	sp|P02089|HBB2_MOUSE;tr|A8DUK4|A8DUK4_MOUSE;sp|P02088|HBB1_MOUSE	Hemoglobin subunit beta-2	Mouse	TMT	[TMTpro]-FGDLSSASAIM[Oxidation]GN/2									NA	NA	NA
FGEKLNGTD	9	sp|Q9QVP4|MLRA_MOUSE;sp|Q9CQ19|MYL9_MOUSE;sp|Q3THE2|ML12B_MOUSE	Myosin regulatory light chain 2, atrial isoform	Mouse	TMT and Label-free	FGEKLNGTD/2,[TMTpro]-FGEKLNGTD/3			78.182	41612.1		92.5	37111.1		NA	NA	NA
FGEKLNGTDPEDVIRN	16	sp|Q9CQ19|MYL9_MOUSE;sp|Q3THE2|ML12B_MOUSE	Myosin regulatory light polypeptide 9	Mouse	Label-free	FGEKLNGTDPEDVIRN/3									NA	NA	NA
FGEKLNGTDPEDVIRNA	17	sp|Q9CQ19|MYL9_MOUSE;sp|Q3THE2|ML12B_MOUSE	Myosin regulatory light polypeptide 9	Mouse	Label-free	FGEKLNGTDPEDVIRNA/3									NA	NA	NA
FGEKLNGTDPEDVIRNAF	18	sp|Q9CQ19|MYL9_MOUSE;sp|Q3THE2|ML12B_MOUSE	Myosin regulatory light polypeptide 9	Mouse	Label-free	FGEKLNGTDPEDVIRNAF/2,FGEKLNGTDPEDVIRNAF/3									NA	NA	NA
FGEKLNGTDPEDVIRNAFA	19	sp|Q9CQ19|MYL9_MOUSE;sp|Q3THE2|ML12B_MOUSE	Myosin regulatory light polypeptide 9	Mouse	Label-free	FGEKLNGTDPEDVIRNAFA/3,FGEKLNGTDPEDVIRNAFA/2									NA	NA	NA
FGEKLNGTDPEEAILSAFR	19	sp|Q9QVP4|MLRA_MOUSE	Myosin regulatory light chain 2, atrial isoform	Mouse	Label-free	FGEKLNGTDPEEAILSAFR/2									NA	NA	NA
FGFEIPDID	9	sp|Q9CR21|ACPM_MOUSE	Acyl carrier protein, mitochondrial	Mouse	TMT	[TMTpro]-FGFEIPDID/2			36.677	29214.9		63.59	25939.6		NA	NA	NA
FGFGYAAL	8	sp|Q9CQN6|TM14C_MOUSE	Transmembrane protein 14C	Mouse	TMT	[TMTpro]-FGFGYAAL/2	H-2-Kb	SB	5.522	12525.7		0.051	9.94	SB	NA	NA	NA
FGGHNEDFI	9	sp|Q8C6G8|WDR26_MOUSE	WD repeat-containing protein 26	Mouse	TMT	[TMTpro]-FGGHNEDFI/2	H-2-Db	SB	0.092	78.7	SB	30.667	20149.4		Spleen	NA	Spleen
FGGPGGFSF	9	sp|Q9QYI3|DNJC7_MOUSE	DnaJ homolog subfamily C member 7	Mouse	TMT	[TMTpro]-FGGPGGFSF/2			2.959	18417.3		14.16	19706.3		NA	NA	NA
FGGSMLASTPEF	12	sp|Q99JY9|ARP3_MOUSE;sp|Q641P0|ARP3B_MOUSE	Actin-related protein 3	Mouse	TMT	[TMTpro]-FGGSM[Oxidation]LASTPEF/2			13.365	12787		49.118	16341.9		NA	NA	NA
FGIATISL	8	sp|Q9D3P8|PLRKT_MOUSE	Plasminogen receptor (KT)	Mouse	TMT	[TMTpro]-FGIATISL/2	H-2-Kb	WB	5.092	15703.5		1.318	2365.57	WB	NA	NA	NA
FGIDNFE	7	sp|P23298|KPCL_MOUSE	Protein kinase C eta type	Mouse	TMT	[TMTpro]-FGIDNFE/2									NA	NA	NA
FGIDNFEF	8	sp|P23298|KPCL_MOUSE	Protein kinase C eta type	Mouse	TMT	[TMTpro]-FGIDNFEF/2	H-2-Db	WB	0.691	3559.26	WB	2.956	5779.4		NA	NA	NA
FGIDNFEFI	9	sp|P23298|KPCL_MOUSE	Protein kinase C eta type	Mouse	TMT and Label-free	FGIDNFEFI/1,[TMTpro]-FGIDNFEFI/2	H-2-Db	SB	0.004	6.46	SB	1.774	1490.16	WB	Spleen	NA	Spleen
FGIHNGVETL	10	sp|Q8C0L9|GPCP1_MOUSE	Glycerophosphocholine phosphodiesterase GPCPD1	Mouse	TMT and Label-free	FGIHNGVETL/2,[TMTpro]-FGIHNGVETL/2	H-2-Db	SB	0.012	28.9	SB	13.417	11456.6		Spleen	NA	Spleen
FGLDDASL	8	sp|Q3T9E4|TGTP2_MOUSE;sp|Q62293|TGTP1_MOUSE	T-cell-specific guanine nucleotide triphosphate-binding protein 2	Mouse	TMT	[TMTpro]-FGLDDASL/2			7.47	24354.2		5.651	7852.95		NA	NA	NA
FGLENAELA	9	sp|Q4LDD4|ARAP1_MOUSE	Arf-GAP with Rho-GAP domain, ANK repeat and PH domain-containing protein 1	Mouse	TMT	[TMTpro]-FGLENAELA/2	H-2-Db	SB	0.141	197.24	SB	25.746	18637.6		NA	NA	NA
FGLESTTGEVPVVA	14	sp|P27773|PDIA3_MOUSE	Protein disulfide-isomerase A3	Mouse	TMT	[TMTpro]-FGLESTTGEVPVVA/2									NA	NA	NA
FGLGAEQRPPAA	12	sp|Q9Z103|ADNP_MOUSE	Activity-dependent neuroprotector homeobox protein	Mouse	TMT and Label-free	FGLGAEQRPPAA/2,[TMTpro]-FGLGAEQRPPAA/2,[TMTpro]-FGLGAEQRPPAA/3			30.981	29516.2		54.318	26464		NA	NA	NA
FGLNNMEEL	9	sp|Q52KR2|LRIG2_MOUSE	Leucine-rich repeats and immunoglobulin-like domains protein 2	Mouse	TMT	[TMTpro]-FGLNNM[Oxidation]EEL/2	H-2-Db	SB	0.003	8.66	SB	3.806	4090.34		NA	NA	NA
FGLRNLERL	9	sp|P58682|TLR8_MOUSE	Toll-like receptor 8	Mouse	Label-free	FGLRNLERL/3,FGLRNLERL/2	H-2-Db	SB	0.005	14.15	SB	1.198	1278.98	WB	Spleen	NA	Spleen
FGLSNQLVV	9	sp|Q99J21|MCLN1_MOUSE;sp|Q8K595|MCLN2_MOUSE	Mucolipin-1	Mouse	Label-free	FGLSNQLVV/2	H-2-Db	SB	0.014	27.04	SB	8.007	6748.61		Spleen	NA	Spleen
FGLSNQMVV	9	sp|Q8R4F0|MCLN3_MOUSE	Mucolipin-3	Mouse	TMT	[TMTpro]-FGLSNQM[Oxidation]VV/2	H-2-Db	SB	0.017	28.71	SB	7.915	5992.4		NA	NA	NA
FGLSNYHQL	9	sp|Q8VE37|RCC1_MOUSE	Regulator of chromosome condensation	Mouse	Label-free	FGLSNYHQL/2	H-2-Db	SB	0.002	11.52	SB	0.163	121.64	SB	Spleen	NA	Spleen
FGMPWLSA	8	sp|P04919|B3AT_MOUSE	Band 3 anion transport protein	Mouse	TMT	[TMTpro]-FGM[Oxidation]PWLSA/2			20.943	25186		6.489	5411.67		NA	NA	NA
FGMSNFA	7	sp|B1AWN6|SCN2A_MOUSE;sp|Q9ER60|SCN4A_MOUSE;sp|Q9WTU3|SCN8A_MOUSE;sp|A2ASI5|SCN3A_MOUSE;sp|Q62205|SCN9A_MOUSE;sp|A2APX8|SCN1A_MOUSE	Sodium channel protein type 2 subunit alpha	Mouse	TMT	[TMTpro]-FGM[Oxidation]SNFA/2									NA	NA	NA
FGMSNFAYV	9	sp|B1AWN6|SCN2A_MOUSE;sp|Q9ER60|SCN4A_MOUSE;sp|Q9WTU3|SCN8A_MOUSE;sp|A2ASI5|SCN3A_MOUSE;sp|Q62205|SCN9A_MOUSE;sp|A2APX8|SCN1A_MOUSE	Sodium channel protein type 2 subunit alpha	Mouse	TMT	[TMTpro]-FGM[Oxidation]SNFAYV/2	H-2-Db	SB	0.01	4.15	SB	0.695	70.46	WB	Spleen	NA	Spleen
FGPINSVAF	9	sp|Q9QZD9|EIF3I_MOUSE	Eukaryotic translation initiation factor 3 subunit I	Mouse	TMT and Label-free	FGPINSVAF/2,FGPINSVAF/1,[TMTpro]-FGPINSVAF/2	H-2-Db	SB	0.021	83.7	SB	1.626	2478.17	WB	Spleen	NA	Spleen
FGPTNVL	7	sp|P30558|PAR1_MOUSE	Proteinase-activated receptor 1	Mouse	TMT	[TMTpro]-FGPTNVL/2									NA	NA	NA
FGPTNVLLI	9	sp|P30558|PAR1_MOUSE	Proteinase-activated receptor 1	Mouse	TMT	[TMTpro]-FGPTNVLLI/2	H-2-Db	SB	0.009	21.07	SB	2.55	3343.85		Spleen	NA	Spleen
FGPVNHEEL	9	sp|P46414|CDN1B_MOUSE	Cyclin-dependent kinase inhibitor 1B	Mouse	TMT and Label-free	FGPVNHEEL/2,[TMTpro]-FGPVNHEEL/2	H-2-Db	SB	0.003	8.82	SB	0.943	1962.26	WB	Spleen	NA	Spleen
FGPVSGAQIQFM	12	sp|Q7M6Y3|PICAL_MOUSE	Phosphatidylinositol-binding clathrin assembly protein	Mouse	TMT	[TMTpro]-FGPVSGAQIQFM[Oxidation]/2	H-2-Db	WB	1.573	2438.86	WB	21.207	13226.7		NA	NA	NA
FGPYNMSHL	9	sp|Q8VCK6|FFAR2_MOUSE	Free fatty acid receptor 2	Mouse	TMT and Label-free	FGPYNM[Oxidation]SHL/2,[TMTpro]-FGPYNM[Oxidation]SHL/2	H-2-Db	SB	0.009	25.69	SB	0.63	540.02	WB	Spleen	NA	Spleen
FGQPPPA	7	sp|P97384|ANX11_MOUSE	Annexin A11	Mouse	TMT	[TMTpro]-FGQPPPA/2									NA	NA	NA
FGSGFAAP	8	sp|P17665|COX7C_MOUSE	Cytochrome c oxidase subunit 7C, mitochondrial	Mouse	TMT	[TMTpro]-FGSGFAAP/2			56.97	38591.8		38.143	18635.8		NA	NA	NA
FGSGFAAPF	9	sp|P17665|COX7C_MOUSE	Cytochrome c oxidase subunit 7C, mitochondrial	Mouse	TMT	[TMTpro]-FGSGFAAPF/2			4.886	9910.77		3.628	821.83		NA	NA	NA
FGSGFAAPFF	10	sp|P17665|COX7C_MOUSE	Cytochrome c oxidase subunit 7C, mitochondrial	Mouse	TMT and Label-free	FGSGFAAPFF/2,FGSGFAAPFF/1,[TMTpro]-FGSGFAAPFF/2			20.234	21138		21.557	5724.01		NA	NA	NA
FGSGFAAPFFIVRHQLLKK	19	sp|P17665|COX7C_MOUSE	Cytochrome c oxidase subunit 7C, mitochondrial	Mouse	Label-free	FGSGFAAPFFIVRHQLLKK/4,FGSGFAAPFFIVRHQLLKK/5									NA	NA	NA
FGSLSNLQVTQPT	13	sp|P63276|RS17_MOUSE	Small ribosomal subunit protein eS17	Mouse	TMT	[TMTpro]-FGSLSNLQVTQPT/2									NA	NA	NA
FGSLSNLQVTQPTVG	15	sp|P63276|RS17_MOUSE	Small ribosomal subunit protein eS17	Mouse	TMT and Label-free	FGSLSNLQVTQPTVG/2,[TMTpro]-FGSLSNLQVTQPTVG/2,[TMTpro]-FGSLSNLQVTQPTVG/3									NA	NA	NA
FGSLSNLQVTQPTVGMN	17	sp|P63276|RS17_MOUSE	Small ribosomal subunit protein eS17	Mouse	TMT and Label-free	FGSLSNLQVTQPTVGM[Oxidation]N/2,[TMTpro]-FGSLSNLQVTQPTVGM[Oxidation]N/2,[TMTpro]-FGSLSNLQVTQPTVGM[Oxidation]N/3									NA	NA	NA
FGSTSDNDLLQAA	13	sp|Q4G0F8|UBN1_MOUSE	Ubinuclein-1	Mouse	TMT	[TMTpro]-FGSTSDNDLLQAA/2									NA	NA	NA
FGVFIPTL	8	sp|Q6ZQI3|MLEC_MOUSE	Malectin	Mouse	TMT	[TMTpro]-FGVFIPTL/2	H-2-Kb	SB	3.92	14919.6		0.421	510.15	SB	NA	NA	NA
FGVGLKF	7	sp|Q61107|GBP3_MOUSE	Guanylate-binding protein 3	Mouse	Label-free	FGVGLKF/2									NA	NA	NA
FGVLNVQ	7	sp|Q9R049|AMFR_MOUSE	E3 ubiquitin-protein ligase AMFR	Mouse	TMT	[TMTpro]-FGVLNVQ/2									NA	NA	NA
FGVLNVQTV	9	sp|Q9R049|AMFR_MOUSE	E3 ubiquitin-protein ligase AMFR	Mouse	TMT and Label-free	FGVLNVQTV/2,[TMTpro]-FGVLNVQTV/2	H-2-Db	SB	0.011	22.44	SB	4.004	5638.08		Spleen	NA	Spleen
FGVMGASSAM	10	sp|P63082|VATL_MOUSE	V-type proton ATPase 16 kDa proteolipid subunit c	Mouse	TMT	[TMTpro]-FGVM[Oxidation]GASSAM[Oxidation]/2			4.568	5947.96		17.148	8186.8		NA	NA	NA
FGYEYITV	8	sp|P49282|NRAM2_MOUSE	Natural resistance-associated macrophage protein 2	Mouse	TMT and Label-free	FGYEYITV/1,[TMTpro]-FGYEYITV/2	H-2-Kb	SB	6.36	16119.8		0.046	28	SB	NA	NA	NA
FGYGYPAL	8	tr|Q80ZX0|Q80ZX0_MOUSE	Sec24 related gene family, member B (S. cerevisiae)	Mouse	TMT	[TMTpro]-FGYGYPAL/2	H-2-Kb	SB	5.159	16671.8		0.036	18.69	SB	NA	NA	NA
FGYPAYISM	9	sp|Q60870|REEP5_MOUSE	Receptor expression-enhancing protein 5	Mouse	TMT	[TMTpro]-FGYPAYISM[Oxidation]/2	H-2-Kb	SB	0.388	2929.62	SB	0.059	37.34	SB	NA	NA	NA
FHLLPVG	7	sp|Q3U9G9|LBR_MOUSE	Delta(14)-sterol reductase LBR	Mouse	TMT	[TMTpro]-FHLLPVG/2									NA	NA	NA
FHNPHVNPLPTGYEDE	16	sp|P43024|CX6A1_MOUSE	Cytochrome c oxidase subunit 6A1, mitochondrial	Mouse	TMT	[TMTpro]-FHNPHVNPLPTGYEDE/3									NA	NA	NA
FHVLVGA	7	sp|O70481|UBR1_MOUSE	E3 ubiquitin-protein ligase UBR1	Mouse	Label-free	FHVLVGA/2									NA	NA	NA
FHVQNIDLL	9	sp|Q4QY64|ATAD5_MOUSE	ATPase family AAA domain-containing protein 5	Mouse	TMT and Label-free	FHVQNIDLL/2,[TMTpro]-FHVQNIDLL/2	H-2-Db	SB	0.1	222.73	SB	6.516	7940.69		Spleen	NA	Spleen
FIALTGLQHA	10	sp|Q8JZN5|ACAD9_MOUSE	Complex I assembly factor ACAD9, mitochondrial	Mouse	TMT	[TMTpro]-FIALTGLQHA/2			6.966	13348.1		42.481	22646		NA	NA	NA
FIGFTAL	7	sp|P19783|COX41_MOUSE;sp|Q91W29|COX42_MOUSE	Cytochrome c oxidase subunit 4 isoform 1, mitochondrial	Mouse	TMT	[TMTpro]-FIGFTAL/2									NA	NA	NA
FIHEVNPSSL	10	sp|Q61207|SAP_MOUSE	Prosaposin	Mouse	Label-free	FIHEVNPSSL/2	H-2-Db	WB	0.548	2913.97	WB	8.579	10851.3		NA	NA	NA
FIILFNNL	8	sp|P70704|AT8A1_MOUSE	Phospholipid-transporting ATPase IA	Mouse	Label-free	FIILFNNL/1	H-2-Kb	SB	12.232	22681.5		0.046	18.37	SB	Spleen	Spleen	NA
FILRRKPVEGYDISF	15	sp|P59999|ARPC4_MOUSE	Actin-related protein 2/3 complex subunit 4	Mouse	Label-free	FILRRKPVEGYDISF/2,FILRRKPVEGYDISF/3									NA	NA	NA
FISDVEHQL	9	sp|Q99PQ1|TR12A_MOUSE;tr|E9PV98|E9PV98_MOUSE;tr|D3Z3L3|D3Z3L3_MOUSE	Tripartite motif-containing protein 12A	Mouse	TMT and Label-free	FISDVEHQL/2,[TMTpro]-FISDVEHQL/2			6.9	29425.9		2.847	8935.9		NA	NA	NA
FISMQAVLSL	10	sp|Q8R5C5|ACTY_MOUSE;sp|P61164|ACTZ_MOUSE	Beta-centractin	Mouse	TMT	[TMTpro]-FISM[Oxidation]QAVLSL/2			2.524	6354.8		11.298	3773.69		NA	NA	NA
FISVAATGATSF	12	sp|Q810Q5|NMES1_MOUSE	Normal mucosa of esophagus-specific gene 1 protein	Mouse	Label-free	FISVAATGATSF/1			8.71	19219.7		45.15	20133.7		NA	NA	NA
FIVRHQLLKK	10	sp|P17665|COX7C_MOUSE	Cytochrome c oxidase subunit 7C, mitochondrial	Mouse	Label-free	FIVRHQLLKK/3			71.538	41148.7		71.087	30991.5		NA	NA	NA
FIYEFDSL	8	sp|A2AX52|CO6A4_MOUSE	Collagen alpha-4(VI) chain	Mouse	TMT	[TMTpro]-FIYEFDSL/2	H-2-Kb	SB	5.964	15843.8		0.037	19.4	SB	Spleen	Spleen	NA
FIYIFTKI	8	sp|Q8K0E3|SC5AB_MOUSE	Sodium/myo-inositol cotransporter 2	Mouse	Label-free	FIYIFTKI/2	H-2-Kb	SB	15.414	25244.1		0.044	22.98	SB	Spleen	Spleen	NA
FIYPLVG	7	sp|Q3V3R1|C1TM_MOUSE	Monofunctional C1-tetrahydrofolate synthase, mitochondrial	Mouse	TMT	[TMTpro]-FIYPLVG/2									NA	NA	NA
FIYPSNMQTVL	11	sp|Q5F2E7|NUFP2_MOUSE	FMR1-interacting protein NUFIP2	Mouse	TMT	[TMTpro]-FIYPSNM[Oxidation]QTVL/2	H-2-Db	WB	1.979	6289.07	WB	3.538	2246.04		NA	NA	NA
FKLGIAPQIQDL	12	sp|Q3UQ44|IQGA2_MOUSE	Ras GTPase-activating-like protein IQGAP2	Mouse	Label-free	FKLGIAPQIQDL/2			25.689	33506		41.963	24740.9		NA	NA	NA
FKLGLAPQIQDL	12	sp|Q9JKF1|IQGA1_MOUSE	Ras GTPase-activating-like protein IQGAP1	Mouse	Label-free	FKLGLAPQIQDL/2			26.513	32876.4		41.667	24246.3		NA	NA	NA
FKVVPEMTEILKKK	14	sp|Q99LC5|ETFA_MOUSE	Electron transfer flavoprotein subunit alpha, mitochondrial	Mouse	Label-free	FKVVPEM[Oxidation]TEILKKK/4									NA	NA	NA
FLAGFEP	7	sp|Q03265|ATPA_MOUSE	ATP synthase subunit alpha, mitochondrial	Mouse	TMT	[TMTpro]-FLAGFEP/2									NA	NA	NA
FLAMVIKVGVASHKDSHKE	19	sp|P27005|S10A8_MOUSE	Protein S100-A8	Mouse	Label-free	FLAM[Oxidation]VIKVGVASHKDSHKE/3									NA	NA	NA
FLASVSTVLTSKY	13	sp|P01942|HBA_MOUSE	Hemoglobin subunit alpha	Mouse	Label-free	FLASVSTVLTSKY/2									NA	NA	NA
FLASVSTVLTSKYR	14	sp|P01942|HBA_MOUSE	Hemoglobin subunit alpha	Mouse	Label-free	FLASVSTVLTSKYR/3									NA	NA	NA
FLDTAANDAIAL	12	sp|Q3T9E4|TGTP2_MOUSE;sp|Q62293|TGTP1_MOUSE	T-cell-specific guanine nucleotide triphosphate-binding protein 2	Mouse	TMT and Label-free	FLDTAANDAIAL/2,[TMTpro]-FLDTAANDAIAL/2			12.407	17227.8		56.275	24806		NA	NA	NA
FLGALSVGI	9	sp|Q3UPY5|GLBL2_MOUSE	Beta-galactosidase-1-like protein 2	Mouse	Label-free	FLGALSVGI/2			13.186	21067.9		33.113	19423.1		NA	NA	NA
FLGASLKDEVL	11	sp|P25444|RS2_MOUSE	Small ribosomal subunit protein uS5	Mouse	Label-free	FLGASLKDEVL/2			3.332	13565.6		54.773	28091.6		NA	NA	NA
FLGKFIL	7	sp|Q9WV55|VAPA_MOUSE	Vesicle-associated membrane protein-associated protein A	Mouse	Label-free	FLGKFIL/2									NA	NA	NA
FLGSGPR	7	sp|P97807|FUMH_MOUSE	Fumarate hydratase, mitochondrial	Mouse	TMT	[TMTpro]-FLGSGPR/2									NA	NA	NA
FLLFPDM	7	sp|P14106|C1QB_MOUSE	Complement C1q subcomponent subunit B	Mouse	TMT	[TMTpro]-FLLFPDM[Oxidation]/2									NA	NA	NA
FLLLHNEMVSG	11	sp|Q9D289|TPC6B_MOUSE	Trafficking protein particle complex subunit 6B	Mouse	TMT	[TMTpro]-FLLLHNEM[Oxidation]VSG/2			58.485	32166		92	33595.6		NA	NA	NA
FLLPVIH	7	sp|Q9CQL7|MOFA1_MOUSE	MORF4 family-associated protein 1	Mouse	TMT	[TMTpro]-FLLPVIH/2									NA	NA	NA
FLLPVIHEM	9	sp|Q9CQL7|MOFA1_MOUSE	MORF4 family-associated protein 1	Mouse	TMT and Label-free	FLLPVIHEM[Oxidation]/2,[TMTpro]-FLLPVIHEM[Oxidation]/2	H-2-Db	SB	0.354	3936.26	SB	1.272	3430.07	WB	NA	NA	NA
FLLQRVHAF	9	sp|Q9ERN0|SCAM2_MOUSE	Secretory carrier-associated membrane protein 2	Mouse	TMT	[TMTpro]-FLLQRVHAF/3	H-2-Db	WB	1.568	8888.36	WB	1.833	2912.52	WB	NA	NA	NA
FLPISLI	7	tr|F6U5V1|F6U5V1_MOUSE	La ribonucleoprotein 1B	Mouse	Label-free	FLPISLI/1									NA	NA	NA
FLPVTPILEG	10	sp|Q8VDM4|PSMD2_MOUSE	26S proteasome non-ATPase regulatory subunit 2	Mouse	TMT	[TMTpro]-FLPVTPILEG/2			47.538	31781.3		80	32083.3		NA	NA	NA
FLRFILLH	8	sp|Q505K2|FHI1A_MOUSE	FHF complex subunit HOOK-interacting protein 1A	Mouse	TMT	[TMTpro]-FLRFILLH/3			68.235	43923.3		39.719	27078.7		NA	NA	NA
FLRFLLLH	8	sp|Q3U2I3|FHI1B_MOUSE	FHF complex subunit HOOK-interacting protein 1B	Mouse	TMT	[TMTpro]-FLRFLLLH/3			72.692	43398		43.083	26254.7		NA	NA	NA
FLSIFPLI	8	tr|Q7TRI4|Q7TRI4_MOUSE;tr|Q7TRI3|Q7TRI3_MOUSE	Olfactory receptor	Mouse	Label-free	FLSIFPLI/1			22.094	26913.7		4.633	3298.85		NA	NA	NA
FLVQNIHTL	9	sp|Q9DCA5|BRX1_MOUSE	Ribosome biogenesis protein BRX1 homolog	Mouse	TMT	[TMTpro]-FLVQNIHTL/2	H-2-Db	SB	0.014	73.19	SB	2.314	4693.56		Spleen	NA	Spleen
FLYGGMS	7	sp|Q91Y63|S13A3_MOUSE	Na(+)/dicarboxylate cotransporter 3	Mouse	Label-free	FLYGGM[Oxidation]S/1									NA	NA	NA
FLYIFTKI	8	sp|Q923I7|SC5A2_MOUSE	Sodium/glucose cotransporter 2	Mouse	Label-free	FLYIFTKI/2	H-2-Kb	SB	15.227	25930.9		0.219	119.65	SB	NA	NA	NA
FLYPLVG	7	sp|Q922D8|C1TC_MOUSE	C-1-tetrahydrofolate synthase, cytoplasmic	Mouse	TMT	[TMTpro]-FLYPLVG/2									NA	NA	NA
FLYQQQGRL	9	sp|P04441|HG2A_MOUSE	H-2 class II histocompatibility antigen gamma chain	Mouse	TMT and Label-free	FLYQQQGRL/2,[TMTpro]-FLYQQQGRL/2	H-2-Kb	WB	3.841	15488.5		1.261	1057.08	WB	NA	NA	NA
FMAQALQEYNN	11	sp|Q91WK2|EIF3H_MOUSE	Eukaryotic translation initiation factor 3 subunit H	Mouse	TMT	[TMTpro]-FM[Oxidation]AQALQEYNN/2			67.059	36170.4		95.769	34216		NA	NA	NA
FMATNPEHL	9	sp|Q2HXL6|EDEM3_MOUSE	ER degradation-enhancing alpha-mannosidase-like protein 3	Mouse	TMT and Label-free	FM[Oxidation]ATNPEHL/2,[TMTpro]-FM[Oxidation]ATNPEHL/2	H-2-Db	SB	0.009	24.08	SB	3.404	4446.2		Spleen	NA	Spleen
FMGPTNIPF	9	sp|Q91VZ6|SMAP1_MOUSE	Stromal membrane-associated protein 1	Mouse	TMT	[TMTpro]-FM[Oxidation]GPTNIPF/2			2.328	7855.83		10.938	7217.32		NA	NA	NA
FMGVNMDVI	9	sp|Q3TIR3|RIC8A_MOUSE	Synembryn-A	Mouse	TMT and Label-free	FM[Oxidation]GVNM[Oxidation]DVI/2,[TMTpro]-FM[Oxidation]GVNM[Oxidation]DVI/2	H-2-Db	SB	0.032	11.71	SB	32.069	12534.1		Spleen	NA	Spleen
FMNGNIHIPVA	11	sp|Q3UA37|QRIC1_MOUSE	Transcriptional regulator QRICH1	Mouse	TMT	[TMTpro]-FM[Oxidation]NGNIHIPVA/2			5.134	6135.89		56.863	20240.7		NA	NA	NA
FMPGSPLDL	9	sp|Q9JHI9|S40A1_MOUSE	Solute carrier family 40 member 1	Mouse	TMT	[TMTpro]-FM[Oxidation]PGSPLDL/2	H-2-Db	WB	0.904	7283.06	WB	7.631	10282.3		NA	NA	NA
FMVEKGPTL	9	sp|Q6P073|UB2J2_MOUSE	Ubiquitin-conjugating enzyme E2 J2	Mouse	TMT	[TMTpro]-FM[Oxidation]VEKGPTL/3,[TMTpro]-FM[Oxidation]VEKGPTL/2	H-2-Db	SB	0.205	1558.46	SB	1.119	1708.85	WB	NA	NA	NA
FNAVGDGIVL	10	sp|Q61233|PLSL_MOUSE	Plastin-2	Mouse	TMT	[TMTpro]-FNAVGDGIVL/2	H-2-Db	WB	1.909	8029.77	WB	26.759	20808.5		NA	NA	NA
FNGGFGSSMDSKSSGWGM	18	sp|Q921F2|TADBP_MOUSE	TAR DNA-binding protein 43	Mouse	TMT	[TMTpro]-FNGGFGSSM[Oxidation]DSKSSGWGM[Oxidation]/3									NA	NA	NA
FNIRVATI	8	sp|Q61168|LAPM5_MOUSE	Lysosomal-associated transmembrane protein 5	Mouse	Label-free	FNIRVATI/2	H-2-Kb	WB	5.168	13848.1		0.544	429.81	WB	NA	NA	NA
FNLGDALED	9	sp|Q8VCN6|CD99_MOUSE	CD99 antigen	Mouse	TMT	[TMTpro]-FNLGDALED/2			77.273	40159		79.211	32902.8		NA	NA	NA
FNLVFERL	8	sp|Q91ZU1|ASB6_MOUSE	Ankyrin repeat and SOCS box protein 6	Mouse	Label-free	FNLVFERL/2	H-2-Kb	SB	6.449	19334.6		0.045	26.85	SB	Other origin	Other origin	NA
FNLVYENL	8	sp|Q8R4V1|NFAM1_MOUSE	NFAT activation molecule 1	Mouse	TMT and Label-free	FNLVYENL/2,FNLVYENL/1,[TMTpro]-FNLVYENL/2	H-2-Kb	SB	6.655	19903.9		0.065	24.74	SB	Spleen	Spleen	NA
FNPFVTSDR	9	sp|P61255|RL26_MOUSE	Large ribosomal subunit protein uL24	Mouse	TMT and Label-free	FNPFVTSDR/2,[TMTpro]-FNPFVTSDR/2			50	40549.8		43.792	28527.4		NA	NA	NA
FNQINML	7	sp|Q8BPB0|MOB1B_MOUSE;sp|Q921Y0|MOB1A_MOUSE	MOB kinase activator 1B	Mouse	TMT	[TMTpro]-FNQINM[Oxidation]L/2									NA	NA	NA
FNTAFGL	7	sp|Q9EQK5|MVP_MOUSE	Major vault protein	Mouse	TMT	[TMTpro]-FNTAFGL/2									NA	NA	NA
FNTAFGLLGLGSDGQPPVQK	20	sp|Q9EQK5|MVP_MOUSE	Major vault protein	Mouse	Label-free	FNTAFGLLGLGSDGQPPVQK/2									NA	NA	NA
FNTPAMYVA	9	sp|P63260|ACTG_MOUSE;sp|P60710|ACTB_MOUSE;sp|Q8BFZ3|ACTBL_MOUSE	Actin, cytoplasmic 2	Mouse	TMT	[TMTpro]-FNTPAM[Oxidation]YVA/2			18.692	27413.9		18.692	17360.3		NA	NA	NA
FNTPAMYVAIQ	11	sp|P63260|ACTG_MOUSE;sp|P60710|ACTB_MOUSE;sp|Q8BFZ3|ACTBL_MOUSE	Actin, cytoplasmic 2	Mouse	TMT	[TMTpro]-FNTPAM[Oxidation]YVAIQ/2			43.529	26392.9		51.061	15386.1		NA	NA	NA
FNVPALF	7	sp|Q8R5C5|ACTY_MOUSE;sp|P61164|ACTZ_MOUSE	Beta-centractin	Mouse	TMT and Label-free	FNVPALF/1,[TMTpro]-FNVPALF/2									NA	NA	NA
FNVPALFISM	10	sp|Q8R5C5|ACTY_MOUSE;sp|P61164|ACTZ_MOUSE	Beta-centractin	Mouse	TMT	[TMTpro]-FNVPALFISM[Oxidation]/2			2.697	8229.52		3.099	1300.97		NA	NA	NA
FNVPAMY	7	sp|P68134|ACTS_MOUSE;sp|P68033|ACTC_MOUSE;sp|P63268|ACTH_MOUSE;sp|P62737|ACTA_MOUSE	Actin, alpha skeletal muscle	Mouse	TMT	[TMTpro]-FNVPAM[Oxidation]Y/2									NA	NA	NA
FNYHFPNI	8	sp|Q8CEQ0|CDKL1_MOUSE	Cyclin-dependent kinase-like 1	Mouse	TMT and Label-free	FNYHFPNI/2,[TMTpro]-FNYHFPNI/2	H-2-Kb	SB	6.977	17111.3		0.007	4.89	SB	Other origin	Other origin	NA
FNYPQASVTDVT	12	sp|Q61703|ITIH2_MOUSE	Inter-alpha-trypsin inhibitor heavy chain H2	Mouse	TMT	[TMTpro]-FNYPQASVTDVT/2			54.667	32587.8		48.667	19640.3		NA	NA	NA
FPGPLLV	7	sp|Q8K368|FANCI_MOUSE	Fanconi anemia group I protein homolog	Mouse	Label-free	FPGPLLV/1									NA	NA	NA
FPGQLNADLR	10	sp|Q9CWF2|TBB2B_MOUSE;sp|P99024|TBB5_MOUSE;sp|Q9D6F9|TBB4A_MOUSE;sp|P68372|TBB4B_MOUSE;sp|Q9ERD7|TBB3_MOUSE;sp|Q7TMM9|TBB2A_MOUSE;sp|A2AQ07|TBB1_MOUSE;sp|Q922F4|TBB6_MOUSE	Tubulin beta-2B chain	Mouse	TMT	[TMTpro]-FPGQLNADLR/2			33.4	29216.8		81.875	33082.3		NA	NA	NA
FPKPPSYNVATTLPSYDE	18	sp|Q8R0W6|NFIP1_MOUSE	NEDD4 family-interacting protein 1	Mouse	TMT and Label-free	FPKPPSYNVATTLPSYDE/2,[TMTpro]-FPKPPSYNVATTLPSYDE/3									NA	NA	NA
FPKPPSYNVATTLPSYDEA	19	sp|Q8R0W6|NFIP1_MOUSE	NEDD4 family-interacting protein 1	Mouse	Label-free	FPKPPSYNVATTLPSYDEA/2									NA	NA	NA
FPLIMLIHKL	10	tr|Q7TRI4|Q7TRI4_MOUSE	Olfactory receptor	Mouse	Label-free	FPLIMLIHKL/2			5.928	14277.5		17.117	13395.2		NA	NA	NA
FPNVPGAI	8	tr|Q62029|Q62029_MOUSE	Polyadenylate-binding protein	Mouse	Label-free	FPNVPGAI/1			28.97	36646.7		17.648	22298.1		NA	NA	NA
FPRLYPVYSNL	11	sp|Q60636|PRDM1_MOUSE	PR domain zinc finger protein 1	Mouse	Label-free	FPRLYPVYSNL/2			11.823	22398.4		2.838	670.9		NA	NA	NA
FPVFTQL	7	sp|Q99KU6|CF089_MOUSE	Bombesin receptor-activated protein C6orf89 homolog	Mouse	TMT	[TMTpro]-FPVFTQL/2									NA	NA	NA
FPVGLPQHE	9	sp|Q9CQ71|RFA3_MOUSE	Replication protein A 14 kDa subunit	Mouse	TMT	[TMTpro]-FPVGLPQHE/2			37.963	41914.3		50.909	39529.6		NA	NA	NA
FPYYPSL	7	sp|Q2EMV9|PAR14_MOUSE	Protein mono-ADP-ribosyltransferase PARP14	Mouse	TMT and Label-free	FPYYPSL/1,[TMTpro]-FPYYPSL/2									NA	NA	NA
FQAINAGHI	9	sp|Q0VGY8|TANC1_MOUSE	Protein TANC1	Mouse	TMT	[TMTpro]-FQAINAGHI/2	H-2-Db	SB	0.05	85.85	SB	19.706	12915.8		Spleen	NA	Spleen
FQALNAEKL	9	sp|Q9JKK8|ATR_MOUSE	Serine/threonine-protein kinase ATR	Mouse	TMT	[TMTpro]-FQALNAEKL/2,[TMTpro]-FQALNAEKL/3	H-2-Db	SB	0.021	106.47	SB	9.607	13580.9		Spleen	NA	Spleen
FQAPNVTFL	9	sp|Q91WU5|AS3MT_MOUSE	Arsenite methyltransferase	Mouse	TMT	[TMTpro]-FQAPNVTFL/2	H-2-Db	SB	0.009	46.84	SB	2.98	5854.35		Spleen	NA	Spleen
FQFINPTTI	9	sp|Q8C0M0|WDR59_MOUSE	GATOR complex protein WDR59	Mouse	TMT	[TMTpro]-FQFINPTTI/2	H-2-Db	SB	0.003	9.52	SB	1.411	1799.28	WB	Spleen	NA	Spleen
FQFQYPTV	8	sp|Q3UHF7|ZEP2_MOUSE	Transcription factor HIVEP2	Mouse	TMT	[TMTpro]-FQFQYPTV/2	H-2-Kb	SB	4.444	13516.2		0.176	122.22	SB	NA	NA	NA
FQFTFKHL	8	sp|Q9QYJ0|DNJA2_MOUSE	DnaJ homolog subfamily A member 2	Mouse	Label-free	FQFTFKHL/2,FQFTFKHL/3	H-2-Kb	SB	1.793	10172.4	WB	0.03	18.68	SB	Spleen	Spleen	NA
FQGSNGTVL	9	sp|Q8K4J0|DCR1C_MOUSE	Protein artemis	Mouse	TMT	[TMTpro]-FQGSNGTVL/2	H-2-Db	SB	0.023	120.09	SB	16.863	18053.3		Spleen	NA	Spleen
FQGTSLTHL	9	sp|Q8BMT4|LRC33_MOUSE	Transforming growth factor beta activator LRRC33	Mouse	Label-free	FQGTSLTHL/2	H-2-Db	SB	0.182	1553.66	SB	5.15	7408.95		Spleen	NA	Spleen
FQHPNTDML	9	sp|Q63918|CAVN2_MOUSE	Caveolae-associated protein 2	Mouse	Label-free	FQHPNTDM[Oxidation]L/2	H-2-Db	SB	0.01	69.77	SB	7.515	13056.5		Spleen	NA	Spleen
FQIATPHSL	9	sp|O08852|PKD1_MOUSE	Polycystin-1	Mouse	TMT and Label-free	FQIATPHSL/2,[TMTpro]-FQIATPHSL/2	H-2-Db	SB	0.115	1775.95	SB	2.051	5598.63		NA	NA	NA
FQIPVQHYL	9	sp|Q8VC42|RMC1_MOUSE	Regulator of MON1-CCZ1 complex	Mouse	TMT and Label-free	FQIPVQHYL/2,[TMTpro]-FQIPVQHYL/2	H-2-Db	SB	0.05	806.49	SB	0.681	2237.46	WB	NA	NA	NA
FQIVNPHLL	9	sp|P07742|RIR1_MOUSE	Ribonucleoside-diphosphate reductase large subunit	Mouse	TMT and Label-free	FQIVNPHLL/2,FQIVNPHLL/1,[TMTpro]-FQIVNPHLL/2,[TMTpro]-FQIVNPHLL/3	H-2-Db	SB	0.005	23.33	SB	2.016	4009.2		Spleen	NA	Spleen
FQKQNVTIM	9	sp|P29477|NOS2_MOUSE	Nitric oxide synthase, inducible	Mouse	TMT	[TMTpro]-FQKQNVTIM[Oxidation]/3	H-2-Db	SB	0.041	271.22	SB	5.653	11195.2		Other origin	NA	Other tissue
FQLAQLHTL	9	sp|Q9D2X5|SCC4_MOUSE	MAU2 chromatid cohesion factor homolog	Mouse	TMT	[TMTpro]-FQLAQLHTL/2	H-2-Db	SB	0.099	790.78	SB	1.681	2940.95	WB	NA	NA	NA
FQLGVSHVF	9	sp|Q01730|RSU1_MOUSE	Ras suppressor protein 1	Mouse	TMT	[TMTpro]-FQLGVSHVF/2	H-2-Db	WB	0.883	9088.21	WB	5.731	11299.1		NA	NA	NA
FQLQNPFLL	9	sp|Q3U564|DCP1B_MOUSE	mRNA-decapping enzyme 1B	Mouse	Label-free	FQLQNPFLL/2	H-2-Db	SB	0.013	48.95	SB	3.859	4445.38		Spleen	NA	Spleen
FQLRLAEVL	9	sp|Q8R5K4|NOL6_MOUSE	Nucleolar protein 6	Mouse	Label-free	FQLRLAEVL/2	H-2-Db	SB	0.078	300.14	SB	4.962	5671.98		NA	NA	NA
FQMAYSNL	8	sp|P16254|SRP14_MOUSE	Signal recognition particle 14 kDa protein	Mouse	TMT	[TMTpro]-FQM[Oxidation]AYSNL/2	H-2-Kb	SB	6.18	12393.9		0.128	25.14	SB	NA	NA	NA
FQMQTTYAL	9	sp|Q91W98|S15A4_MOUSE	Solute carrier family 15 member 4	Mouse	TMT	[TMTpro]-FQM[Oxidation]QTTYAL/2	H-2-Db	SB	0.155	527.22	SB	3.041	2646.17		NA	NA	NA
FQNNAIHYL	9	sp|Q62192|CD180_MOUSE	CD180 antigen	Mouse	TMT and Label-free	FQNNAIHYL/2,[TMTpro]-FQNNAIHYL/2	H-2-Db	SB	0.194	1762.76	SB	2.981	5811.31		NA	NA	NA
FQNVNSVTL	9	sp|Q8CDN6|TXNL1_MOUSE	Thioredoxin-like protein 1	Mouse	TMT and Label-free	FQNVNSVTL/2,FQNVNSVTL/1,[TMTpro]-FQNVNSVTL/2	H-2-Db	SB	0.005	17.32	SB	3.344	4322.3		Spleen	NA	Spleen
FQPSFIG	7	sp|P68134|ACTS_MOUSE;sp|P68033|ACTC_MOUSE;sp|P63268|ACTH_MOUSE;sp|P62737|ACTA_MOUSE	Actin, alpha skeletal muscle	Mouse	TMT	[TMTpro]-FQPSFIG/2									NA	NA	NA
FQPSFIGM	8	sp|P68033|ACTC_MOUSE;sp|P68134|ACTS_MOUSE;sp|P63268|ACTH_MOUSE;sp|P62737|ACTA_MOUSE	Actin, alpha cardiac muscle 1	Mouse	TMT	[TMTpro]-FQPSFIGM[Oxidation]/2	H-2-Kb	WB	4.937	20256.2		0.616	845.7	WB	NA	NA	NA
FQPSFLG	7	sp|P63260|ACTG_MOUSE;sp|P60710|ACTB_MOUSE;sp|Q8BFZ3|ACTBL_MOUSE	Actin, cytoplasmic 2	Mouse	TMT	[TMTpro]-FQPSFLG/2									NA	NA	NA
FQPSFLGM	8	sp|P63260|ACTG_MOUSE;sp|P60710|ACTB_MOUSE	Actin, cytoplasmic 2	Mouse	TMT	[TMTpro]-FQPSFLGM[Oxidation]/2	H-2-Kb	WB	5.111	19919.8		0.734	930.32	WB	NA	NA	NA
FQQEFPSL	8	sp|Q3TLH4|PRC2C_MOUSE	Protein PRRC2C	Mouse	TMT and Label-free	FQQEFPSL/2,FQQEFPSL/1,[TMTpro]-FQQEFPSL/2	H-2-Kb	SB	4.202	25021.9		0.32	617.18	SB	NA	NA	NA
FQQQQLPAAMADTF	14	sp|P53657|KPYR_MOUSE	Pyruvate kinase PKLR	Mouse	TMT	[TMTpro]-FQQQQLPAAM[Oxidation]ADTF/2									NA	NA	NA
FQRSTPAITL	10	sp|Q9DCN2|NB5R3_MOUSE	NADH-cytochrome b5 reductase 3	Mouse	TMT and Label-free	FQRSTPAITL/2,[TMTpro]-FQRSTPAITL/2			2.557	14919.1		11.097	11065.6		NA	NA	NA
FQSMTDYGKDL	11	sp|P09813|APOA2_MOUSE	Apolipoprotein A-II	Mouse	TMT and Label-free	FQSM[Oxidation]TDYGKDL/2,[TMTpro]-FQSM[Oxidation]TDYGKDL/3,[TMTpro]-FQSM[Oxidation]TDYGKDL/2			15.697	24124.2		38.514	16357		NA	NA	NA
FQTLKYL	7	sp|Q9DBG6|RPN2_MOUSE	Dolichyl-diphosphooligosaccharide--protein glycosyltransferase subunit 2	Mouse	Label-free	FQTLKYL/2									NA	NA	NA
FQTLKYLAVL	10	sp|Q9DBG6|RPN2_MOUSE	Dolichyl-diphosphooligosaccharide--protein glycosyltransferase subunit 2	Mouse	TMT and Label-free	FQTLKYLAVL/2,[TMTpro]-FQTLKYLAVL/3			3.942	5950.28		8.861	1575.91		NA	NA	NA
FQVKNPPAAYI	11	sp|Q9JL26|FMNL1_MOUSE	Formin-like protein 1	Mouse	TMT and Label-free	FQVKNPPAAYI/2,[TMTpro]-FQVKNPPAAYI/2,[TMTpro]-FQVKNPPAAYI/3	H-2-Db	SB	0.065	87.71	SB	23.647	16830.5		Spleen	NA	Spleen
FQVKNPPHTYI	11	sp|Q6ZPF4|FMNL3_MOUSE;sp|A2APV2|FMNL2_MOUSE	Formin-like protein 3	Mouse	Label-free	FQVKNPPHTYI/3,FQVKNPPHTYI/2	H-2-Db	SB	0.029	48.55	SB	15.31	15079.4		Spleen	NA	Spleen
FQVQGVQNL	9	sp|O70494|SP3_MOUSE	Transcription factor Sp3	Mouse	TMT	[TMTpro]-FQVQGVQNL/2	H-2-Db	SB	0.274	3393.93	SB	3.124	6962.44		NA	NA	NA
FQVTHTVAL	9	sp|Q9QYA2|TOM40_MOUSE	Mitochondrial import receptor subunit TOM40 homolog	Mouse	TMT	[TMTpro]-FQVTHTVAL/2	H-2-Db	SB	0.083	544.47	SB	1.041	1363.29	WB	NA	NA	NA
FQWRNLNTI	9	sp|Q8BIR2|ASTE1_MOUSE	Protein asteroid homolog 1	Mouse	Label-free	FQWRNLNTI/2	H-2-Db	SB	0.012	18.31	SB	3.334	2307.25		Other origin	NA	Other tissue
FQYQQALANM	10	sp|Q9JKP5|MBNL1_MOUSE	Muscleblind-like protein 1	Mouse	TMT	[TMTpro]-FQYQQALANM[Oxidation]/2	H-2-Db	WB	1.881	5521.45	WB	3.966	1015.81		NA	NA	NA
FQYRNRIAM	9	sp|P22437|PGH1_MOUSE	Prostaglandin G/H synthase 1	Mouse	Label-free	FQYRNRIAM[Oxidation]/3	H-2-Db	SB	0.011	21.32	SB	0.741	349.65	WB	Spleen	NA	Spleen
FREAVQGTWDL	11	sp|P31532|SAA4_MOUSE	Serum amyloid A-4 protein	Mouse	Label-free	FREAVQGTWDL/2			5.424	13093.2		42.407	25093.8		NA	NA	NA
FRELDIN	7	sp|P27005|S10A8_MOUSE	Protein S100-A8	Mouse	Label-free	FRELDIN/2									NA	NA	NA
FRELDINSD	9	sp|P27005|S10A8_MOUSE	Protein S100-A8	Mouse	Label-free	FRELDINSD/2			83.125	45313.6		95.769	42164.1		NA	NA	NA
FRELDINSDN	10	sp|P27005|S10A8_MOUSE	Protein S100-A8	Mouse	TMT and Label-free	FRELDINSDN/2,[TMTpro]-FRELDINSDN/2			93	44911.4		96.538	39761.7		NA	NA	NA
FRELDINSDNAIN	13	sp|P27005|S10A8_MOUSE	Protein S100-A8	Mouse	TMT and Label-free	FRELDINSDNAIN/2,[TMTpro]-FRELDINSDNAIN/2									NA	NA	NA
FRELDINSDNAINF	14	sp|P27005|S10A8_MOUSE	Protein S100-A8	Mouse	Label-free	FRELDINSDNAINF/2,FRELDINSDNAINF/3									NA	NA	NA
FRELDINSDNAINFE	15	sp|P27005|S10A8_MOUSE	Protein S100-A8	Mouse	Label-free	FRELDINSDNAINFE/2									NA	NA	NA
FRELDINSDNAINFEE	16	sp|P27005|S10A8_MOUSE	Protein S100-A8	Mouse	Label-free	FRELDINSDNAINFEE/2,FRELDINSDNAINFEE/3									NA	NA	NA
FRELDINSDNAINFEEF	17	sp|P27005|S10A8_MOUSE	Protein S100-A8	Mouse	Label-free	FRELDINSDNAINFEEF/2,FRELDINSDNAINFEEF/3									NA	NA	NA
FRELDINSDNAINFEEFL	18	sp|P27005|S10A8_MOUSE	Protein S100-A8	Mouse	Label-free	FRELDINSDNAINFEEFL/2									NA	NA	NA
FRFDYSPEF	9	sp|O70311|NMT2_MOUSE;sp|O70310|NMT1_MOUSE	Glycylpeptide N-tetradecanoyltransferase 2	Mouse	Label-free	FRFDYSPEF/2	H-2-Kb	WB	4.796	24917.6		0.723	1159.48	WB	NA	NA	NA
FRLLGNM	7	tr|A8DUK4|A8DUK4_MOUSE;sp|P02088|HBB1_MOUSE	Beta-globin	Mouse	Label-free	FRLLGNM[Oxidation]/2									NA	NA	NA
FRLLGNMIVIVLGHHLG	17	tr|A8DUK4|A8DUK4_MOUSE;sp|P02088|HBB1_MOUSE	Beta-globin	Mouse	Label-free	FRLLGNM[Oxidation]IVIVLGHHLG/3,FRLLGNMIVIVLGHHLG/3									NA	NA	NA
FRLLGNMIVIVLGHHLGK	18	tr|A8DUK4|A8DUK4_MOUSE;sp|P02088|HBB1_MOUSE	Beta-globin	Mouse	Label-free	FRLLGNM[Oxidation]IVIVLGHHLGK/4									NA	NA	NA
FRMPVLREYL	10	sp|Q9DCV3|DGAT2_MOUSE	Diacylglycerol O-acyltransferase 2	Mouse	TMT and Label-free	FRM[Oxidation]PVLREYL/3,FRMPVLREYL/2,FRMPVLREYL/3,[TMTpro]-FRM[Oxidation]PVLREYL/3	H-2-Db	WB	0.686	698.02	WB	7.042	4131.71		NA	NA	NA
FSDNAPPPELL	11	sp|Q922R8|PDIA6_MOUSE	Protein disulfide-isomerase A6	Mouse	TMT	[TMTpro]-FSDNAPPPELL/2	H-2-Db	WB	1.564	15675	WB	12.042	16027.4		NA	NA	NA
FSDYPPL	7	sp|P10126|EF1A1_MOUSE	Elongation factor 1-alpha 1	Mouse	TMT	[TMTpro]-FSDYPPL/2									NA	NA	NA
FSELDQAGSML	11	sp|O70252|HMOX2_MOUSE	Heme oxygenase 2	Mouse	TMT	[TMTpro]-FSELDQAGSM[Oxidation]L/2			7.054	22034.7		19.034	18110.1		NA	NA	NA
FSETGAGKHVPRAV	14	sp|P68369|TBA1A_MOUSE;sp|P05214|TBA3_MOUSE;sp|P68373|TBA1C_MOUSE;sp|P05213|TBA1B_MOUSE	Tubulin alpha-1A chain	Mouse	Label-free	FSETGAGKHVPRAV/3									NA	NA	NA
FSETGAGKHVPRAVFV	16	sp|P68369|TBA1A_MOUSE;sp|P05214|TBA3_MOUSE;sp|P68373|TBA1C_MOUSE;sp|P05213|TBA1B_MOUSE	Tubulin alpha-1A chain	Mouse	TMT and Label-free	FSETGAGKHVPRAVFV/3,[TMTpro]-FSETGAGKHVPRAVFV/4									NA	NA	NA
FSFGNTSTL	9	sp|Q6PFD9|NUP98_MOUSE	Nuclear pore complex protein Nup98-Nup96	Mouse	TMT	[TMTpro]-FSFGNTSTL/2	H-2-Db	SB	0.004	14.2	SB	0.332	176.18	SB	NA	NA	NA
FSFRNTQEVI	10	sp|Q80SU7|GVIN1_MOUSE	Interferon-induced very large GTPase 1	Mouse	Label-free	FSFRNTQEVI/2	H-2-Db	SB	0.019	16.64	SB	13.336	4947.46		Spleen	NA	Spleen
FSGFLVAPM	9	sp|Q05306|COAA1_MOUSE	Collagen alpha-1(X) chain	Mouse	TMT	[TMTpro]-FSGFLVAPM[Oxidation]/2	H-2-Db	WB	0.985	480.91	WB	7.586	1034.31		NA	NA	NA
FSGQVLL	7	sp|Q61838|PZP_MOUSE	Pregnancy zone protein	Mouse	Label-free	FSGQVLL/1									NA	NA	NA
FSHPNVLPVL	10	sp|O55222|ILK_MOUSE	Integrin-linked protein kinase	Mouse	TMT and Label-free	FSHPNVLPVL/2,[TMTpro]-FSHPNVLPVL/2	H-2-Db	SB	0.031	84.65	SB	6.762	4006.29		Spleen	NA	Spleen
FSIANPNSL	9	sp|Q91V93|RHBT2_MOUSE;sp|Q9DAK3|RHBT1_MOUSE	Rho-related BTB domain-containing protein 2	Mouse	TMT	[TMTpro]-FSIANPNSL/2	H-2-Db	SB	0.001	7.37	SB	1.106	1510.58	WB	NA	NA	NA
FSIDSPDSL	9	sp|Q62159|RHOC_MOUSE;sp|Q9QUI0|RHOA_MOUSE	Rho-related GTP-binding protein RhoC	Mouse	TMT	[TMTpro]-FSIDSPDSL/2	H-2-Db	SB	0.046	516.88	SB	2.632	6053.07		NA	NA	NA
FSIFNRSIDAF	11	sp|P20826|SCF_MOUSE	Kit ligand	Mouse	Label-free	FSIFNRSIDAF/2	H-2-Db	SB	0.148	116.15	SB	15.587	5068.44		Spleen	NA	Spleen
FSIPESQSTDGL	12	sp|Q9CWQ0|DPH5_MOUSE	Diphthine methyl ester synthase	Mouse	TMT	[TMTpro]-FSIPESQSTDGL/2			2.705	6900.94		16.13	14616.5		NA	NA	NA
FSIPVIY	7	sp|Q99P72|RTN4_MOUSE	Reticulon-4	Mouse	TMT	[TMTpro]-FSIPVIY/2									NA	NA	NA
FSITDQQTL	9	sp|C3VPR6|NLRC5_MOUSE	Protein NLRC5	Mouse	TMT and Label-free	FSITDQQTL/1,[TMTpro]-FSITDQQTL/2	H-2-Db	SB	0.015	95.5	SB	1.95	3758.82	WB	Spleen	NA	Spleen
FSIVGGPVL	9	sp|Q6PDZ2|TAF1C_MOUSE	TATA box-binding protein-associated factor RNA polymerase I subunit C	Mouse	TMT	[TMTpro]-FSIVGGPVL/2	H-2-Db	SB	0.037	217.72	SB	2.685	3387.32		NA	NA	NA
FSIYPAPQVSTA	12	sp|P68369|TBA1A_MOUSE;sp|P68373|TBA1C_MOUSE;sp|P68368|TBA4A_MOUSE;sp|P05213|TBA1B_MOUSE	Tubulin alpha-1A chain	Mouse	TMT	[TMTpro]-FSIYPAPQVSTA/2			16.778	19850.1		37.683	17257.6		NA	NA	NA
FSLENNFLL	9	sp|P42225|STAT1_MOUSE	Signal transducer and activator of transcription 1	Mouse	TMT and Label-free	FSLENNFLL/2,FSLENNFLL/1,[TMTpro]-FSLENNFLL/2	H-2-Db	SB	0.007	15.86	SB	2.167	1373.91		Spleen	NA	Spleen
FSLENVPEG	9	sp|Q6A037|N4BP1_MOUSE	NEDD4-binding protein 1	Mouse	TMT	[TMTpro]-FSLENVPEG/2	H-2-Db	SB	0.368	792.93	SB	24.727	17275.2		NA	NA	NA
FSLENVPEGEL	11	sp|Q6A037|N4BP1_MOUSE	NEDD4-binding protein 1	Mouse	TMT	[TMTpro]-FSLENVPEGEL/2	H-2-Db	SB	0.021	88.44	SB	10.567	7674.2		Other origin	NA	Other tissue
FSLMSTNTV	9	sp|Q99KN9|EPN4_MOUSE	Clathrin interactor 1	Mouse	TMT	[TMTpro]-FSLM[Oxidation]STNTV/2	H-2-Db	SB	0.094	169.49	SB	3.862	2360.3		NA	NA	NA
FSLPIKESEIID	12	sp|P25444|RS2_MOUSE	Small ribosomal subunit protein uS5	Mouse	Label-free	FSLPIKESEIID/2			38.963	25701		74.13	27377.1		NA	NA	NA
FSLPIKESEIIDF	13	sp|P25444|RS2_MOUSE	Small ribosomal subunit protein uS5	Mouse	Label-free	FSLPIKESEIIDF/2									NA	NA	NA
FSLQNQLRL	9	sp|Q9JJ28|FLII_MOUSE	Protein flightless-1 homolog	Mouse	Label-free	FSLQNQLRL/2	H-2-Db	SB	0.005	18.99	SB	0.677	626.24	WB	Spleen	NA	Spleen
FSLQTDSLPAS	11	sp|Q8CB65|NEMP2_MOUSE	Nuclear envelope integral membrane protein 2	Mouse	TMT	[TMTpro]-FSLQTDSLPAS/2			26.949	21434.2		54.091	21599.9		NA	NA	NA
FSLRFNNL	8	sp|Q6R5N8|TLR13_MOUSE	Toll-like receptor 13	Mouse	Label-free	FSLRFNNL/2	H-2-Kb	SB	3.983	11604.5		0.01	5.45	SB	Other origin	Other origin	NA
FSLTNGMYP	9	sp|P47911|RL6_MOUSE	Large ribosomal subunit protein eL6	Mouse	TMT	[TMTpro]-FSLTNGM[Oxidation]YP/2	H-2-Db	SB	0.239	288.62	SB	29.841	18767.8		Spleen	NA	Spleen
FSLVGFTQM	9	sp|Q9CY27|TECR_MOUSE	Very-long-chain enoyl-CoA reductase	Mouse	TMT	[TMTpro]-FSLVGFTQM[Oxidation]/2	H-2-Db	SB	0.027	75.47	SB	0.304	143.15	SB	Spleen	NA	Spleen
FSMTNNVLL	9	sp|Q9WTR2|M3K6_MOUSE	Mitogen-activated protein kinase kinase kinase 6	Mouse	TMT	[TMTpro]-FSM[Oxidation]TNNVLL/2	H-2-Db	SB	0.002	5.32	SB	2.06	936.91		Spleen	NA	Spleen
FSNVNLKEV	9	sp|Q3U1J4|DDB1_MOUSE	DNA damage-binding protein 1	Mouse	TMT	[TMTpro]-FSNVNLKEV/2	H-2-Db	SB	0.049	135.71	SB	5.609	6109.79		Spleen	NA	Spleen
FSPELLAL	8	sp|P29533|VCAM1_MOUSE	Vascular cell adhesion protein 1	Mouse	TMT	[TMTpro]-FSPELLAL/2	H-2-Kb	SB	1.664	14001.3	WB	0.382	781.14	SB	NA	NA	NA
FSPENTELL	9	sp|Q8C1Z7|BBS4_MOUSE	Bardet-Biedl syndrome 4 protein homolog	Mouse	TMT	[TMTpro]-FSPENTELL/2	H-2-Db	SB	0.004	26.65	SB	1.311	3254.26	WB	Spleen	NA	Spleen
FSPFNPTSL	9	sp|Q9Z2U4|ELF4_MOUSE	ETS-related transcription factor Elf-4	Mouse	TMT and Label-free	FSPFNPTSL/1,FSPFNPTSL/2,[TMTpro]-FSPFNPTSL/2	H-2-Db	SB	0.003	26.48	SB	0.557	1175.68	WB	Spleen	NA	Spleen
FSPLNPVRV	9	sp|Q9Z2X1|HNRPF_MOUSE;sp|O35737|HNRH1_MOUSE	Heterogeneous nuclear ribonucleoprotein F	Mouse	TMT and Label-free	FSPLNPVRV/2,[TMTpro]-FSPLNPVRV/2	H-2-Db	SB	0.012	71.1	SB	1.341	3028.76	WB	Spleen	NA	Spleen
FSPLNPVRVHI	11	sp|Q9Z2X1|HNRPF_MOUSE;sp|O35737|HNRH1_MOUSE	Heterogeneous nuclear ribonucleoprotein F	Mouse	TMT and Label-free	FSPLNPVRVHI/3,FSPLNPVRVHI/2,[TMTpro]-FSPLNPVRVHI/3,[TMTpro]-FSPLNPVRVHI/2	H-2-Db	SB	0.02	87.54	SB	10.154	10622.3		Spleen	NA	Spleen
FSPRFVAL	8	sp|Q9DBY1|SYVN1_MOUSE	E3 ubiquitin-protein ligase synoviolin	Mouse	TMT and Label-free	FSPRFVAL/2,[TMTpro]-FSPRFVAL/2	H-2-Kb	SB	1.072	8359.74	WB	0.021	18.36	SB	Spleen	Spleen	NA
FSPSFTEL	8	sp|Q9Z2F2|OASL2_MOUSE	2'-5'-oligoadenylate synthase-like protein 2	Mouse	TMT	[TMTpro]-FSPSFTEL/2	H-2-Kb	SB	0.777	8425.48	WB	0.048	56.87	SB	NA	NA	NA
FSPTNPAHL	9	sp|A6PWY4|WDR76_MOUSE	WD repeat-containing protein 76	Mouse	Label-free	FSPTNPAHL/2	H-2-Db	SB	0.003	18.3	SB	0.423	739.52	SB	Spleen	NA	Spleen
FSPTNPAHLL	10	sp|A6PWY4|WDR76_MOUSE	WD repeat-containing protein 76	Mouse	TMT and Label-free	FSPTNPAHLL/2,[TMTpro]-FSPTNPAHLL/2	H-2-Db	SB	0.013	65.42	SB	4.039	4228.82		Spleen	NA	Spleen
FSQEYINL	8	sp|Q9D8V0|HM13_MOUSE	Minor histocompatibility antigen H13	Mouse	TMT	[TMTpro]-FSQEYINL/2	H-2-Kb	SB	12.838	28485.8		0.051	29.53	SB	NA	NA	NA
FSQGPGNRPPL	11	sp|Q60787|LCP2_MOUSE	Lymphocyte cytosolic protein 2	Mouse	Label-free	FSQGPGNRPPL/2	H-2-Db	SB	0.058	175.77	SB	10.662	6558.78		NA	NA	NA
FSSFVSTV	8	sp|Q8CDU6|HECD2_MOUSE	Probable E3 ubiquitin-protein ligase HECTD2	Mouse	Label-free	FSSFVSTV/1	H-2-Kb	WB	11.62	22669.5		1.766	1493.13	WB	NA	NA	NA
FSSLMNL	7	sp|P09813|APOA2_MOUSE	Apolipoprotein A-II	Mouse	TMT and Label-free	FSSLM[Oxidation]NL/1,FSSLM[Oxidation]NL/2,[TMTpro]-FSSLM[Oxidation]NL/2,[TMTpro]-FSSLMNL/2									NA	NA	NA
FSSLMNLEEKPAPA	14	sp|P09813|APOA2_MOUSE	Apolipoprotein A-II	Mouse	TMT and Label-free	FSSLM[Oxidation]NLEEKPAPA/2,[TMTpro]-FSSLM[Oxidation]NLEEKPAPA/3									NA	NA	NA
FSSLMNLEEKPAPAA	15	sp|P09813|APOA2_MOUSE	Apolipoprotein A-II	Mouse	TMT and Label-free	FSSLM[Oxidation]NLEEKPAPAA/2,[TMTpro]-FSSLM[Oxidation]NLEEKPAPAA/3									NA	NA	NA
FSSLPVN	7	sp|Q3UHF7|ZEP2_MOUSE	Transcription factor HIVEP2	Mouse	TMT	[TMTpro]-FSSLPVN/2									NA	NA	NA
FSSTNSIHI	9	tr|Q8C7J6|Q8C7J6_MOUSE	Potassium channel tetramerisation domain containing 12b	Mouse	Label-free	FSSTNSIHI/2	H-2-Db	SB	0.009	25.27	SB	5.176	5194.42		NA	NA	NA
FSSVAIM	7	sp|Q4QQM4|P5I11_MOUSE	Tumor protein p53-inducible protein 11	Mouse	TMT	[TMTpro]-FSSVAIM[Oxidation]/2									NA	NA	NA
FSSVAIMA	8	sp|Q4QQM4|P5I11_MOUSE	Tumor protein p53-inducible protein 11	Mouse	TMT	[TMTpro]-FSSVAIM[Oxidation]A/2			42.105	36399.3		28.891	20443.4		NA	NA	NA
FSTFLEAGV	9	sp|P26039|TLN1_MOUSE	Talin-1	Mouse	Label-free	FSTFLEAGV/1			16.409	18061		9.975	4145.19		NA	NA	NA
FSVEKLGSLRVGDPVYRMVD	20	sp|Q922Q1|MARC2_MOUSE	Mitochondrial amidoxime reducing component 2	Mouse	Label-free	FSVEKLGSLRVGDPVYRM[Oxidation]VD/3									NA	NA	NA
FSVENFDA	8	sp|Q9QXH4|ITAX_MOUSE	Integrin alpha-X	Mouse	TMT	[TMTpro]-FSVENFDA/2			2.483	3829.68		26.889	15903.8		NA	NA	NA
FSVENFDAL	9	sp|Q9QXH4|ITAX_MOUSE	Integrin alpha-X	Mouse	TMT and Label-free	FSVENFDAL/1,FSVENFDAL/2,[TMTpro]-FSVENFDAL/2	H-2-Db	SB	0.002	5.41	SB	0.683	302.8	WB	Spleen	NA	Spleen
FSVENKWRL	9	sp|P17665|COX7C_MOUSE	Cytochrome c oxidase subunit 7C, mitochondrial	Mouse	Label-free	FSVENKWRL/2,FSVENKWRL/3	H-2-Db	SB	0.017	79.26	SB	1.446	1904.22	WB	Spleen	NA	Spleen
FSVLNWD	7	sp|Q5SSF7|TET5C_MOUSE	Terminal nucleotidyltransferase 5C	Mouse	TMT	[TMTpro]-FSVLNWD/2									NA	NA	NA
FSVNNLLGDPV	11	sp|Q91XB7|YIF1A_MOUSE	Protein YIF1A	Mouse	TMT	[TMTpro]-FSVNNLLGDPV/2	H-2-Db	SB	0.139	32.17	SB	30.91	7714.33		Spleen	NA	Spleen
FSVQNEAGL	9	sp|Q9Z2U2|ZN292_MOUSE	Zinc finger protein 292	Mouse	TMT	[TMTpro]-FSVQNEAGL/2	H-2-Db	SB	0.028	96.39	SB	2.498	1634.89		Other origin	NA	Other tissue
FSVTNPHTM	9	sp|Q8CDD9|LRIF1_MOUSE	Ligand-dependent nuclear receptor-interacting factor 1	Mouse	TMT and Label-free	FSVTNPHTM[Oxidation]/2,[TMTpro]-FSVTNPHTM[Oxidation]/2	H-2-Db	SB	0.001	7.03	SB	1.348	2536.55	WB	Spleen	NA	Spleen
FSVTQAAMRTT	11	sp|Q3U564|DCP1B_MOUSE	mRNA-decapping enzyme 1B	Mouse	Label-free	FSVTQAAM[Oxidation]RTT/2			30.154	27464.9		55.882	23884.2		NA	NA	NA
FSVVNPASF	9	sp|Q8R527|RHOQ_MOUSE	Rho-related GTP-binding protein RhoQ	Mouse	TMT	[TMTpro]-FSVVNPASF/2	H-2-Db	SB	0.016	41.16	SB	1.697	1655.65	WB	NA	NA	NA
FSYFPYPSL	9	sp|Q80W88|HOMEZ_MOUSE	Homeobox and leucine zipper protein Homez	Mouse	TMT and Label-free	FSYFPYPSL/1,[TMTpro]-FSYFPYPSL/2	H-2-Kb	SB	0.337	2811.88	SB	0.03	10.63	SB	Spleen	Spleen	NA
FSYKIDFAEM	10	sp|Q8CFF0|PAR11_MOUSE	Protein mono-ADP-ribosyltransferase PARP11	Mouse	Label-free	FSYKIDFAEM[Oxidation]/2	H-2-Db	WB	0.84	1424.16	WB	1.495	141.38	WB	NA	NA	NA
FSYLNPQEL	9	sp|Q8C2S5|FBXL5_MOUSE	F-box/LRR-repeat protein 5	Mouse	TMT and Label-free	FSYLNPQEL/2,FSYLNPQEL/1,[TMTpro]-FSYLNPQEL/2	H-2-Db	SB	0.002	10.95	SB	0.199	184.59	SB	Spleen	Other origin	Spleen
FSYPNFSIPA	10	tr|E9Q3G8|E9Q3G8_MOUSE	Nucleoporin 153	Mouse	TMT	[TMTpro]-FSYPNFSIPA/2	H-2-Db	SB	0.484	290.4	SB	3.509	260.42		NA	NA	NA
FSYSYQKL	8	tr|A0A0B4J1G8|A0A0B4J1G8_MOUSE	T cell receptor beta, variable 2 (Fragment)	Mouse	TMT	[TMTpro]-FSYSYQKL/2	H-2-Kb	SB	3.56	16674.7		0.003	4.84	SB	NA	NA	NA
FSYVNPQFV	9	sp|P20444|KPCA_MOUSE	Protein kinase C alpha type	Mouse	TMT	[TMTpro]-FSYVNPQFV/2	H-2-Db	SB	0.005	9.49	SB	0.784	439.9	WB	Spleen	NA	Spleen
FTDMMPLLHN	10	sp|Q9EPL8|IPO7_MOUSE;sp|Q7TMY7|IPO8_MOUSE	Importin-7	Mouse	TMT	[TMTpro]-FTDM[Oxidation]M[Oxidation]PLLHN/2			66.176	32214.1		78.158	24395.6		NA	NA	NA
FTEAESNMNDLV	12	sp|Q9CWF2|TBB2B_MOUSE;sp|P99024|TBB5_MOUSE;sp|Q9D6F9|TBB4A_MOUSE;sp|P68372|TBB4B_MOUSE;sp|Q9ERD7|TBB3_MOUSE;sp|Q7TMM9|TBB2A_MOUSE;sp|Q922F4|TBB6_MOUSE	Tubulin beta-2B chain	Mouse	TMT	[TMTpro]-FTEAESNM[Oxidation]NDLV/2			38.333	23301.9		85.385	30474.1		NA	NA	NA
FTFEYRYL	8	sp|Q8K0V4|CNOT3_MOUSE	CCR4-NOT transcription complex subunit 3	Mouse	Label-free	FTFEYRYL/2	H-2-Kb	SB	3.885	12011.9		0.009	6.4	SB	Spleen	Spleen	NA
FTFQFNNL	8	sp|Q8R5H1|UBP15_MOUSE	Ubiquitin carboxyl-terminal hydrolase 15	Mouse	Label-free	FTFQFNNL/2	H-2-Kb	SB	5.275	18098.9		0.005	4.24	SB	Spleen	Spleen	NA
FTILNPIYS	9	sp|Q8R081|HNRPL_MOUSE	Heterogeneous nuclear ribonucleoprotein L	Mouse	TMT	[TMTpro]-FTILNPIYS/2	H-2-Db	WB	0.605	878.12	WB	19.149	14178.9		NA	NA	NA
FTILQASEY	9	sp|P00416|COX3_MOUSE	Cytochrome c oxidase subunit 3	Mouse	TMT	[TMTpro]-FTILQASEY/2			5.942	19140		15.916	16041.1		NA	NA	NA
FTLGNVVGM	9	sp|P0DP99|STMP1_MOUSE	Short transmembrane mitochondrial protein 1	Mouse	TMT	[TMTpro]-FTLGNVVGM[Oxidation]/2	H-2-Db	SB	0.081	344.73	SB	3.188	2483.51		NA	NA	NA
FTLPGTPVF	9	sp|P10852|4F2_MOUSE	Amino acid transporter heavy chain SLC3A2	Mouse	TMT	[TMTpro]-FTLPGTPVF/2	H-2-Db	WB	0.858	8889.23	WB	2.728	5715.41		NA	NA	NA
FTNSFFGN	8	sp|P08032|SPTA1_MOUSE	Spectrin alpha chain, erythrocytic 1	Mouse	TMT	[TMTpro]-FTNSFFGN/2			80	42038.3		19.672	8619.11		NA	NA	NA
FTPQNYLTEM	10	sp|Q3T9E4|TGTP2_MOUSE;sp|Q62293|TGTP1_MOUSE	T-cell-specific guanine nucleotide triphosphate-binding protein 2	Mouse	TMT	[TMTpro]-FTPQNYLTEM[Oxidation]/2	H-2-Db	SB	0.044	214.85	SB	4.231	2371.67		NA	NA	NA
FTPSFANL	8	sp|Q6NZJ6|IF4G1_MOUSE	Eukaryotic translation initiation factor 4 gamma 1	Mouse	TMT	[TMTpro]-FTPSFANL/2	H-2-Kb	SB	5.724	22781.9		0.033	17.68	SB	Other origin	Other origin	NA
FTPVNGDFI	9	sp|A2AVA0|SVEP1_MOUSE	Sushi, von Willebrand factor type A, EGF and pentraxin domain-containing protein 1	Mouse	TMT	[TMTpro]-FTPVNGDFI/2	H-2-Db	SB	0.009	13.84	SB	9.214	11509.3		Spleen	NA	Spleen
FTQAGSEVSALLGR	14	tr|A0A3Q0NHA4|A0A3Q0NHA4_LISMG;sp|P56480|ATPB_MOUSE	ATP synthase subunit beta	Mouse	TMT	[TMTpro]-FTQAGSEVSALLGR/3									NA	NA	NA
FTRGADPGMPEPSVL	15	sp|Q9D173|TOM7_MOUSE	Mitochondrial import receptor subunit TOM7 homolog	Mouse	TMT and Label-free	FTRGADPGM[Oxidation]PEPSVL/2,[TMTpro]-FTRGADPGM[Oxidation]PEPSVL/2,[TMTpro]-FTRGADPGM[Oxidation]PEPSVL/3									NA	NA	NA
FTRGADPGMPEPSVLS	16	sp|Q9D173|TOM7_MOUSE	Mitochondrial import receptor subunit TOM7 homolog	Mouse	Label-free	FTRGADPGM[Oxidation]PEPSVLS/2									NA	NA	NA
FTRGADPGMPEPSVLSL	17	sp|Q9D173|TOM7_MOUSE	Mitochondrial import receptor subunit TOM7 homolog	Mouse	TMT and Label-free	FTRGADPGM[Oxidation]PEPSVLSL/2,[TMTpro]-FTRGADPGM[Oxidation]PEPSVLSL/3									NA	NA	NA
FTRGADPGMPEPSVLSLL	18	sp|Q9D173|TOM7_MOUSE	Mitochondrial import receptor subunit TOM7 homolog	Mouse	TMT and Label-free	FTRGADPGM[Oxidation]PEPSVLSLL/2,[TMTpro]-FTRGADPGM[Oxidation]PEPSVLSLL/3									NA	NA	NA
FTRGADPGMPEPSVLSLLWG	20	sp|Q9D173|TOM7_MOUSE	Mitochondrial import receptor subunit TOM7 homolog	Mouse	TMT and Label-free	FTRGADPGM[Oxidation]PEPSVLSLLWG/3,FTRGADPGM[Oxidation]PEPSVLSLLWG/2,FTRGADPGMPEPSVLSLLWG/2,[TMTpro]-FTRGADPGM[Oxidation]PEPSVLSLLWG/3									NA	NA	NA
FTRILKHGAKDKDD	14	sp|Q9CQ19|MYL9_MOUSE;sp|Q3THE2|ML12B_MOUSE	Myosin regulatory light polypeptide 9	Mouse	Label-free	FTRILKHGAKDKDD/3									NA	NA	NA
FTSLLQNL	8	sp|Q69Z37|SAM9L_MOUSE	Sterile alpha motif domain-containing protein 9-like	Mouse	Label-free	FTSLLQNL/2,FTSLLQNL/1	H-2-Kb	WB	17.797	33588		1.17	1466.08	WB	NA	NA	NA
FTVGGLTG	8	sp|P00397|COX1_MOUSE	Cytochrome c oxidase subunit 1	Mouse	TMT	[TMTpro]-FTVGGLTG/2			63.542	41049.9		56.373	32872.5		NA	NA	NA
FTVSNFVDNL	10	sp|Q69ZK9|NLGN2_MOUSE	Neuroligin-2	Mouse	TMT	[TMTpro]-FTVSNFVDNL/2	H-2-Db	SB	0.107	188.4	SB	4.916	1094.22		Spleen	NA	Spleen
FTYDYHTL	8	sp|Q9Z239|PLM_MOUSE	Phospholemman	Mouse	TMT and Label-free	FTYDYHTL/2,[TMTpro]-FTYDYHTL/2	H-2-Kb	SB	2.261	14948.7		0.006	9.33	SB	Spleen	Spleen	NA
FTYRYLAL	8	sp|Q920Q4|VPS16_MOUSE	Vacuolar protein sorting-associated protein 16 homolog	Mouse	Label-free	FTYRYLAL/2	H-2-Kb	SB	6.219	15287.6		0.007	4.51	SB	Spleen	Spleen	NA
FVALPGVG	8	sp|P43024|CX6A1_MOUSE	Cytochrome c oxidase subunit 6A1, mitochondrial	Mouse	Label-free	FVALPGVG/1			82.5	44198.4		65	32358.4		NA	NA	NA
FVALPGVGVS	10	sp|P43024|CX6A1_MOUSE	Cytochrome c oxidase subunit 6A1, mitochondrial	Mouse	TMT	[TMTpro]-FVALPGVGVS/2			42.526	30572.5		67.333	27923.4		NA	NA	NA
FVALPGVGVSM	11	sp|P43024|CX6A1_MOUSE	Cytochrome c oxidase subunit 6A1, mitochondrial	Mouse	TMT	[TMTpro]-FVALPGVGVSM[Oxidation]/2			4.221	17678.7		13.229	13044.4		NA	NA	NA
FVALPGVGVSML	12	sp|P43024|CX6A1_MOUSE	Cytochrome c oxidase subunit 6A1, mitochondrial	Mouse	TMT	[TMTpro]-FVALPGVGVSM[Oxidation]L/2			23.125	26216.1		31.836	14230.7		NA	NA	NA
FVALPGVGVSMLN	13	sp|P43024|CX6A1_MOUSE	Cytochrome c oxidase subunit 6A1, mitochondrial	Mouse	TMT	[TMTpro]-FVALPGVGVSM[Oxidation]LN/2,[TMTpro]-FVALPGVGVSM[Oxidation]LN/3									NA	NA	NA
FVAMPALAPPEVV	13	tr|Q14AA6|Q14AA6_MOUSE;sp|P62827|RAN_MOUSE;sp|Q61820|RANT_MOUSE	GTP-binding nuclear protein Ran	Mouse	TMT	[TMTpro]-FVAM[Oxidation]PALAPPEVV/2									NA	NA	NA
FVAPREPGAVSY	12	sp|P57716|NICA_MOUSE	Nicastrin	Mouse	TMT and Label-free	FVAPREPGAVSY/2,[TMTpro]-FVAPREPGAVSY/3,[TMTpro]-FVAPREPGAVSY/2			27.225	35069.4		46.25	27688.1		NA	NA	NA
FVAYPHL	7	sp|P43024|CX6A1_MOUSE	Cytochrome c oxidase subunit 6A1, mitochondrial	Mouse	TMT and Label-free	FVAYPHL/2,[TMTpro]-FVAYPHL/2									NA	NA	NA
FVAYPHLR	8	sp|P43024|CX6A1_MOUSE	Cytochrome c oxidase subunit 6A1, mitochondrial	Mouse	TMT	[TMTpro]-FVAYPHLR/3			65	44921.6		29.61	24975.9		NA	NA	NA
FVDAPRL	7	sp|Q9EP69|SAC1_MOUSE	Phosphatidylinositol-3-phosphatase SAC1	Mouse	TMT	[TMTpro]-FVDAPRL/2									NA	NA	NA
FVDAPRLVQKEKID	14	sp|Q9EP69|SAC1_MOUSE	Phosphatidylinositol-3-phosphatase SAC1	Mouse	Label-free	FVDAPRLVQKEKID/3									NA	NA	NA
FVDLEPTVID	10	sp|P68369|TBA1A_MOUSE;sp|P68373|TBA1C_MOUSE;sp|P68368|TBA4A_MOUSE;sp|P05213|TBA1B_MOUSE	Tubulin alpha-1A chain	Mouse	TMT	[TMTpro]-FVDLEPTVID/2			49.917	40129.5		84.375	34910.8		NA	NA	NA
FVDLEPTVIDE	11	sp|P68369|TBA1A_MOUSE;sp|P68373|TBA1C_MOUSE;sp|P68368|TBA4A_MOUSE;sp|P05213|TBA1B_MOUSE	Tubulin alpha-1A chain	Mouse	TMT	[TMTpro]-FVDLEPTVIDE/2			66.471	43844.5		86.538	39704.9		NA	NA	NA
FVDNPVGTGF	10	sp|Q920A5|RISC_MOUSE	Retinoid-inducible serine carboxypeptidase	Mouse	TMT	[TMTpro]-FVDNPVGTGF/2			15.09	33990.9		16.989	19729.1		NA	NA	NA
FVEAVEQDTLQE	12	sp|Q91VW3|SH3L3_MOUSE	SH3 domain-binding glutamic acid-rich-like protein 3	Mouse	TMT and Label-free	FVEAVEQDTLQE/2,[TMTpro]-FVEAVEQDTLQE/2,[TMTpro]-FVEAVEQDTLQE/3			69.412	40402.6		97.308	40329.3		NA	NA	NA
FVFGTAAPTVG	11	sp|Q9ERY9|ERG28_MOUSE	Ergosterol biosynthetic protein 28 homolog	Mouse	TMT	[TMTpro]-FVFGTAAPTVG/2			49.083	29667.9		57.745	16749.2		NA	NA	NA
FVGDIAQFNL	10	sp|Q99J85|NPTXR_MOUSE	Neuronal pentraxin receptor	Mouse	Label-free	FVGDIAQFNL/2			11.455	20692.9		18.659	10493.6		NA	NA	NA
FVGFSPSPV	9	sp|Q7M6Y3|PICAL_MOUSE	Phosphatidylinositol-binding clathrin assembly protein	Mouse	TMT	[TMTpro]-FVGFSPSPV/2			5.607	10861.5		18.412	9639.19		NA	NA	NA
FVGGGIGGTIL	11	sp|Q8CAQ8|MIC60_MOUSE	MICOS complex subunit Mic60	Mouse	TMT	[TMTpro]-FVGGGIGGTIL/2			11.053	25513.7		41.704	27304.9		NA	NA	NA
FVGLMSMIDPPR	12	sp|Q6PIC6|AT1A3_MOUSE;sp|Q6PIE5|AT1A2_MOUSE	Sodium/potassium-transporting ATPase subunit alpha-3	Mouse	TMT	[TMTpro]-FVGLM[Oxidation]SM[Oxidation]IDPPR/2			92	33434.3		96.538	28956.9		NA	NA	NA
FVGYGVTL	8	sp|Q91VS7|MGST1_MOUSE	Microsomal glutathione S-transferase 1	Mouse	TMT	[TMTpro]-FVGYGVTL/2			17.907	32731.3		3.476	5552.18		NA	NA	NA
FVGYNPYSHL	10	sp|O54941|SMCE1_MOUSE	SWI/SNF-related matrix-associated actin-dependent regulator of chromatin subfamily E member 1	Mouse	TMT	[TMTpro]-FVGYNPYSHL/2	H-2-Kb	SB	1.275	3903.55	WB	0.446	68.02	SB	NA	NA	NA
FVHPGAATVPTM	12	sp|Q9DCP9|DAZP2_MOUSE	DAZ-associated protein 2	Mouse	TMT and Label-free	FVHPGAATVPTM[Oxidation]/2,[TMTpro]-FVHPGAATVPTM[Oxidation]/2			5.798	14302		22.777	15266.1		NA	NA	NA
FVIFNNT	7	sp|Q8VBW6|ULA1_MOUSE	NEDD8-activating enzyme E1 regulatory subunit	Mouse	TMT	[TMTpro]-FVIFNNT/2									NA	NA	NA
FVILRKNPNYDL	12	sp|Q8VDM4|PSMD2_MOUSE	26S proteasome non-ATPase regulatory subunit 2	Mouse	Label-free	FVILRKNPNYDL/2,FVILRKNPNYDL/3			20.715	16223.5		34.06	10664.7		NA	NA	NA
FVIPDEGGPQEEQEEY	16	sp|Q61166|MARE1_MOUSE	Microtubule-associated protein RP/EB family member 1	Mouse	TMT	[TMTpro]-FVIPDEGGPQEEQEEY/2									NA	NA	NA
FVISNYREQL	10	sp|Q3UJC8|CE034_MOUSE	Uncharacterized protein C5orf34 homolog	Mouse	Label-free	FVISNYREQL/2	H-2-Db	SB	0.069	244.25	SB	3.718	1485.49		NA	NA	NA
FVIVFQNL	8	sp|Q8BHY3|ANO1_MOUSE	Anoctamin-1	Mouse	Label-free	FVIVFQNL/2,FVIVFQNL/1	H-2-Kb	SB	8.756	21445.5		0.017	14.81	SB	Spleen	Spleen	NA
FVKLIHIPINN	11	sp|P60060|SC61G_MOUSE	Protein transport protein Sec61 subunit gamma	Mouse	TMT and Label-free	FVKLIHIPINN/2,FVKLIHIPINN/3,[TMTpro]-FVKLIHIPINN/3			81.875	39861.6		86.923	31730.5		NA	NA	NA
FVKLIHIPINNIIVGG	16	sp|P60060|SC61G_MOUSE	Protein transport protein Sec61 subunit gamma	Mouse	Label-free	FVKLIHIPINNIIVGG/3									NA	NA	NA
FVPAPWL	7	sp|P17427|AP2A2_MOUSE;sp|P17426|AP2A1_MOUSE	AP-2 complex subunit alpha-2	Mouse	TMT	[TMTpro]-FVPAPWL/2									NA	NA	NA
FVPWIHKYVP	10	sp|Q8BIK6|TMPS7_MOUSE	Transmembrane protease serine 7	Mouse	TMT	[TMTpro]-FVPWIHKYVP/2			28.045	26601.8		37.683	18340.4		NA	NA	NA
FVQELRKRGSP	11	sp|P70460|VASP_MOUSE	Vasodilator-stimulated phosphoprotein	Mouse	Label-free	FVQELRKRGSP/3			60.417	39269.6		74.13	35427.5		NA	NA	NA
FVQMMTAK	8	sp|P0DP27|CALM2_MOUSE;sp|P0DP28|CALM3_MOUSE;sp|P0DP26|CALM1_MOUSE	Calmodulin-2	Mouse	TMT	[TMTpro]-FVQM[Oxidation]M[Oxidation]TAK/3,[TMTpro]-FVQM[Oxidation]M[Oxidation]TAK/2			64.375	42036.5		52.348	27259.8		NA	NA	NA
FVQNINIENL	10	sp|P27005|S10A8_MOUSE	Protein S100-A8	Mouse	TMT	[TMTpro]-FVQNINIENL/2	H-2-Db	SB	0.162	489.39	SB	15.444	10199.5		NA	NA	NA
FVRHILSG	8	sp|Q60605|MYL6_MOUSE	Myosin light polypeptide 6	Mouse	TMT and Label-free	FVRHILSG/3,FVRHILSG/2,[TMTpro]-FVRHILSG/3			66.765	41823.8		41.963	24680.2		NA	NA	NA
FVSHIPITL	9	sp|Q8VD00|SGMR2_MOUSE	Sigma intracellular receptor 2	Mouse	TMT and Label-free	FVSHIPITL/2,[TMTpro]-FVSHIPITL/2	H-2-Db	WB	1.589	13835.4	WB	1.936	4604.83	WB	NA	NA	NA
FVTEEVIPLGSQE	13	sp|Q8JZQ9|EIF3B_MOUSE	Eukaryotic translation initiation factor 3 subunit B	Mouse	TMT and Label-free	FVTEEVIPLGSQE/2,[TMTpro]-FVTEEVIPLGSQE/3,[TMTpro]-FVTEEVIPLGSQE/2									NA	NA	NA
FVTPLTSMVVTKPE	14	sp|Q61704|ITIH3_MOUSE	Inter-alpha-trypsin inhibitor heavy chain H3	Mouse	TMT and Label-free	FVTPLTSM[Oxidation]VVTKPE/2,[TMTpro]-FVTPLTSM[Oxidation]VVTKPE/3									NA	NA	NA
FVTPLTSMVVTKPEDN	16	sp|Q61704|ITIH3_MOUSE	Inter-alpha-trypsin inhibitor heavy chain H3	Mouse	TMT	[TMTpro]-FVTPLTSM[Oxidation]VVTKPEDN/3									NA	NA	NA
FVYENPVSL	9	sp|Q8VEK2|RHBD2_MOUSE	Rhomboid domain-containing protein 2	Mouse	TMT	[TMTpro]-FVYENPVSL/2	H-2-Db	SB	0.016	115.8	SB	0.116	217.15	SB	NA	NA	NA
FVYIFQEV	8	sp|Q99K51|PLST_MOUSE	Plastin-3	Mouse	Label-free	FVYIFQEV/2,FVYIFQEV/1	H-2-Kb	SB	9.509	20942.2		0.039	24.58	SB	Spleen	Spleen	NA
FVYPLDF	7	sp|P48962|ADT1_MOUSE;sp|P51881|ADT2_MOUSE	ADP/ATP translocase 1	Mouse	TMT and Label-free	FVYPLDF/1,[TMTpro]-FVYPLDF/2									NA	NA	NA
FVYTFVVI	8	sp|P70704|AT8A1_MOUSE	Phospholipid-transporting ATPase IA	Mouse	Label-free	FVYTFVVI/1	H-2-Kb	SB	10.05	19611.8		0.114	53.13	SB	NA	NA	NA
FVYVFHTL	8	sp|Q99P91|GPNMB_MOUSE	Transmembrane glycoprotein NMB	Mouse	Label-free	FVYVFHTL/2	H-2-Kb	SB	2.42	10618.6		0.005	6.46	SB	Spleen	Spleen	NA
FYIGEIIGKRGIVG	14	sp|Q9CPQ8|ATP5L_MOUSE	ATP synthase subunit g, mitochondrial	Mouse	Label-free	FYIGEIIGKRGIVG/2,FYIGEIIGKRGIVG/3									NA	NA	NA
FYIGEIIGKRGIVGYDV	17	sp|Q9CPQ8|ATP5L_MOUSE	ATP synthase subunit g, mitochondrial	Mouse	Label-free	FYIGEIIGKRGIVGYDV/2,FYIGEIIGKRGIVGYDV/3									NA	NA	NA
FYKGIRPA	8	sp|Q03265|ATPA_MOUSE	ATP synthase subunit alpha, mitochondrial	Mouse	Label-free	FYKGIRPA/3			49.417	36394.2		19.198	14959.5		NA	NA	NA
FYLFPGN	7	sp|P70343|CASP4_MOUSE;sp|O08736|CASPC_MOUSE	Caspase-4	Mouse	TMT	[TMTpro]-FYLFPGN/2									NA	NA	NA
FYVPGVAPINF	11	sp|Q8BH24|TM9S4_MOUSE	Transmembrane 9 superfamily member 4	Mouse	TMT and Label-free	FYVPGVAPINF/2,[TMTpro]-FYVPGVAPINF/2			12.086	22421.7		12.773	11649.8		NA	NA	NA
FYVPGVAPINFHQND	15	sp|Q8BH24|TM9S4_MOUSE	Transmembrane 9 superfamily member 4	Mouse	Label-free	FYVPGVAPINFHQND/2									NA	NA	NA
GAAQNIIPASTGAAK	15	tr|A0A1D5RLD8|A0A1D5RLD8_MOUSE;tr|S4R1W1|S4R1W1_MOUSE;sp|P16858|G3P_MOUSE	Glyceraldehyde-3-phosphate dehydrogenase	Mouse	TMT	[TMTpro]-GAAQNIIPASTGAAK/3,[TMTpro]-GAAQNIIPASTGAAK/2									NA	NA	NA
GAFDFPKL	8	tr|Q61635|Q61635_MOUSE	GTP-binding protein	Mouse	TMT and Label-free	GAFDFPKL/2,[TMTpro]-GAFDFPKL/3,[TMTpro]-GAFDFPKL/2	H-2-Kb	SB	7.842	28964.7		0.045	68.78	SB	NA	NA	NA
GAFSNILR	8	sp|Q3V132|ADT4_MOUSE	ADP/ATP translocase 4	Mouse	TMT	[TMTpro]-GAFSNILR/2			15	29102.9		16.785	19842.6		NA	NA	NA
GAGFGRRSYL	10	sp|Q6PGE4|ZF316_MOUSE	Zinc finger protein 316	Mouse	TMT	[TMTpro]-GAGFGRRSYL/2			5.329	15427.5		7.05	2919.46		NA	NA	NA
GAGGALFVHRD	11	sp|Q9D6J6|NDUV2_MOUSE	NADH dehydrogenase [ubiquinone] flavoprotein 2, mitochondrial	Mouse	TMT	[TMTpro]-GAGGALFVHRD/3			92	44200.8		84.688	32252.1		NA	NA	NA
GAIENAFHL	9	sp|Q149T7|PPM1J_MOUSE	Protein phosphatase 1J	Mouse	TMT and Label-free	GAIENAFHL/2,[TMTpro]-GAIENAFHL/2	H-2-Db	SB	0.002	11.81	SB	1.96	3113.96	WB	Spleen	NA	Spleen
GAIGNPEVL	9	sp|Q99LN9|DOHH_MOUSE	Deoxyhypusine hydroxylase	Mouse	TMT	[TMTpro]-GAIGNPEVL/2	H-2-Db	SB	0.004	32.92	SB	9.11	20242.7		Other origin	NA	Other tissue
GAILILR	7	tr|A0A3Q0NAZ8|A0A3Q0NAZ8_LISMG	Internalin G (LPXTG motif)	Listeria	Label-free	GAILILR/1									NA	NA	NA
GAIVDQMTL	9	sp|O09159|MA2B1_MOUSE	Lysosomal alpha-mannosidase	Mouse	TMT	[TMTpro]-GAIVDQM[Oxidation]TL/2	H-2-Db	SB	0.05	413.22	SB	5.733	9954.51		Spleen	NA	Spleen
GAIVNGKVL	9	sp|Q6GYP7|RGPA1_MOUSE	Ral GTPase-activating protein subunit alpha-1	Mouse	TMT	[TMTpro]-GAIVNGKVL/2	H-2-Db	SB	0.01	43.93	SB	8.478	13108.3		Spleen	NA	Spleen
GAKFWEVI	8	sp|Q9CWF2|TBB2B_MOUSE;sp|P99024|TBB5_MOUSE;sp|Q9D6F9|TBB4A_MOUSE;sp|P68372|TBB4B_MOUSE;sp|Q9ERD7|TBB3_MOUSE;sp|Q7TMM9|TBB2A_MOUSE;sp|A2AQ07|TBB1_MOUSE	Tubulin beta-2B chain	Mouse	Label-free	GAKFWEVI/2			21.241	28807.5		9.14	14015.1		NA	NA	NA
GALENAKAEI	10	sp|Q9DBS8|POC5_MOUSE	Centrosomal protein POC5	Mouse	TMT	[TMTpro]-GALENAKAEI/3	H-2-Db	SB	0.112	330.02	SB	27.376	21098.2		Spleen	NA	Spleen
GALGNTPPFL	10	sp|Q8BYK6|YTHD3_MOUSE	YTH domain-containing family protein 3	Mouse	TMT	[TMTpro]-GALGNTPPFL/2	H-2-Db	SB	0.096	462.47	SB	21.286	15499.4		Spleen	NA	Spleen
GALGTLHQL	9	sp|P14246|GTR2_MOUSE;sp|P17809|GTR1_MOUSE	Solute carrier family 2, facilitated glucose transporter member 2	Mouse	TMT and Label-free	GALGTLHQL/2,[TMTpro]-GALGTLHQL/2	H-2-Db	WB	0.52	7626.61	WB	2.995	7289.92		NA	NA	NA
GALKNIVAV	9	sp|Q3ULJ0|GPD1L_MOUSE;sp|P13707|GPDA_MOUSE	Glycerol-3-phosphate dehydrogenase 1-like protein	Mouse	TMT and Label-free	GALKNIVAV/2,[TMTpro]-GALKNIVAV/3	H-2-Db	SB	0.01	28.05	SB	4.894	6914.32		Spleen	NA	Spleen
GALKNLSVI	9	sp|F2Z461|HERC6_MOUSE	E3 ISG15--protein ligase Herc6	Mouse	TMT and Label-free	GALKNLSVI/2,[TMTpro]-GALKNLSVI/3	H-2-Db	SB	0.005	12.24	SB	9.003	9186.87		Spleen	NA	Spleen
GALKNLSVIYI	11	sp|F2Z461|HERC6_MOUSE	E3 ISG15--protein ligase Herc6	Mouse	TMT and Label-free	GALKNLSVIYI/2,[TMTpro]-GALKNLSVIYI/3	H-2-Db	SB	0.046	69.73	SB	29.866	16429.9		Spleen	NA	Spleen
GALKNTDYF	9	sp|Q9D020|5NT3A_MOUSE	Cytosolic 5'-nucleotidase 3A	Mouse	TMT and Label-free	GALKNTDYF/2,[TMTpro]-GALKNTDYF/3	H-2-Db	SB	0.007	17.35	SB	10.042	12194.1		Spleen	NA	Spleen
GALLLLR	7	tr|B1B0N6|B1B0N6_MOUSE	ABPA24	Mouse	Label-free	GALLLLR/1									NA	NA	NA
GALLLNAPVVSITQGR	16	sp|O09046|OXLA_MOUSE	L-amino-acid oxidase	Mouse	Label-free	GALLLNAPVVSITQGR/2									NA	NA	NA
GALSNLEQL	9	sp|Q5DU41|LRC8B_MOUSE	Volume-regulated anion channel subunit LRRC8B	Mouse	TMT	[TMTpro]-GALSNLEQL/2	H-2-Db	SB	0.002	11.35	SB	3.38	6518.03		Other origin	NA	Other tissue
GALVNAIFL	9	sp|Q60738|ZNT1_MOUSE	Proton-coupled zinc antiporter SLC30A1	Mouse	TMT and Label-free	GALVNAIFL/1,[TMTpro]-GALVNAIFL/2	H-2-Db	SB	0.004	11.25	SB	6.643	5282.49		Spleen	NA	Spleen
GANILFM	7	tr|A0A087WRT4|A0A087WRT4_MOUSE	FAT atypical cadherin 1	Mouse	TMT	[TMTpro]-GANILFM[Oxidation]/2									NA	NA	NA
GAPGNLDTL	9	sp|Q80W04|TMCC2_MOUSE	Transmembrane and coiled-coil domains protein 2	Mouse	TMT	[TMTpro]-GAPGNLDTL/2	H-2-Db	SB	0.003	21.22	SB	6.006	12633		Other origin	NA	Other tissue
GAPINVMFL	9	sp|P58242|ASM3B_MOUSE	Acid sphingomyelinase-like phosphodiesterase 3b	Mouse	TMT	[TMTpro]-GAPINVM[Oxidation]FL/2	H-2-Db	SB	0.004	19.78	SB	2.199	3725.94		Spleen	NA	Spleen
GAPLNIHKV	9	sp|Q80XQ2|TBCD5_MOUSE	TBC1 domain family member 5	Mouse	TMT	[TMTpro]-GAPLNIHKV/3	H-2-Db	SB	0.012	111.27	SB	2.771	11096.4		Spleen	NA	Spleen
GAPLNLVDL	9	tr|E9PUA5|E9PUA5_MOUSE;sp|Q9QWT9|KIFC1_MOUSE	Kinesin-like protein	Mouse	TMT	[TMTpro]-GAPLNLVDL/2	H-2-Db	SB	0.01	61.81	SB	4.165	7196.97		Spleen	NA	Spleen
GAPLQPVPM	9	sp|Q9JKP5|MBNL1_MOUSE	Muscleblind-like protein 1	Mouse	TMT	[TMTpro]-GAPLQPVPM[Oxidation]/2	H-2-Db	SB	0.061	632.08	SB	3.697	6071.96		NA	NA	NA
GAPQGSLGEYL	11	sp|P29391|FRIL1_MOUSE	Ferritin light chain 1	Mouse	TMT	[TMTpro]-GAPQGSLGEYL/2	H-2-Db	SB	0.123	1820.37	SB	13.685	19068.2		NA	NA	NA
GAPQGSLGEYLF	12	sp|P29391|FRIL1_MOUSE	Ferritin light chain 1	Mouse	TMT	[TMTpro]-GAPQGSLGEYLF/2			5.731	17701.9		28.109	25071		NA	NA	NA
GAPQGSLGEYLFERLTLKHD	20	sp|P29391|FRIL1_MOUSE	Ferritin light chain 1	Mouse	Label-free	GAPQGSLGEYLFERLTLKHD/3,GAPQGSLGEYLFERLTLKHD/2									NA	NA	NA
GAPSNPDVF	9	sp|Q9JI75|NQO2_MOUSE	Ribosyldihydronicotinamide dehydrogenase [quinone]	Mouse	TMT	[TMTpro]-GAPSNPDVF/2	H-2-Db	SB	0.019	178.17	SB	11.034	23218.9		Spleen	NA	Spleen
GAPTGQLPTGSSSTNPFL	18	sp|Q8K2K6|AGFG1_MOUSE	Arf-GAP domain and FG repeat-containing protein 1	Mouse	TMT	[TMTpro]-GAPTGQLPTGSSSTNPFL/2									NA	NA	NA
GASLKPEFVDIINAKQ	16	sp|P17751|TPIS_MOUSE	Triosephosphate isomerase	Mouse	Label-free	GASLKPEFVDIINAKQ/3									NA	NA	NA
GASLLFLNI	9	sp|Q99K10|NLGN1_MOUSE;sp|Q69ZK9|NLGN2_MOUSE	Neuroligin-1	Mouse	Label-free	GASLLFLNI/2,GASLLFLNI/1			3.465	13123.5		4.526	3210.51		NA	NA	NA
GAVENPEYL	9	sp|P70424|ERBB2_MOUSE	Receptor tyrosine-protein kinase erbB-2	Mouse	TMT	[TMTpro]-GAVENPEYL/2	H-2-Db	SB	0.002	9.67	SB	5.919	13628.3		Spleen	NA	Spleen
GAVFNGITL	9	sp|Q9ES97|RTN3_MOUSE	Reticulon-3	Mouse	Label-free	GAVFNGITL/1	H-2-Db	SB	0.01	36.77	SB	7.258	8679.57		Spleen	NA	Spleen
GAVGALPEIFTE	12	sp|Q9Z0N2|IF2H_MOUSE;sp|Q9Z0N1|IF2G_MOUSE	Eukaryotic translation initiation factor 2 subunit 3, Y-linked	Mouse	TMT	[TMTpro]-GAVGALPEIFTE/2			72.308	41152.7		86.154	35263.5		NA	NA	NA
GAVHNGKIYI	10	sp|Q69ZK5|KLH14_MOUSE	Kelch-like protein 14	Mouse	TMT	[TMTpro]-GAVHNGKIYI/3	H-2-Db	SB	0.169	360.13	SB	36.381	22830.8		Spleen	NA	Spleen
GAVKNLTYF	9	sp|Q91Y74|SIA4C_MOUSE	CMP-N-acetylneuraminate-beta-galactosamide-alpha-2,3-sialyltransferase 4	Mouse	TMT and Label-free	GAVKNLTYF/2,[TMTpro]-GAVKNLTYF/3	H-2-Db	SB	0.012	31.79	SB	4.167	6292.88		Spleen	NA	Spleen
GAVLNDPYM	9	sp|O88196|TTC3_MOUSE	E3 ubiquitin-protein ligase TTC3	Mouse	TMT	[TMTpro]-GAVLNDPYM[Oxidation]/2	H-2-Db	SB	0.007	19.61	SB	9.533	10402.1		Spleen	NA	Spleen
GAVQNIAHL	9	sp|Q9DBR3|ARMC8_MOUSE	Armadillo repeat-containing protein 8	Mouse	TMT and Label-free	GAVQNIAHL/2,GAVQNIAHL/1,[TMTpro]-GAVQNIAHL/2	H-2-Db	SB	0.003	14.92	SB	1.603	2770.81	WB	Spleen	NA	Spleen
GAVTNVKVI	9	sp|Q60899|ELAV2_MOUSE;sp|P70372|ELAV1_MOUSE;sp|Q60900|ELAV3_MOUSE	ELAV-like protein 2	Mouse	TMT and Label-free	GAVTNVKVI/2,[TMTpro]-GAVTNVKVI/2	H-2-Db	SB	0.033	139.43	SB	14.997	19737.2		Spleen	NA	Spleen
GAVVNVADL	9	sp|Q3UES3|TNKS2_MOUSE	Poly [ADP-ribose] polymerase tankyrase-2	Mouse	TMT	[TMTpro]-GAVVNVADL/2	H-2-Db	SB	0.019	41.08	SB	9.323	7880.53		Spleen	NA	Spleen
GAWPSLQL	8	tr|Q8HWB2|Q8HWB2_MOUSE	Histocompatibility 2, Q region locus 4	Mouse	TMT	[TMTpro]-GAWPSLQL/2	H-2-Kb	WB	9.474	31726.7		1.601	4022.14	WB	NA	NA	NA
GCKEHVL	7	sp|Q9DBN5|LONP2_MOUSE	Lon protease homolog 2, peroxisomal	Mouse	TMT	[TMTpro]-GCKEHVL/3									NA	NA	NA
GCLQNKVVM	9	sp|Q99LJ7|RCBT2_MOUSE	RCC1 and BTB domain-containing protein 2	Mouse	TMT	[TMTpro]-GCLQNKVVM[Oxidation]/2	H-2-Db	SB	0.125	1123.67	SB	14.843	21007.8		NA	NA	NA
GDFGDWSAF	9	sp|Q99KN9|EPN4_MOUSE	Clathrin interactor 1	Mouse	TMT	[TMTpro]-GDFGDWSAF/2			15.21	30578.2		23.141	21883.1		NA	NA	NA
GDFSPDEFNQF	11	sp|P52479|UBP10_MOUSE	Ubiquitin carboxyl-terminal hydrolase 10	Mouse	TMT	[TMTpro]-GDFSPDEFNQF/2			9.857	33373.2		8.841	17921.2		NA	NA	NA
GDGQVNYEEFVQMMTAK	17	sp|P0DP27|CALM2_MOUSE;sp|P0DP26|CALM1_MOUSE;sp|P0DP28|CALM3_MOUSE	Calmodulin-2	Mouse	TMT	[TMTpro]-GDGQVNYEEFVQM[Oxidation]M[Oxidation]TAK/3									NA	NA	NA
GDGVTHTVPIYE	12	sp|P63260|ACTG_MOUSE;sp|P60710|ACTB_MOUSE;sp|Q8BFZ3|ACTBL_MOUSE	Actin, cytoplasmic 2	Mouse	TMT	[TMTpro]-GDGVTHTVPIYE/2			85	38400.2		89.615	34512.3		NA	NA	NA
GDGVTHTVPIYEG	13	sp|P63260|ACTG_MOUSE;sp|P60710|ACTB_MOUSE;sp|Q8BFZ3|ACTBL_MOUSE	Actin, cytoplasmic 2	Mouse	TMT	[TMTpro]-GDGVTHTVPIYEG/2									NA	NA	NA
GDGYMAPENGYLMEAAPE	18	sp|Q62376|RU17_MOUSE	U1 small nuclear ribonucleoprotein 70 kDa	Mouse	TMT	[TMTpro]-GDGYM[Oxidation]APENGYLM[Oxidation]EAAPE/3									NA	NA	NA
GDLGIEIPAEK	11	sp|P52480|KPYM_MOUSE;sp|P53657|KPYR_MOUSE	Pyruvate kinase PKM	Mouse	TMT	[TMTpro]-GDLGIEIPAEK/2			51.111	42366.6		52.955	36235		NA	NA	NA
GDLSSASAIM	10	sp|P02089|HBB2_MOUSE;tr|A8DUK4|A8DUK4_MOUSE;sp|P02088|HBB1_MOUSE	Hemoglobin subunit beta-2	Mouse	TMT	[TMTpro]-GDLSSASAIM[Oxidation]/2			26.244	31724.7		58.627	28200.3		NA	NA	NA
GDLSSASAIMGN	12	sp|P02089|HBB2_MOUSE;tr|A8DUK4|A8DUK4_MOUSE;sp|P02088|HBB1_MOUSE	Hemoglobin subunit beta-2	Mouse	TMT	[TMTpro]-GDLSSASAIM[Oxidation]GN/2			95	43600.4		97.308	37109.1		NA	NA	NA
GDPKEEEEEELVD	13	sp|P99028|QCR6_MOUSE	Cytochrome b-c1 complex subunit 6, mitochondrial	Mouse	TMT and Label-free	GDPKEEEEEELVD/2,[TMTpro]-GDPKEEEEEELVD/3									NA	NA	NA
GDRFTDEEVDEL	12	sp|Q3THE2|ML12B_MOUSE	Myosin regulatory light chain 12B	Mouse	Label-free	GDRFTDEEVDEL/2			26.013	36290.4		63.59	33620		NA	NA	NA
GDVFFPSL	8	sp|Q9D659|VISTA_MOUSE	V-type immunoglobulin domain-containing suppressor of T-cell activation	Mouse	TMT	[TMTpro]-GDVFFPSL/2			19.554	33467.9		2.128	2485.4		NA	NA	NA
GDYADFQYL	9	sp|P99026|PSB4_MOUSE	Proteasome subunit beta type-4	Mouse	TMT	[TMTpro]-GDYADFQYL/2			2.094	14575.7		5.506	7010.29		NA	NA	NA
GEALGRLL	8	sp|P02089|HBB2_MOUSE;sp|P02104|HBE_MOUSE;tr|A8DUK4|A8DUK4_MOUSE;sp|P02088|HBB1_MOUSE	Hemoglobin subunit beta-2	Mouse	Label-free	GEALGRLL/2			31.041	38314.3		24.315	28216.5		NA	NA	NA
GEALGRLLVVYPWTQRY	17	sp|P02089|HBB2_MOUSE;tr|A8DUK4|A8DUK4_MOUSE;sp|P02088|HBB1_MOUSE	Hemoglobin subunit beta-2	Mouse	Label-free	GEALGRLLVVYPWTQRY/3									NA	NA	NA
GEALGRLLVVYPWTQRYFD	19	sp|P02089|HBB2_MOUSE;tr|A8DUK4|A8DUK4_MOUSE;sp|P02088|HBB1_MOUSE	Hemoglobin subunit beta-2	Mouse	Label-free	GEALGRLLVVYPWTQRYFD/3									NA	NA	NA
GEDLRHLIV	9	sp|Q99KQ4|NAMPT_MOUSE	Nicotinamide phosphoribosyltransferase	Mouse	TMT	[TMTpro]-GEDLRHLIV/3			7.496	32542.7		19.031	26268.4		NA	NA	NA
GEKLNGTDPEDVIR	14	sp|Q9CQ19|MYL9_MOUSE;sp|Q3THE2|ML12B_MOUSE	Myosin regulatory light polypeptide 9	Mouse	TMT	[TMTpro]-GEKLNGTDPEDVIR/3									NA	NA	NA
GEKLNGTDPEDVIRNA	16	sp|Q9CQ19|MYL9_MOUSE;sp|Q3THE2|ML12B_MOUSE	Myosin regulatory light polypeptide 9	Mouse	TMT and Label-free	GEKLNGTDPEDVIRNA/3,GEKLNGTDPEDVIRNA/2,[TMTpro]-GEKLNGTDPEDVIRNA/3									NA	NA	NA
GEKLNGTDPEDVIRNAF	17	sp|Q9CQ19|MYL9_MOUSE;sp|Q3THE2|ML12B_MOUSE	Myosin regulatory light polypeptide 9	Mouse	Label-free	GEKLNGTDPEDVIRNAF/2,GEKLNGTDPEDVIRNAF/3									NA	NA	NA
GEKLNGTDPEDVIRNAFA	18	sp|Q9CQ19|MYL9_MOUSE;sp|Q3THE2|ML12B_MOUSE	Myosin regulatory light polypeptide 9	Mouse	TMT and Label-free	GEKLNGTDPEDVIRNAFA/3,GEKLNGTDPEDVIRNAFA/2,[TMTpro]-GEKLNGTDPEDVIRNAFA/3									NA	NA	NA
GELEDDGAEEVQDPPGGQER	20	sp|Q6ZPZ3|ZC3H4_MOUSE	Zinc finger CCCH domain-containing protein 4	Mouse	TMT	[TMTpro]-GELEDDGAEEVQDPPGGQER/3									NA	NA	NA
GELLMHPVL	9	sp|Q9WVJ2|PSD13_MOUSE	26S proteasome non-ATPase regulatory subunit 13	Mouse	TMT	[TMTpro]-GELLM[Oxidation]HPVL/2			2.482	13349.2		11.052	11948.3		NA	NA	NA
GENPLQVLVN	10	sp|P97461|RS5_MOUSE	Small ribosomal subunit protein uS7	Mouse	TMT	[TMTpro]-GENPLQVLVN/2			51.889	41064.6		77.105	35491.6		NA	NA	NA
GERFEAPEALFQPH	14	sp|P61161|ARP2_MOUSE	Actin-related protein 2	Mouse	TMT	[TMTpro]-GERFEAPEALFQPH/3									NA	NA	NA
GEVKPVVSSTPLVDFL	16	sp|Q8K0H5|TAF10_MOUSE	Transcription initiation factor TFIID subunit 10	Mouse	Label-free	GEVKPVVSSTPLVDFL/2									NA	NA	NA
GEVPTIESL	9	sp|Q9JKF1|IQGA1_MOUSE	Ras GTPase-activating-like protein IQGAP1	Mouse	TMT	[TMTpro]-GEVPTIESL/2			3.144	23170.4		12.9	26847.1		NA	NA	NA
GEVTEGKVVGEEAQEVL	17	sp|Q8VBT6|APOBR_MOUSE	Apolipoprotein B receptor	Mouse	Label-free	GEVTEGKVVGEEAQEVL/2									NA	NA	NA
GFEIPDID	8	sp|Q9CR21|ACPM_MOUSE	Acyl carrier protein, mitochondrial	Mouse	TMT and Label-free	GFEIPDID/1,GFEIPDID/2,[TMTpro]-GFEIPDID/2			98	47400.2		96.154	41753.7		NA	NA	NA
GFEIPDIDA	9	sp|Q9CR21|ACPM_MOUSE	Acyl carrier protein, mitochondrial	Mouse	TMT	[TMTpro]-GFEIPDIDA/2			76.364	46574.6		80.938	39506.1		NA	NA	NA
GFGDLKTPAGLQVLN	15	sp|O70251|EF1B_MOUSE	Elongation factor 1-beta	Mouse	Label-free	GFGDLKTPAGLQVLN/2									NA	NA	NA
GFGDLKTPAGLQVLND	16	sp|O70251|EF1B_MOUSE	Elongation factor 1-beta	Mouse	Label-free	GFGDLKTPAGLQVLND/2									NA	NA	NA
GFGVLSVIL	9	sp|A2AN08|UBR4_MOUSE	E3 ubiquitin-protein ligase UBR4	Mouse	Label-free	GFGVLSVIL/2,GFGVLSVIL/1			16.971	30936.9		18.052	16653.2		NA	NA	NA
GFTAQVIILNHPGQISAG	18	sp|P10126|EF1A1_MOUSE	Elongation factor 1-alpha 1	Mouse	Label-free	GFTAQVIILNHPGQISAG/2									NA	NA	NA
GFTLGNVVG	9	sp|P0DP99|STMP1_MOUSE	Short transmembrane mitochondrial protein 1	Mouse	TMT and Label-free	GFTLGNVVG/1,[TMTpro]-GFTLGNVVG/2			87.5	44522.4		87.692	37239		NA	NA	NA
GFTLGNVVGM	10	sp|P0DP99|STMP1_MOUSE	Short transmembrane mitochondrial protein 1	Mouse	TMT	[TMTpro]-GFTLGNVVGM[Oxidation]/2			2.912	11574.8		23.647	14028.8		NA	NA	NA
GFTLGNVVGMY	11	sp|P0DP99|STMP1_MOUSE	Short transmembrane mitochondrial protein 1	Mouse	TMT	[TMTpro]-GFTLGNVVGM[Oxidation]Y/2			24.765	31181.5		63.333	28500		NA	NA	NA
GFTRGADPGMPEPSVL	16	sp|Q9D173|TOM7_MOUSE	Mitochondrial import receptor subunit TOM7 homolog	Mouse	TMT and Label-free	GFTRGADPGM[Oxidation]PEPSVL/2,[TMTpro]-GFTRGADPGM[Oxidation]PEPSVL/3,[TMTpro]-GFTRGADPGM[Oxidation]PEPSVL/2									NA	NA	NA
GFTRGADPGMPEPSVLS	17	sp|Q9D173|TOM7_MOUSE	Mitochondrial import receptor subunit TOM7 homolog	Mouse	Label-free	GFTRGADPGM[Oxidation]PEPSVLS/2									NA	NA	NA
GFTRGADPGMPEPSVLSL	18	sp|Q9D173|TOM7_MOUSE	Mitochondrial import receptor subunit TOM7 homolog	Mouse	TMT and Label-free	GFTRGADPGM[Oxidation]PEPSVLSL/2,[TMTpro]-GFTRGADPGM[Oxidation]PEPSVLSL/3									NA	NA	NA
GFTRGADPGMPEPSVLSLL	19	sp|Q9D173|TOM7_MOUSE	Mitochondrial import receptor subunit TOM7 homolog	Mouse	TMT and Label-free	GFTRGADPGM[Oxidation]PEPSVLSLL/2,[TMTpro]-GFTRGADPGM[Oxidation]PEPSVLSLL/3									NA	NA	NA
GFYGNTVTGL	10	sp|Q8VEA7|TCTA_MOUSE	T-cell leukemia translocation-altered gene protein homolog	Mouse	TMT	[TMTpro]-GFYGNTVTGL/2			3.328	14152.4		7.749	5348.63		NA	NA	NA
GGAHSFVL	8	sp|Q6PAV2|HERC4_MOUSE	Probable E3 ubiquitin-protein ligase HERC4	Mouse	TMT	[TMTpro]-GGAHSFVL/2			20.443	34732.6		11.746	14616.5		NA	NA	NA
GGAVVWPL	8	sp|O35744|CHIL3_MOUSE;sp|Q91Z98|CHIL4_MOUSE	Chitinase-like protein 3	Mouse	TMT	[TMTpro]-GGAVVWPL/2			20.88	27724.4		10.875	9575.16		NA	NA	NA
GGAYLHL	7	sp|Q08AU7|MADL2_MOUSE	Myeloid-associated differentiation marker-like protein 2	Mouse	Label-free	GGAYLHL/2									NA	NA	NA
GGGGGGAPA	9	tr|G3UYU0|G3UYU0_MOUSE	Mex3 RNA binding family member A	Mouse	TMT	[TMTpro]-GGGGGGAPA/1			28.697	29511		70.652	34080.7		NA	NA	NA
GGGGGGI	7	sp|Q8VDL9|GLIS2_MOUSE;sp|O54946|DNJB6_MOUSE;sp|Q9R1T2|SAE1_MOUSE;sp|P54728|RD23B_MOUSE	Zinc finger protein GLIS2	Mouse	Label-free	GGGGGGI/1									NA	NA	NA
GGGGGGL	7	sp|F6SEU4|SYGP1_MOUSE;sp|Q3UXL4|KIZ_MOUSE;sp|P21952|PO3F1_MOUSE;sp|O88456|CPNS1_MOUSE;tr|E9Q8X5|E9Q8X5_MOUSE;sp|Q9JK45|KCNQ5_MOUSE;sp|Q3UYK3|TBCD9_MOUSE;sp|P70429|EVL_MOUSE	Ras/Rap GTPase-activating protein SynGAP	Mouse	Label-free	GGGGGGL/1									NA	NA	NA
GGIDHKFSL	9	sp|E9Q414|APOB_MOUSE	Apolipoprotein B-100	Mouse	Label-free	GGIDHKFSL/2	H-2-Db	WB	1.262	13240.8	WB	1.819	4859.13	WB	NA	NA	NA
GGIFAFKV	8	sp|P32020|SCP2_MOUSE	Sterol carrier protein 2	Mouse	TMT	[TMTpro]-GGIFAFKV/2			35.303	35230.3		6.646	8636.57		NA	NA	NA
GGIKTFHF	8	sp|A2A995|FYB2_MOUSE	FYN-binding protein 2	Mouse	TMT and Label-free	GGIKTFHF/2,[TMTpro]-GGIKTFHF/3			10.174	30771		3.794	10152.5		NA	NA	NA
GGIPVTHNL	9	sp|P56546|CTBP2_MOUSE	C-terminal-binding protein 2	Mouse	TMT	[TMTpro]-GGIPVTHNL/2	H-2-Kb	WB	1.257	16168.9	WB	1.068	4627.21	WB	NA	NA	NA
GGIQNVGHI	9	sp|P24547|IMDH2_MOUSE	Inosine-5'-monophosphate dehydrogenase 2	Mouse	TMT and Label-free	GGIQNVGHI/1,GGIQNVGHI/2,[TMTpro]-GGIQNVGHI/2	H-2-Db	SB	0.025	84.45	SB	11.979	14196.3		Spleen	NA	Spleen
GGITILHPF	9	sp|Q925Q3|NCLX_MOUSE	Mitochondrial sodium/calcium exchanger protein	Mouse	TMT	[TMTpro]-GGITILHPF/2	H-2-Db	WB	0.609	3304.21	WB	4.85	5010.76		NA	NA	NA
GGKPEPPAMPQPVPTA	16	sp|P62908|RS3_MOUSE	Small ribosomal subunit protein uS3	Mouse	TMT	[TMTpro]-GGKPEPPAM[Oxidation]PQPVPTA/3									NA	NA	NA
GGLDALEF	8	sp|Q9D281|NXP20_MOUSE;sp|Q8VE88|F1142_MOUSE	Protein Noxp20	Mouse	TMT	[TMTpro]-GGLDALEF/2			25.511	38231.1		13.354	23901.5		NA	NA	NA
GGLLSIGI	8	tr|A0A3Q0NFA6|A0A3Q0NFA6_LISMG	Inner membrane protein YihY, formerly thought to be RNase BN	Listeria	TMT	[TMTpro]-GGLLSIGI/2			26.769	34071.2		17.958	16587		NA	NA	NA
GGLYSWDM	8	sp|Q8K0E8|FIBB_MOUSE	Fibrinogen beta chain	Mouse	TMT	[TMTpro]-GGLYSWDM[Oxidation]/2			33.7	28487.3		19.458	15793.8		NA	NA	NA
GGNINVETI	9	sp|O54734|OST48_MOUSE	Dolichyl-diphosphooligosaccharide--protein glycosyltransferase 48 kDa subunit	Mouse	TMT	[TMTpro]-GGNINVETI/2	H-2-Db	SB	0.02	80.63	SB	21.754	25423.9		Spleen	NA	Spleen
GGPANLEAI	9	sp|Q9D9V3|ECHD1_MOUSE	Ethylmalonyl-CoA decarboxylase	Mouse	TMT	[TMTpro]-GGPANLEAI/2	H-2-Db	SB	0.012	27.7	SB	14.142	17691.7		Spleen	NA	Spleen
GGPDNLVLL	9	sp|Q9QYC0|ADDA_MOUSE	Alpha-adducin	Mouse	TMT	[TMTpro]-GGPDNLVLL/2	H-2-Db	SB	0.041	622.41	SB	2.438	7145.45		NA	NA	NA
GGPENTLVF	9	sp|Q8BX02|KANK2_MOUSE	KN motif and ankyrin repeat domain-containing protein 2	Mouse	TMT	[TMTpro]-GGPENTLVF/2	H-2-Db	SB	0.072	987.82	SB	5.442	14306.4		NA	NA	NA
GGPWVLV	7	sp|Q5K2P8|POLS2_MOUSE	Polyserase-2	Mouse	TMT	[TMTpro]-GGPWVLV/2									NA	NA	NA
GGSAVISLEGKPL	13	sp|P18760|COF1_MOUSE	Cofilin-1	Mouse	Label-free	GGSAVISLEGKPL/2									NA	NA	NA
GGSYFIT	7	sp|P70343|CASP4_MOUSE	Caspase-4	Mouse	Label-free	GGSYFIT/1									NA	NA	NA
GGTFTDVF	8	sp|Q8K010|OPLA_MOUSE	5-oxoprolinase	Mouse	TMT	[TMTpro]-GGTFTDVF/2			28.591	36394.2		35.435	29097.3		NA	NA	NA
GGTHSFAL	8	sp|F2Z461|HERC6_MOUSE	E3 ISG15--protein ligase Herc6	Mouse	TMT and Label-free	GGTHSFAL/2,[TMTpro]-GGTHSFAL/2			28.985	36785.3		11.96	12311.1		NA	NA	NA
GGTITGIAR	9	sp|Q91WT9|CBS_MOUSE	Cystathionine beta-synthase	Mouse	TMT	[TMTpro]-GGTITGIAR/2			52.111	43114.4		69.667	36752.7		NA	NA	NA
GGTTMIIDF	9	sp|Q9EQF5|DPYS_MOUSE	Dihydropyrimidinase	Mouse	TMT and Label-free	GGTTM[Oxidation]IIDF/1,[TMTpro]-GGTTM[Oxidation]IIDF/2			15.994	29019.9		22.006	21854.3		NA	NA	NA
GGVKIFADL	9	sp|P07361|A1AG2_MOUSE	Alpha-1-acid glycoprotein 2	Mouse	Label-free	GGVKIFADL/2			4.072	16494.5		3.31	2507.49		NA	NA	NA
GGVLPNIQAV	10	sp|C0HKE3|H2A1D_MOUSE;sp|Q8BFU2|H2A3_MOUSE;sp|C0HKE8|H2A1O_MOUSE;sp|Q8R1M2|H2AJ_MOUSE;sp|C0HKE9|H2A1P_MOUSE;sp|Q8CGP5|H2A1F_MOUSE;sp|Q64523|H2A2C_MOUSE;tr|Q8CGP4|Q8CGP4_MOUSE;sp|P27661|H2AX_MOUSE;sp|C0HKE7|H2A1N_MOUSE;sp|Q8CGP7|H2A1K_MOUSE;sp|Q6GSS7|H2A2A_MOUSE;sp|Q8CGP6|H2A1H_MOUSE;sp|C0HKE4|H2A1E_MOUSE;sp|Q64522|H2A2B_MOUSE;sp|C0HKE6|H2A1I_MOUSE;sp|C0HKE1|H2A1B_MOUSE;sp|C0HKE5|H2A1G_MOUSE;sp|C0…	Histone H2A type 1-D	Mouse	TMT	[TMTpro]-GGVLPNIQAV/2	H-2-Db	WB	0.96	4399.45	WB	31.836	24222		NA	NA	NA
GGVRFLVQL	9	sp|Q99J39|DCMC_MOUSE	Malonyl-CoA decarboxylase, mitochondrial	Mouse	Label-free	GGVRFLVQL/2	H-2-Kb	SB	1.738	11752.5	WB	0.43	466.52	SB	NA	NA	NA
GGVRNGVAL	9	sp|Q8BJW5|NOL11_MOUSE	Nucleolar protein 11	Mouse	Label-free	GGVRNGVAL/2	H-2-Db	SB	0.027	122.23	SB	9.29	11595		Spleen	NA	Spleen
GGVVNMYHM	9	sp|P28063|PSB8_MOUSE	Proteasome subunit beta type-8	Mouse	TMT and Label-free	GGVVNM[Oxidation]YHM[Oxidation]/2,[TMTpro]-GGVVNM[Oxidation]YHM[Oxidation]/3,[TMTpro]-GGVVNM[Oxidation]YHM[Oxidation]/2	H-2-Db	SB	0.016	33.23	SB	5.867	6221.79		Spleen	NA	Spleen
GHFSYPD	7	sp|Q9CPU2|NDUB2_MOUSE	NADH dehydrogenase [ubiquinone] 1 beta subcomplex subunit 2, mitochondrial	Mouse	Label-free	GHFSYPD/2									NA	NA	NA
GHFSYPDPSQWTDEE	15	sp|Q9CPU2|NDUB2_MOUSE	NADH dehydrogenase [ubiquinone] 1 beta subcomplex subunit 2, mitochondrial	Mouse	Label-free	GHFSYPDPSQWTDEE/2									NA	NA	NA
GHQQLYW	7	sp|P62274|RS29_MOUSE	Small ribosomal subunit protein uS14	Mouse	Label-free	GHQQLYW/2									NA	NA	NA
GIAKAWEL	8	sp|P51855|GSHB_MOUSE	Glutathione synthetase	Mouse	Label-free	GIAKAWEL/2			26.705	34756.2		9.484	15188		NA	NA	NA
GIAPQIQDL	9	sp|Q3UQ44|IQGA2_MOUSE	Ras GTPase-activating-like protein IQGAP2	Mouse	TMT	[TMTpro]-GIAPQIQDL/2			18.939	36690.7		9.334	18663.3		NA	NA	NA
GIDPYDQPNAIYIER	15	sp|O88307|SORL_MOUSE	Sortilin-related receptor	Mouse	TMT and Label-free	GIDPYDQPNAIYIER/2,[TMTpro]-GIDPYDQPNAIYIER/2									NA	NA	NA
GIDPYDQPNAIYIERH	16	sp|O88307|SORL_MOUSE	Sortilin-related receptor	Mouse	TMT and Label-free	GIDPYDQPNAIYIERH/3,[TMTpro]-GIDPYDQPNAIYIERH/3									NA	NA	NA
GIDPYDQPNAIYIERHEP	18	sp|O88307|SORL_MOUSE	Sortilin-related receptor	Mouse	TMT and Label-free	GIDPYDQPNAIYIERHEP/3,[TMTpro]-GIDPYDQPNAIYIERHEP/3									NA	NA	NA
GIFQIGPL	8	sp|Q61549|AGRE1_MOUSE	Adhesion G protein-coupled receptor E1	Mouse	TMT	[TMTpro]-GIFQIGPL/2	H-2-Kb	WB	19.065	25971.1		1.714	489.42	WB	NA	NA	NA
GIIRFIIGF	9	sp|P33766|FPR1_MOUSE	fMet-Leu-Phe receptor	Mouse	Label-free	GIIRFIIGF/2	H-2-Kb	WB	16.355	34532.8		1.199	1609.03	WB	NA	NA	NA
GIIRFLIGF	9	sp|O88536|FPR2_MOUSE	Formyl peptide receptor 2	Mouse	Label-free	GIIRFLIGF/2	H-2-Kb	WB	16.91	33892.1		1.38	1486.41	WB	NA	NA	NA
GIKVAVSI	8	tr|A0A3Q0NC31|A0A3Q0NC31_LISMG	Phage infection protein	Listeria	Label-free	GIKVAVSI/2			38.593	38474.3		14.98	20920.2		NA	NA	NA
GILPFLEGPGV	11	sp|P15307|REL_MOUSE	Proto-oncogene c-Rel	Mouse	TMT	[TMTpro]-GILPFLEGPGV/2			31.306	33205.7		22.196	11574.7		NA	NA	NA
GILPVYHSL	9	sp|Q62137|JAK3_MOUSE	Tyrosine-protein kinase JAK3	Mouse	TMT and Label-free	GILPVYHSL/2,[TMTpro]-GILPVYHSL/2	H-2-Kb	SB	2.672	19877.8		0.273	637.42	SB	NA	NA	NA
GILTFSNL	8	sp|Q6GQT9|NOMO1_MOUSE	BOS complex subunit NOMO1	Mouse	Label-free	GILTFSNL/1	H-2-Kb	SB	21.83	29089.1		0.076	27.65	SB	NA	NA	NA
GINYQPPTVVPGGDL	15	sp|P68369|TBA1A_MOUSE;sp|P05214|TBA3_MOUSE;sp|P68373|TBA1C_MOUSE;sp|P68368|TBA4A_MOUSE;sp|P05213|TBA1B_MOUSE;sp|Q9JJZ2|TBA8_MOUSE	Tubulin alpha-1A chain	Mouse	TMT	[TMTpro]-GINYQPPTVVPGGDL/2									NA	NA	NA
GIPVYRFVLPANAFA	15	sp|Q08857|CD36_MOUSE	Platelet glycoprotein 4	Mouse	Label-free	GIPVYRFVLPANAFA/2									NA	NA	NA
GIQFPLDL	8	sp|Q9DCW2|PLS2_MOUSE;tr|Q3V0U0|Q3V0U0_MOUSE;sp|Q9JJ00|PLS1_MOUSE	Phospholipid scramblase 2	Mouse	TMT	[TMTpro]-GIQFPLDL/2			38.63	39372.1		8.343	12160.6		NA	NA	NA
GIQPSPVLLASLG	13	sp|Q9DB73|NB5R1_MOUSE	NADH-cytochrome b5 reductase 1	Mouse	TMT	[TMTpro]-GIQPSPVLLASLG/2									NA	NA	NA
GIVFGPTL	8	tr|Q1HDU4|Q1HDU4_MOUSE;sp|Q6PGG2|GMIP_MOUSE;sp|Q3TBD2|HMHA1_MOUSE;sp|Q811M1|RHG15_MOUSE;sp|Q80XD1|CHIO_MOUSE;sp|Q91V57|CHIN_MOUSE	ArhGAP9	Mouse	TMT	[TMTpro]-GIVFGPTL/2			14.517	27747.2		2.026	2885.36		NA	NA	NA
GIVFGPTLL	9	sp|Q3TBD2|HMHA1_MOUSE;sp|Q6PGG2|GMIP_MOUSE;sp|Q811M1|RHG15_MOUSE	Rho GTPase-activating protein 45	Mouse	TMT	[TMTpro]-GIVFGPTLL/2			8.211	25773.2		9.114	13494.1		NA	NA	NA
GIYTFESL	8	sp|B1AWN6|SCN2A_MOUSE;sp|Q9ER60|SCN4A_MOUSE;sp|Q9WTU3|SCN8A_MOUSE;sp|A2ASI5|SCN3A_MOUSE;sp|Q62205|SCN9A_MOUSE;sp|A2APX8|SCN1A_MOUSE	Sodium channel protein type 2 subunit alpha	Mouse	TMT	[TMTpro]-GIYTFESL/2	H-2-Kb	SB	13.103	25517		0.033	20	SB	NA	NA	NA
GKDYIFRIH	9	sp|A2ASS6|TITIN_MOUSE	Titin	Mouse	Label-free	GKDYIFRIH/3			55.909	45142.3		45.65	37177.8		NA	NA	NA
GKLLNAEYI	9	sp|Q8BL65|ABLM2_MOUSE	Actin-binding LIM protein 2	Mouse	Label-free	GKLLNAEYI/2	H-2-Db	SB	0.128	187.66	SB	21.478	18223.5		Spleen	NA	Spleen
GKVINTPEVL	10	sp|Q9EQP2|EHD4_MOUSE	EH domain-containing protein 4	Mouse	TMT	[TMTpro]-GKVINTPEVL/3	H-2-Db	WB	1.954	9774.88	WB	31.104	26646.2		NA	NA	NA
GKVNADEVGGEALGRL	16	tr|A8DUK4|A8DUK4_MOUSE	Beta-globin	Mouse	TMT and Label-free	GKVNADEVGGEALGRL/3,GKVNADEVGGEALGRL/2,[TMTpro]-GKVNADEVGGEALGRL/3									NA	NA	NA
GKVNADEVGGEALGRLL	17	tr|A8DUK4|A8DUK4_MOUSE	Beta-globin	Mouse	Label-free	GKVNADEVGGEALGRLL/2,GKVNADEVGGEALGRLL/3									NA	NA	NA
GLAPQIHDL	9	tr|F8VQ29|F8VQ29_MOUSE	IQ motif containing GTPase activating protein 3	Mouse	TMT and Label-free	GLAPQIHDL/2,[TMTpro]-GLAPQIHDL/2			10.829	31661.9		14.413	21903.3		NA	NA	NA
GLAPQIQDL	9	sp|Q9JKF1|IQGA1_MOUSE	Ras GTPase-activating-like protein IQGAP1	Mouse	TMT	[TMTpro]-GLAPQIQDL/2			14.072	34243		17.223	24493.2		NA	NA	NA
GLDEYDEVPMPV	12	sp|P04919|B3AT_MOUSE	Band 3 anion transport protein	Mouse	TMT	[TMTpro]-GLDEYDEVPM[Oxidation]PV/2			52.778	37555.8		71.087	28313.1		NA	NA	NA
GLDLWQVKSGTIFD	14	sp|P14211|CALR_MOUSE	Calreticulin	Mouse	Label-free	GLDLWQVKSGTIFD/2									NA	NA	NA
GLDLWQVKSGTIFDNF	16	sp|P14211|CALR_MOUSE	Calreticulin	Mouse	Label-free	GLDLWQVKSGTIFDNF/2									NA	NA	NA
GLFAAGVW	8	sp|Q9CQN3|TOM6_MOUSE	Mitochondrial import receptor subunit TOM6 homolog	Mouse	TMT	[TMTpro]-GLFAAGVW/2			50.333	39242.8		28.652	20261.1		NA	NA	NA
GLGAIFL	7	sp|Q9ERS6|IRPL2_MOUSE	X-linked interleukin-1 receptor accessory protein-like 2	Mouse	Label-free	GLGAIFL/1									NA	NA	NA
GLGFTTM	7	tr|A0A3Q0NG76|A0A3Q0NG76_LISMG	ABC transporter domain-containing protein	Listeria	Label-free	GLGFTTM[Oxidation]/1									NA	NA	NA
GLLEIAHSL	9	sp|Q6P2B1|TNPO3_MOUSE	Transportin-3	Mouse	TMT and Label-free	GLLEIAHSL/2,GLLEIAHSL/1,[TMTpro]-GLLEIAHSL/2			2.323	15978.1		4.671	9324.06		NA	NA	NA
GLLGLGSDGQPPVQK	15	sp|Q9EQK5|MVP_MOUSE	Major vault protein	Mouse	TMT	[TMTpro]-GLLGLGSDGQPPVQK/3									NA	NA	NA
GLLLGLK	7	tr|Q8VFI1|Q8VFI1_MOUSE	Olfactory receptor	Mouse	TMT	[TMTpro]-GLLLGLK/2									NA	NA	NA
GLLRTLHSL	9	sp|Q4U2R1|HERC2_MOUSE	E3 ubiquitin-protein ligase HERC2	Mouse	TMT and Label-free	GLLRTLHSL/3,GLLRTLHSL/2,[TMTpro]-GLLRTLHSL/3	H-2-Db	WB	1.542	10278.5	WB	5.752	7348.04		NA	NA	NA
GLMTTVHAI	9	tr|A0A1D5RLD8|A0A1D5RLD8_MOUSE;tr|S4R1W1|S4R1W1_MOUSE;sp|P16858|G3P_MOUSE	Glyceraldehyde-3-phosphate dehydrogenase	Mouse	TMT and Label-free	GLM[Oxidation]TTVHAI/2,[TMTpro]-GLM[Oxidation]TTVHAI/2	H-2-Db	WB	1.787	7627.43	WB	13.308	14208.6		NA	NA	NA
GLPDSWPLL	9	sp|Q99N91|RM34_MOUSE	Large ribosomal subunit protein bL34m	Mouse	TMT and Label-free	GLPDSWPLL/1,[TMTpro]-GLPDSWPLL/2			3.302	20586.8		4.439	7671.79		NA	NA	NA
GLPEITPKL	9	sp|Q61026|NCOA2_MOUSE	Nuclear receptor coactivator 2	Mouse	TMT	[TMTpro]-GLPEITPKL/2			2.629	24265.2		2.576	10600.4		NA	NA	NA
GLPEPITL	8	tr|F6U8V3|F6U8V3_MOUSE	Histocompatibility 2, M region locus 11 (Fragment)	Mouse	TMT	[TMTpro]-GLPEPITL/2			12.591	35319.6		5.552	17355.4		NA	NA	NA
GLPEPLTL	8	tr|Q4KN81|Q4KN81_MOUSE;sp|P01898|HA10_MOUSE;tr|G3UXE9|G3UXE9_MOUSE;sp|P14427|HA14_MOUSE;tr|O19441|O19441_MOUSE;sp|P14432|HA1T_MOUSE;tr|O19443|O19443_MOUSE;sp|P01901|HA1B_MOUSE;sp|P01897|HA1L_MOUSE;sp|P06339|HA15_MOUSE;tr|Q8HWB2|Q8HWB2_MOUSE;tr|P79568|P79568_MOUSE;sp|P14429|HA17_MOUSE;sp|P14430|HA18_MOUSE;tr|Q6W9L1|Q6W9L1_MOUSE;sp|P01896|HA1Z_MOUSE;tr|Q85ZW9|Q85ZW9_MOUSE;tr|A7VMS2|A7VMS2_MOUSE;tr|…	Histocompatibility 2, Q region locus 2	Mouse	TMT	[TMTpro]-GLPEPLTL/2			13.297	34936.8		5.873	17022.7		NA	NA	NA
GLPLYPAL	8	sp|A2AE42|C56D1_MOUSE	Probable transmembrane reductase CYB561D1	Mouse	TMT	[TMTpro]-GLPLYPAL/2	H-2-Kb	WB	16.394	32260.2		1.121	1565.14	WB	NA	NA	NA
GLPRNTVIL	9	sp|Q99JB2|STML2_MOUSE	Stomatin-like protein 2, mitochondrial	Mouse	Label-free	GLPRNTVIL/2	H-2-Db	SB	0.172	1857.25	SB	11.779	18498.2		NA	NA	NA
GLPSLPNLPSL	11	sp|Q99JX3|GORS2_MOUSE	Golgi reassembly-stacking protein 2	Mouse	TMT	[TMTpro]-GLPSLPNLPSL/2	H-2-Db	SB	0.148	1902.2	SB	10.616	11300.2		NA	NA	NA
GLQKAVVNLD	10	sp|A0A0B4J1G0|FCG3A_MOUSE	Low affinity immunoglobulin gamma Fc region receptor III-A	Mouse	TMT and Label-free	GLQKAVVNLD/2,[TMTpro]-GLQKAVVNLD/3			76.818	43928.6		78.947	33805.7		NA	NA	NA
GLRPPPAIL	9	sp|Q3UPL6|M4A15_MOUSE	Membrane-spanning 4-domains subfamily A member 15	Mouse	TMT	[TMTpro]-GLRPPPAIL/3			12.511	35979.1		7.604	15854.6		NA	NA	NA
GLSAVEHRL	9	sp|O35435|PYRD_MOUSE	Dihydroorotate dehydrogenase (quinone), mitochondrial	Mouse	Label-free	GLSAVEHRL/2			18.348	35321.1		15.386	20781.7		NA	NA	NA
GLSPVLHSF	9	sp|Q61329|ZFHX3_MOUSE	Zinc finger homeobox protein 3	Mouse	Label-free	GLSPVLHSF/2			10.931	32990.5		6.675	15741.8		NA	NA	NA
GLTTAIHDF	9	tr|E9PZF7|E9PZF7_MOUSE	Solute carrier family 25, member 53	Mouse	TMT	[TMTpro]-GLTTAIHDF/2			27.394	36177.4		29.512	27531		NA	NA	NA
GLVVPVIR	8	sp|Q9D2G2|ODO2_MOUSE	Dihydrolipoyllysine-residue succinyltransferase component of 2-oxoglutarate dehydrogenase complex, mitochondrial	Mouse	TMT	[TMTpro]-GLVVPVIR/2			84.375	46804.5		69.167	38227.4		NA	NA	NA
GLYHIGYF	8	sp|P51682|CCR5_MOUSE;sp|P51683|CCR2_MOUSE	C-C chemokine receptor type 5	Mouse	TMT and Label-free	GLYHIGYF/2,[TMTpro]-GLYHIGYF/2			27.451	31897.8		4.237	4191.69		NA	NA	NA
GLYHLAVG	8	sp|Q3UGF1|WDR19_MOUSE	WD repeat-containing protein 19	Mouse	TMT	[TMTpro]-GLYHLAVG/2			83.75	41933.4		40.267	19526.7		NA	NA	NA
GLYLHALL	8	sp|Q5IXF8|GLP2R_MOUSE	Glucagon-like peptide 2 receptor	Mouse	Label-free	GLYLHALL/2	H-2-Kb	WB	20.785	27208.2		0.633	230.61	WB	Other origin	Other origin	NA
GLYTFESL	8	sp|P52850|NDST2_MOUSE	Bifunctional heparan sulfate N-deacetylase/N-sulfotransferase 2	Mouse	TMT	[TMTpro]-GLYTFESL/2	H-2-Kb	SB	11.621	25329.7		0.175	100.38	SB	NA	NA	NA
GMIDEPHAI	9	sp|Q91ZX7|LRP1_MOUSE	Prolow-density lipoprotein receptor-related protein 1	Mouse	TMT	[TMTpro]-GM[Oxidation]IDEPHAI/2	H-2-Db	WB	1.474	12411.6	WB	9.985	17918.7		NA	NA	NA
GMIENGPFL	9	sp|Q80SU7|GVIN1_MOUSE	Interferon-induced very large GTPase 1	Mouse	TMT and Label-free	GM[Oxidation]IENGPFL/2,GM[Oxidation]IENGPFL/1,[TMTpro]-GM[Oxidation]IENGPFL/2,[TMTpro]-GMIENGPFL/2	H-2-Db	SB	0.019	68.5	SB	4.426	5775.65		Spleen	NA	Spleen
GMIPGFGTDF	10	sp|P14576|SRP54_MOUSE;tr|E9PXC0|E9PXC0_MOUSE	Signal recognition particle subunit SRP54	Mouse	TMT	[TMTpro]-GM[Oxidation]IPGFGTDF/2			7.055	17459.2		10.238	6382.85		NA	NA	NA
GMKLNLDYL	9	sp|Q9QXB9|DRG2_MOUSE	Developmentally-regulated GTP-binding protein 2	Mouse	TMT	[TMTpro]-GM[Oxidation]KLNLDYL/3	H-2-Db	SB	0.029	66.95	SB	9.741	8507.29		Spleen	NA	Spleen
GMLDTHHKL	9	sp|P59325|IF5_MOUSE	Eukaryotic translation initiation factor 5	Mouse	TMT and Label-free	GM[Oxidation]LDTHHKL/3,GM[Oxidation]LDTHHKL/2,[TMTpro]-GM[Oxidation]LDTHHKL/3	H-2-Db	WB	1.365	13301.8	WB	1.569	3147.49	WB	NA	NA	NA
GMLPDPK	7	sp|P48962|ADT1_MOUSE;sp|P51881|ADT2_MOUSE	ADP/ATP translocase 1	Mouse	TMT	[TMTpro]-GM[Oxidation]LPDPK/2,[TMTpro]-GM[Oxidation]LPDPK/3									NA	NA	NA
GNILKHVM	8	sp|Q8R4R6|NUP35_MOUSE	Nucleoporin NUP35	Mouse	TMT	[TMTpro]-GNILKHVM[Oxidation]/3			10.246	29309.6		3.239	6813.91		NA	NA	NA
GNLANVIR	8	sp|P48962|ADT1_MOUSE;sp|Q3V132|ADT4_MOUSE;sp|P51881|ADT2_MOUSE	ADP/ATP translocase 1	Mouse	TMT	[TMTpro]-GNLANVIR/2			58.333	41087.2		37.707	29509.5		NA	NA	NA
GNMIVIVLGHH	11	tr|A8DUK4|A8DUK4_MOUSE;sp|P02088|HBB1_MOUSE	Beta-globin	Mouse	Label-free	GNM[Oxidation]IVIVLGHH/3			58.788	42139.9		71.739	33470.1		NA	NA	NA
GNMIVIVLGHHL	12	tr|A8DUK4|A8DUK4_MOUSE;sp|P02088|HBB1_MOUSE	Beta-globin	Mouse	Label-free	GNM[Oxidation]IVIVLGHHL/3			9.704	18281.9		21.946	10480.9		NA	NA	NA
GNMIVIVLGHHLG	13	tr|A8DUK4|A8DUK4_MOUSE;sp|P02088|HBB1_MOUSE	Beta-globin	Mouse	TMT and Label-free	GNM[Oxidation]IVIVLGHHLG/3,GNM[Oxidation]IVIVLGHHLG/2,GNMIVIVLGHHLG/2,GNMIVIVLGHHLG/3,[TMTpro]-GNM[Oxidation]IVIVLGHHLG/3									NA	NA	NA
GNMIVIVLGHHLGK	14	tr|A8DUK4|A8DUK4_MOUSE;sp|P02088|HBB1_MOUSE	Beta-globin	Mouse	Label-free	GNM[Oxidation]IVIVLGHHLGK/3									NA	NA	NA
GNVAFPHL	8	sp|Q9D824|FIP1_MOUSE	Pre-mRNA 3'-end-processing factor FIP1	Mouse	TMT	[TMTpro]-GNVAFPHL/2	H-2-Kb	SB	15.913	33536.1		0.115	118.77	SB	NA	NA	NA
GNYDFGISRV	10	sp|Q99J38|I70A1_MOUSE;sp|Q9CY00|IT70B_MOUSE;sp|A2AKQ8|I70A2_MOUSE	Intraflagellar transport protein 70A1	Mouse	Label-free	GNYDFGISRV/2	H-2-Kb	WB	18.975	31006.9		1.172	718.01	WB	NA	NA	NA
GNYGPGGSGGSGGYGGRSRY	20	sp|O88569|ROA2_MOUSE	Heterogeneous nuclear ribonucleoproteins A2/B1	Mouse	Label-free	GNYGPGGSGGSGGYGGRSRY/3									NA	NA	NA
GNYNFFNL	8	sp|Q8C3X8|LMF2_MOUSE	Lipase maturation factor 2	Mouse	TMT	[TMTpro]-GNYNFFNL/2	H-2-Kb	SB	3.266	12361.9		0.009	6	SB	Spleen	Spleen	NA
GPALTPSLLPT	11	sp|P41969|ELK1_MOUSE	ETS domain-containing protein Elk-1	Mouse	Label-free	GPALTPSLLPT/1			54.889	38770.1		83.438	34910		NA	NA	NA
GPGQGTTGQLFFPEVNKN	18	sp|P11911|CD79A_MOUSE	B-cell antigen receptor complex-associated protein alpha chain	Mouse	TMT	[TMTpro]-GPGQGTTGQLFFPEVNKN/3									NA	NA	NA
GPGQGTTGQLFFPEVNKNH	19	sp|P11911|CD79A_MOUSE	B-cell antigen receptor complex-associated protein alpha chain	Mouse	TMT	[TMTpro]-GPGQGTTGQLFFPEVNKNH/3									NA	NA	NA
GPHSLRY	7	sp|P14430|HA18_MOUSE;sp|P14427|HA14_MOUSE;sp|P01901|HA1B_MOUSE;tr|P79568|P79568_MOUSE	H-2 class I histocompatibility antigen, Q8 alpha chain	Mouse	Label-free	GPHSLRY/2									NA	NA	NA
GPHSLRYF	8	sp|P14430|HA18_MOUSE;sp|P14427|HA14_MOUSE;sp|P01901|HA1B_MOUSE;tr|P79568|P79568_MOUSE	H-2 class I histocompatibility antigen, Q8 alpha chain	Mouse	TMT and Label-free	GPHSLRYF/2,[TMTpro]-GPHSLRYF/3			22	36320.6		16.38	22313.3		NA	NA	NA
GPHSLRYFV	9	sp|P14427|HA14_MOUSE;sp|P01901|HA1B_MOUSE	H-2 class I histocompatibility antigen, D-P alpha chain	Mouse	Label-free	GPHSLRYFV/3			8.491	22023.3		22.441	22996.9		NA	NA	NA
GPHSLRYFVT	10	sp|P14427|HA14_MOUSE;sp|P01901|HA1B_MOUSE	H-2 class I histocompatibility antigen, D-P alpha chain	Mouse	TMT and Label-free	GPHSLRYFVT/3,GPHSLRYFVT/2,[TMTpro]-GPHSLRYFVT/3			44.5	36168.4		63.846	24710.4		NA	NA	NA
GPHSLRYFVTAVSR	14	sp|P14427|HA14_MOUSE;sp|P01901|HA1B_MOUSE	H-2 class I histocompatibility antigen, D-P alpha chain	Mouse	Label-free	GPHSLRYFVTAVSR/3									NA	NA	NA
GPHSLRYFVTAVSRPG	16	sp|P14427|HA14_MOUSE;sp|P01901|HA1B_MOUSE	H-2 class I histocompatibility antigen, D-P alpha chain	Mouse	Label-free	GPHSLRYFVTAVSRPG/3									NA	NA	NA
GPHSLRYFVTAVSRPGL	17	sp|P14427|HA14_MOUSE;sp|P01901|HA1B_MOUSE	H-2 class I histocompatibility antigen, D-P alpha chain	Mouse	Label-free	GPHSLRYFVTAVSRPGL/3									NA	NA	NA
GPHSLRYFVTAVSRPGLG	18	sp|P14427|HA14_MOUSE;sp|P01901|HA1B_MOUSE	H-2 class I histocompatibility antigen, D-P alpha chain	Mouse	Label-free	GPHSLRYFVTAVSRPGLG/2,GPHSLRYFVTAVSRPGLG/3									NA	NA	NA
GPIFYPPPTK	10	sp|C0HKG6|RNT2B_MOUSE;sp|C0HKG5|RNT2A_MOUSE	Ribonuclease T2-B	Mouse	TMT	[TMTpro]-GPIFYPPPTK/3			40.091	41734.2		33.66	28816.9		NA	NA	NA
GPTFSYVL	8	sp|Q9DC60|UBIA1_MOUSE	UbiA prenyltransferase domain-containing protein 1	Mouse	Label-free	GPTFSYVL/1			17.684	29782.4		6.308	6476.13		NA	NA	NA
GPTYRGPVPWHTIN	14	sp|Q9WV54|ASAH1_MOUSE	Acid ceramidase	Mouse	TMT	[TMTpro]-GPTYRGPVPWHTIN/3									NA	NA	NA
GQDVYAHLVQQRLEA	15	sp|P36371|TAP2_MOUSE	Antigen peptide transporter 2	Mouse	TMT	[TMTpro]-GQDVYAHLVQQRLEA/3									NA	NA	NA
GQHSLQYFHTAVSRPGLG	18	sp|P14431|HA19_MOUSE;sp|P14429|HA17_MOUSE	H-2 class I histocompatibility antigen, Q9 alpha chain (Fragment)	Mouse	Label-free	GQHSLQYFHTAVSRPGLG/3									NA	NA	NA
GQIENTMFI	9	tr|E9Q1A5|E9Q1A5_MOUSE	Zinc finger protein 384	Mouse	TMT	[TMTpro]-GQIENTM[Oxidation]FI/2	H-2-Db	SB	0.016	53.53	SB	10.255	13287.5		NA	NA	NA
GQIKEYHTL	9	sp|E9Q555|RN213_MOUSE	E3 ubiquitin-protein ligase RNF213	Mouse	TMT and Label-free	GQIKEYHTL/3,GQIKEYHTL/2,[TMTpro]-GQIKEYHTL/3	H-2-Db	SB	0.244	3966.78	SB	0.895	2452.33	WB	NA	NA	NA
GQIQNKEVL	9	tr|E9QAE3|E9QAE3_MOUSE	B-TFIID TATA-box binding protein associated factor 1	Mouse	TMT	[TMTpro]-GQIQNKEVL/2	H-2-Db	SB	0.012	85.85	SB	9	19334.6		NA	NA	NA
GQIQNKEVLQEYI	13	tr|E9QAE3|E9QAE3_MOUSE	B-TFIID TATA-box binding protein associated factor 1	Mouse	TMT and Label-free	GQIQNKEVLQEYI/2,[TMTpro]-GQIQNKEVLQEYI/3									NA	NA	NA
GQITNFEYL	9	sp|P97412|LYST_MOUSE	Lysosomal-trafficking regulator	Mouse	TMT and Label-free	GQITNFEYL/2,GQITNFEYL/1,[TMTpro]-GQITNFEYL/2	H-2-Db	SB	0.003	8.86	SB	1.598	1684.49	WB	Spleen	NA	Spleen
GQLANFQEM	9	sp|Q9DBT5|AMPD2_MOUSE	AMP deaminase 2	Mouse	TMT	[TMTpro]-GQLANFQEM[Oxidation]/2	H-2-Db	SB	0.012	42.79	SB	2.843	3266.11		Other origin	NA	Other tissue
GQLENAEQL	9	sp|Q8CC21|TTC19_MOUSE	Tetratricopeptide repeat protein 19, mitochondrial	Mouse	TMT	[TMTpro]-GQLENAEQL/2	H-2-Db	SB	0.019	171.8	SB	7.35	16017		Spleen	NA	Spleen
GQLILKEEM	9	sp|Q8K4G5|ABLM1_MOUSE	Actin-binding LIM protein 1	Mouse	TMT and Label-free	GQLILKEEM[Oxidation]/2,[TMTpro]-GQLILKEEM[Oxidation]/3	H-2-Db	SB	0.261	2299.1	SB	8.295	14241.8		NA	NA	NA
GQLLPQHYL	9	sp|Q80U44|ZFY16_MOUSE	Zinc finger FYVE domain-containing protein 16	Mouse	TMT	[TMTpro]-GQLLPQHYL/2	H-2-Db	SB	0.202	4380.64	SB	3.97	7559.97		NA	NA	NA
GQLQLSHNL	9	sp|P97290|IC1_MOUSE	Plasma protease C1 inhibitor	Mouse	Label-free	GQLQLSHNL/2	H-2-Db	SB	0.385	5750.52	SB	2.344	4062.12		NA	NA	NA
GQLSNLKVHL	10	sp|Q60636|PRDM1_MOUSE;sp|I7HJS4|ZN683_MOUSE	PR domain zinc finger protein 1	Mouse	TMT	[TMTpro]-GQLSNLKVHL/3	H-2-Db	SB	0.096	566.82	SB	10.389	10308.8		NA	NA	NA
GQLYTTHLL	9	tr|Q6DFZ1|Q6DFZ1_MOUSE	Golgi-specific brefeldin A-resistance factor 1	Mouse	TMT	[TMTpro]-GQLYTTHLL/2	H-2-Db	WB	0.905	8421.75	WB	5.794	7543.96		NA	NA	NA
GQMVNNPKIHL	11	sp|Q9ERK4|XPO2_MOUSE	Exportin-2	Mouse	TMT	[TMTpro]-GQM[Oxidation]VNNPKIHL/3	H-2-Db	SB	0.145	881.15	SB	13.048	15267.1		NA	NA	NA
GQVINLDQ	8	sp|Q3UVG3|F91A1_MOUSE	Protein FAM91A1	Mouse	TMT	[TMTpro]-GQVINLDQ/2			26.436	31882.6		84.375	40355.4		NA	NA	NA
GQVINLDQL	9	sp|Q3UVG3|F91A1_MOUSE	Protein FAM91A1	Mouse	TMT and Label-free	GQVINLDQL/2,GQVINLDQL/1,[TMTpro]-GQVINLDQL/2	H-2-Db	SB	0.015	65.88	SB	10.484	15354.7		Spleen	NA	Spleen
GQVLGGRAGLY	11	tr|A0A3Q0NEX6|A0A3Q0NEX6_LISMG	FIG009439: Cytosolic protein containing multiple CBS domains	Listeria	Label-free	GQVLGGRAGLY/2			23.92	34649.2		55.098	29736		NA	NA	NA
GQVNYEEFVQMMTAK	15	sp|P0DP27|CALM2_MOUSE;sp|P0DP26|CALM1_MOUSE;sp|P0DP28|CALM3_MOUSE	Calmodulin-2	Mouse	TMT	[TMTpro]-GQVNYEEFVQM[Oxidation]M[Oxidation]TAK/3									NA	NA	NA
GQVTFLHVF	9	sp|Q9JLJ5|ELOV1_MOUSE	Elongation of very long chain fatty acids protein 1	Mouse	Label-free	GQVTFLHVF/2	H-2-Db	WB	1.15	9804.44	WB	2.094	3701.83		NA	NA	NA
GQVVIIHML	9	sp|Q9Z1T1|AP3B1_MOUSE	AP-3 complex subunit beta-1	Mouse	TMT and Label-free	GQVVIIHM[Oxidation]L/2,GQVVIIHM[Oxidation]L/1,GQVVIIHML/2,[TMTpro]-GQVVIIHM[Oxidation]L/2,[TMTpro]-GQVVIIHM[Oxidation]L/3,[TMTpro]-GQVVIIHML/2	H-2-Db	WB	0.547	6993.77	WB	3.589	8686.52		NA	NA	NA
GQYARALEL	9	sp|Q9D2Y5|SNX20_MOUSE	Sorting nexin-20	Mouse	Label-free	GQYARALEL/2	H-2-Kb	WB	1.055	7437.71	WB	0.858	829.04	WB	NA	NA	NA
GQYEFHSL	8	sp|Q61805|LBP_MOUSE	Lipopolysaccharide-binding protein	Mouse	TMT	[TMTpro]-GQYEFHSL/2	H-2-Kb	SB	3.818	21057.6		0.043	46.22	SB	Other origin	Other origin	NA
GQYPYPSGFPPM	12	sp|Q07076|ANXA7_MOUSE	Annexin A7	Mouse	TMT	[TMTpro]-GQYPYPSGFPPM[Oxidation]/2			3.076	6858.29		4.977	687.11		NA	NA	NA
GRKFVYAGSNSGVVQAPL	18	sp|O09126|SEM4D_MOUSE	Semaphorin-4D	Mouse	Label-free	GRKFVYAGSNSGVVQAPL/3									NA	NA	NA
GRLPLPQLL	9	tr|A0A5F8MPY0|A0A5F8MPY0_MOUSE	MCG1034862	Mouse	Label-free	GRLPLPQLL/2			7.775	30789.3		3.411	13182.6		NA	NA	NA
GRLPLPQLLFA	11	tr|A0A5F8MPY0|A0A5F8MPY0_MOUSE	MCG1034862	Mouse	Label-free	GRLPLPQLLFA/2			28.061	33427.4		37.171	25682.4		NA	NA	NA
GRPDAEYWNSQPEILER	17	sp|P01921|HB2D_MOUSE	H-2 class II histocompatibility antigen, A-D beta chain	Mouse	TMT and Label-free	GRPDAEYWNSQPEILER/3,[TMTpro]-GRPDAEYWNSQPEILER/3									NA	NA	NA
GRVTIAQGGVLPNIQAV	17	sp|C0HKE3|H2A1D_MOUSE;sp|Q8BFU2|H2A3_MOUSE;sp|C0HKE8|H2A1O_MOUSE;sp|Q8R1M2|H2AJ_MOUSE;sp|C0HKE9|H2A1P_MOUSE;sp|Q8CGP5|H2A1F_MOUSE;tr|Q8CGP4|Q8CGP4_MOUSE;sp|C0HKE7|H2A1N_MOUSE;sp|Q8CGP7|H2A1K_MOUSE;sp|Q8CGP6|H2A1H_MOUSE;sp|C0HKE4|H2A1E_MOUSE;sp|C0HKE1|H2A1B_MOUSE;sp|C0HKE6|H2A1I_MOUSE;sp|C0HKE5|H2A1G_MOUSE;sp|C0HKE2|H2A1C_MOUSE	Histone H2A type 1-D	Mouse	Label-free	GRVTIAQGGVLPNIQAV/2									NA	NA	NA
GSAITGPVAK	10	sp|P62830|RL23_MOUSE	Large ribosomal subunit protein uL14	Mouse	TMT	[TMTpro]-GSAITGPVAK/3			36.71	37590		59.608	33044.1		NA	NA	NA
GSAVISLEGKPL	12	sp|P18760|COF1_MOUSE	Cofilin-1	Mouse	Label-free	GSAVISLEGKPL/2			21.738	7649.67		54.318	13844.5		NA	NA	NA
GSEELWPGLLG	11	sp|P32037|GTR3_MOUSE	Solute carrier family 2, facilitated glucose transporter member 3	Mouse	TMT	[TMTpro]-GSEELWPGLLG/2			64.167	39578.4		71.957	27718.1		NA	NA	NA
GSGFAAPFF	9	sp|P17665|COX7C_MOUSE	Cytochrome c oxidase subunit 7C, mitochondrial	Mouse	TMT	[TMTpro]-GSGFAAPFF/2			14.576	27885.6		20.115	14757.4		NA	NA	NA
GSHTFKL	7	sp|P24270|CATA_MOUSE	Catalase	Mouse	Label-free	GSHTFKL/2									NA	NA	NA
GSIANLTEL	9	sp|Q99NH0|ANR17_MOUSE	Ankyrin repeat domain-containing protein 17	Mouse	TMT	[TMTpro]-GSIANLTEL/2	H-2-Db	SB	0.002	9.4	SB	1.978	2556.67	WB	Other origin	NA	Other tissue
GSIINGFAL	9	sp|Q60996|2A5G_MOUSE;sp|Q6PD03|2A5A_MOUSE;sp|Q61151|2A5E_MOUSE;sp|Q6PD28|2A5B_MOUSE;tr|Q7TNL5|Q7TNL5_MOUSE	Serine/threonine-protein phosphatase 2A 56 kDa regulatory subunit gamma isoform	Mouse	TMT	[TMTpro]-GSIINGFAL/2	H-2-Db	SB	0.007	16.2	SB	5.309	4246.56		NA	NA	NA
GSIINISSI	9	sp|P50171|DHB8_MOUSE	(3R)-3-hydroxyacyl-CoA dehydrogenase	Mouse	TMT	[TMTpro]-GSIINISSI/2	H-2-Db	SB	0.005	11.82	SB	4.188	4602.84		Spleen	NA	Spleen
GSIINYMVVM	10	sp|Q3UVK0|ERMP1_MOUSE	Endoplasmic reticulum metallopeptidase 1	Mouse	TMT	[TMTpro]-GSIINYM[Oxidation]VVM[Oxidation]/2	H-2-Db	SB	0.095	124.57	SB	10.216	2824.96		Spleen	NA	Spleen
GSIITVYPKEIRTFFIKFQQ	20	sp|O54782|MA2B2_MOUSE	Epididymis-specific alpha-mannosidase	Mouse	Label-free	GSIITVYPKEIRTFFIKFQQ/3									NA	NA	NA
GSILASLSTFQQ	12	sp|P63260|ACTG_MOUSE;sp|P60710|ACTB_MOUSE;sp|P68033|ACTC_MOUSE;sp|P68134|ACTS_MOUSE;sp|P63268|ACTH_MOUSE;sp|Q8BFZ3|ACTBL_MOUSE;sp|P62737|ACTA_MOUSE	Actin, cytoplasmic 2	Mouse	TMT and Label-free	GSILASLSTFQQ/2,[TMTpro]-GSILASLSTFQQ/2			65.294	38680.9		90.5	32571.6		NA	NA	NA
GSILASLSTFQQM	13	sp|P63260|ACTG_MOUSE;sp|P60710|ACTB_MOUSE;sp|P68033|ACTC_MOUSE;sp|P68134|ACTS_MOUSE;sp|Q8BFZ3|ACTBL_MOUSE;sp|P63268|ACTH_MOUSE;sp|P62737|ACTA_MOUSE	Actin, cytoplasmic 2	Mouse	TMT	[TMTpro]-GSILASLSTFQQM[Oxidation]/2									NA	NA	NA
GSLGEYLF	8	sp|P29391|FRIL1_MOUSE	Ferritin light chain 1	Mouse	TMT	[TMTpro]-GSLGEYLF/2			23.643	35916.1		11.928	14462.3		NA	NA	NA
GSLGEYLFERLTLKHD	16	sp|P29391|FRIL1_MOUSE	Ferritin light chain 1	Mouse	Label-free	GSLGEYLFERLTLKHD/3									NA	NA	NA
GSLKNVTTL	9	sp|Q80TH2|ERBIN_MOUSE	Erbin	Mouse	TMT and Label-free	GSLKNVTTL/2,[TMTpro]-GSLKNVTTL/3	H-2-Db	SB	0.002	11.94	SB	1.467	2955.37	WB	Spleen	NA	Spleen
GSLRNVMHL	9	sp|Q62388|ATM_MOUSE	Serine-protein kinase ATM	Mouse	TMT	[TMTpro]-GSLRNVM[Oxidation]HL/3	H-2-Db	SB	0.007	28.91	SB	1.174	1208.85	WB	NA	NA	NA
GSLSNLQVTQPT	12	sp|P63276|RS17_MOUSE	Small ribosomal subunit protein eS17	Mouse	TMT	[TMTpro]-GSLSNLQVTQPT/2			14.653	8983.98		71.304	23681.9		NA	NA	NA
GSLSNLQVTQPTVG	14	sp|P63276|RS17_MOUSE	Small ribosomal subunit protein eS17	Mouse	TMT	[TMTpro]-GSLSNLQVTQPTVG/2									NA	NA	NA
GSLSNLQVTQPTVGMN	16	sp|P63276|RS17_MOUSE	Small ribosomal subunit protein eS17	Mouse	TMT and Label-free	GSLSNLQVTQPTVGM[Oxidation]N/2,[TMTpro]-GSLSNLQVTQPTVGM[Oxidation]N/2									NA	NA	NA
[truncated: 4,931 more rows]

## Sheet: Data_S1b_label-free
Data S1b. PEAKS Studio PSM report label-free fraction.
Peptide	-10LgP	Mass	Length	ppm	m/z	z	RT	Scan	Area	Feature Id	Source File	Accession	PTM	AScore
AAAKNLSDM(+15.99)TL	37.25	1149.57	11	1	575.792	2	51.0474	20636	54300	23652	H085636a_WNE-3_CMB-690_ImmunoPep_Healthy_3_rerun.raw	Q8K1H7|T11L2_MOUSE	Oxidation (M)	M9:Oxidation (M):1001.00
AAAKNLSDM(+15.99)TL	37.96	1149.57	11	1	575.792	2	51.0474	20636	55300	23651	H085636a_WNE-3_CMB-690_ImmunoPep_Healthy_3_rerun.raw	Q8K1H7|T11L2_MOUSE	Oxidation (M)	M9:Oxidation (M):1001.00
AAARNLRTALIFGGF	34.93	1576.88	15	1.9	526.972	3	103.963	43196	69500	22667	H085638a_WNE-3_CMB-690_ImmunoPep_Listeria_3_rerun.raw	D3Z7Q2|SIM20_MOUSE
AAARNLRTALIFGGF	67.57	1576.88	15	0.5	526.636	3	103.33	42839	201000	21445	H085630a_WNE-3_CMB-690_ImmunoPep_Listeria_1_rerun.raw	D3Z7Q2|SIM20_MOUSE
AAFHLAL	79.35	741.417	7	0.3	371.716	2	91.9413	38178	993000	6990	H085634a_WNE-3_CMB-690_ImmunoPep_Listeria_2_rerun.raw	P51943|CCNA2_MOUSE
AAFHLAL	76.89	741.417	7	0.3	371.716	2	92.1561	38276	993000	6990	H085634a_WNE-3_CMB-690_ImmunoPep_Listeria_2_rerun.raw	P51943|CCNA2_MOUSE
AAFHLAL	24.27	741.417	7	-0.3	371.716	2	91.927	37955	768000	7219	H085638a_WNE-3_CMB-690_ImmunoPep_Listeria_3_rerun.raw	P51943|CCNA2_MOUSE
AAFHLAL	75.26	741.417	7	-0.3	371.716	2	92.1481	38052	768000	7219	H085638a_WNE-3_CMB-690_ImmunoPep_Listeria_3_rerun.raw	P51943|CCNA2_MOUSE
AAFHLAL	93	741.417	7	0.7	371.716	2	91.5693	37689	656000	6428	H085630a_WNE-3_CMB-690_ImmunoPep_Listeria_1_rerun.raw	P51943|CCNA2_MOUSE
AAFVFRKL	103.23	950.57	8	0.5	317.864	3	74.8099	30445	2510000	1824	H085634a_WNE-3_CMB-690_ImmunoPep_Listeria_2_rerun.raw	Q8K0S9|SNPC1_MOUSE
AAFVFRKL	103.07	950.57	8	0.5	317.864	3	75.0138	30533	2510000	1824	H085634a_WNE-3_CMB-690_ImmunoPep_Listeria_2_rerun.raw	Q8K0S9|SNPC1_MOUSE
AAFVFRKL	98.34	950.57	8	0.3	476.292	2	74.817	30448	1190000	16704	H085634a_WNE-3_CMB-690_ImmunoPep_Listeria_2_rerun.raw	Q8K0S9|SNPC1_MOUSE
AAFVFRKL	87.8	950.57	8	0.3	476.293	2	75.0404	30545	1190000	16704	H085634a_WNE-3_CMB-690_ImmunoPep_Listeria_2_rerun.raw	Q8K0S9|SNPC1_MOUSE
AAFVFRKL	89.33	950.57	8	0.3	476.292	2	75.2775	30645	1190000	16704	H085634a_WNE-3_CMB-690_ImmunoPep_Listeria_2_rerun.raw	Q8K0S9|SNPC1_MOUSE
AAFVFRKL	95.53	950.57	8	0.2	317.864	3	74.8638	30568	2150000	1862	H085638a_WNE-3_CMB-690_ImmunoPep_Listeria_3_rerun.raw	Q8K0S9|SNPC1_MOUSE
AAFVFRKL	93.81	950.57	8	0.2	317.864	3	75.0912	30664	2150000	1862	H085638a_WNE-3_CMB-690_ImmunoPep_Listeria_3_rerun.raw	Q8K0S9|SNPC1_MOUSE
AAFVFRKL	95.09	950.57	8	0.2	476.292	2	74.8737	30572	903000	16848	H085638a_WNE-3_CMB-690_ImmunoPep_Listeria_3_rerun.raw	Q8K0S9|SNPC1_MOUSE
AAFVFRKL	94.84	950.57	8	0.2	476.292	2	75.0948	30666	903000	16848	H085638a_WNE-3_CMB-690_ImmunoPep_Listeria_3_rerun.raw	Q8K0S9|SNPC1_MOUSE
AAFVFRKL	96.07	950.57	8	0.2	476.292	2	75.3314	30766	903000	16848	H085638a_WNE-3_CMB-690_ImmunoPep_Listeria_3_rerun.raw	Q8K0S9|SNPC1_MOUSE
AAFVFRKL	80.39	950.57	8	0	476.292	2	75.0065	30550	280000	14241	H085636a_WNE-3_CMB-690_ImmunoPep_Healthy_3_rerun.raw	Q8K0S9|SNPC1_MOUSE
AAFVFRKL	81.27	950.57	8	0	476.292	2	75.2408	30649	280000	14241	H085636a_WNE-3_CMB-690_ImmunoPep_Healthy_3_rerun.raw	Q8K0S9|SNPC1_MOUSE
AAFVFRKL	91.87	950.57	8	0.1	317.864	3	75.0147	30554	625000	1663	H085636a_WNE-3_CMB-690_ImmunoPep_Healthy_3_rerun.raw	Q8K0S9|SNPC1_MOUSE
AAFVFRKL	92.03	950.57	8	0.1	317.864	3	75.2334	30646	625000	1663	H085636a_WNE-3_CMB-690_ImmunoPep_Healthy_3_rerun.raw	Q8K0S9|SNPC1_MOUSE
AAFVFRKL	96.38	950.57	8	0	476.292	2	74.5413	30359	686000	15670	H085630a_WNE-3_CMB-690_ImmunoPep_Listeria_1_rerun.raw	Q8K0S9|SNPC1_MOUSE
AAFVFRKL	96.53	950.57	8	0	476.293	2	74.7621	30453	686000	15670	H085630a_WNE-3_CMB-690_ImmunoPep_Listeria_1_rerun.raw	Q8K0S9|SNPC1_MOUSE
AAFVFRKL	95.57	950.57	8	0	476.293	2	75.0004	30554	686000	15670	H085630a_WNE-3_CMB-690_ImmunoPep_Listeria_1_rerun.raw	Q8K0S9|SNPC1_MOUSE
AAFVFRKL	99.9	950.57	8	0.1	317.864	3	74.554	30365	1340000	1670	H085630a_WNE-3_CMB-690_ImmunoPep_Listeria_1_rerun.raw	Q8K0S9|SNPC1_MOUSE
AAFVFRKL	99.96	950.57	8	0.1	317.864	3	74.7833	30462	1340000	1670	H085630a_WNE-3_CMB-690_ImmunoPep_Listeria_1_rerun.raw	Q8K0S9|SNPC1_MOUSE
AAFVFRKL	92.85	950.57	8	-0.2	317.864	3	74.7195	30534	951000	1749	H085628a_WNE-3_CMB-690_ImmunoPep_Healthy_1_rerun.raw	Q8K0S9|SNPC1_MOUSE
AAFVFRKL	92.84	950.57	8	-0.4	476.291	2	74.6546	30506	543000	13926	H085628a_WNE-3_CMB-690_ImmunoPep_Healthy_1_rerun.raw	Q8K0S9|SNPC1_MOUSE
AAFVFRKL	92.3	950.57	8	-0.4	476.293	2	74.8594	30594	543000	13926	H085628a_WNE-3_CMB-690_ImmunoPep_Healthy_1_rerun.raw	Q8K0S9|SNPC1_MOUSE
AAFVFRKL	92.66	950.57	8	-0.4	476.291	2	75.1571	30720	543000	13926	H085628a_WNE-3_CMB-690_ImmunoPep_Healthy_1_rerun.raw	Q8K0S9|SNPC1_MOUSE
AAFVFRKL	84.4	950.57	8	0	317.864	3	74.8081	30404	693000	1601	H085632a_WNE-3_CMB-690_ImmunoPep_Healthy_2_rerun.raw	Q8K0S9|SNPC1_MOUSE
AAFVFRKL	84.12	950.57	8	0	317.864	3	75.011	30489	693000	1601	H085632a_WNE-3_CMB-690_ImmunoPep_Healthy_2_rerun.raw	Q8K0S9|SNPC1_MOUSE
AAFVFRKL	79.7	950.57	8	-0.2	476.291	2	74.7692	30388	355000	14349	H085632a_WNE-3_CMB-690_ImmunoPep_Healthy_2_rerun.raw	Q8K0S9|SNPC1_MOUSE
AAFVFRKL	84.27	950.57	8	-0.2	476.293	2	74.9897	30480	355000	14349	H085632a_WNE-3_CMB-690_ImmunoPep_Healthy_2_rerun.raw	Q8K0S9|SNPC1_MOUSE
AAFVFRKL	76.06	950.57	8	-0.2	476.292	2	75.2169	30575	355000	14349	H085632a_WNE-3_CMB-690_ImmunoPep_Healthy_2_rerun.raw	Q8K0S9|SNPC1_MOUSE
AAGVWLARNLSDIDL	87.97	1612.86	15	1.7	807.945	2	117.026	49038		0	H085634a_WNE-3_CMB-690_ImmunoPep_Listeria_2_rerun.raw	Q9CQN3|TOM6_MOUSE
AAGVWLARNLSDIDL	96.82	1612.86	15	1.5	807.437	2	116.825	48570	59100	35269	H085630a_WNE-3_CMB-690_ImmunoPep_Listeria_1_rerun.raw	Q9CQN3|TOM6_MOUSE
AAIENIEHL	102.99	1008.52	9	0	505.269	2	74.013	30112	142000	19889	H085634a_WNE-3_CMB-690_ImmunoPep_Listeria_2_rerun.raw	Q6PB66|LPPRC_MOUSE
AAIENIEHL	64.81	1008.52	9	-2	505.268	2	74.1486	30269	77200	19831	H085638a_WNE-3_CMB-690_ImmunoPep_Listeria_3_rerun.raw	Q6PB66|LPPRC_MOUSE
AAIENIEHL	77.13	1008.52	9	4.2	505.271	2	74.1677	30277		0	H085638a_WNE-3_CMB-690_ImmunoPep_Listeria_3_rerun.raw	Q6PB66|LPPRC_MOUSE
AAIENIEHL	76.6	1008.52	9	-1.3	505.269	2	74.0858	30171	96600	16636	H085636a_WNE-3_CMB-690_ImmunoPep_Healthy_3_rerun.raw	Q6PB66|LPPRC_MOUSE
AAIENIEHL	93.56	1008.52	9	-1.2	505.269	2	73.7379	30024	79400	18701	H085630a_WNE-3_CMB-690_ImmunoPep_Listeria_1_rerun.raw	Q6PB66|LPPRC_MOUSE
AAIENIEHL	95.93	1008.52	9	-1.2	505.271	2	73.8345	30064	79400	18701	H085630a_WNE-3_CMB-690_ImmunoPep_Listeria_1_rerun.raw	Q6PB66|LPPRC_MOUSE
AAIENIEHL	92.56	1008.52	9	-0.9	505.268	2	73.7726	30139	89500	16338	H085628a_WNE-3_CMB-690_ImmunoPep_Healthy_1_rerun.raw	Q6PB66|LPPRC_MOUSE
AAIENIEHL	83.54	1008.52	9	-0.1	505.269	2	73.8648	30016	105000	16696	H085632a_WNE-3_CMB-690_ImmunoPep_Healthy_2_rerun.raw	Q6PB66|LPPRC_MOUSE
AAILFSERL	32.72	1018.58	9	-1.1	509.804	2	94.4811	39317	66800	20482	H085634a_WNE-3_CMB-690_ImmunoPep_Listeria_2_rerun.raw	Q3KQJ0|TMM69_MOUSE
AAINRQINLEL	91.03	1253.71	11	0	627.862	2	87.3436	35778	138000	29779	H085630a_WNE-3_CMB-690_ImmunoPep_Listeria_1_rerun.raw	P09528|FRIH_MOUSE;Q9D5H4|FTMT_MOUSE
AAIRNYGIEL	34.33	1118.61	10	-0.8	560.312	2	84.4677	34730	888000	26038	H085634a_WNE-3_CMB-690_ImmunoPep_Listeria_2_rerun.raw	Q9WU20|MTHR_MOUSE
AAIRNYGIEL	103.06	1118.61	10	-0.8	560.311	2	84.6821	34822	888000	26038	H085634a_WNE-3_CMB-690_ImmunoPep_Listeria_2_rerun.raw	Q9WU20|MTHR_MOUSE
AAIRNYGIEL	46.89	1118.61	10	-0.2	560.312	2	84.5493	34671	461000	26271	H085638a_WNE-3_CMB-690_ImmunoPep_Listeria_3_rerun.raw	Q9WU20|MTHR_MOUSE
AAIRNYGIEL	83.91	1118.61	10	-0.2	560.311	2	84.7774	34770	461000	26271	H085638a_WNE-3_CMB-690_ImmunoPep_Listeria_3_rerun.raw	Q9WU20|MTHR_MOUSE
AAIRNYGIEL	85.36	1118.61	10	1.3	560.311	2	84.9553	34694	235000	22456	H085636a_WNE-3_CMB-690_ImmunoPep_Healthy_3_rerun.raw	Q9WU20|MTHR_MOUSE
AAIRNYGIEL	47.95	1118.61	10	-0.4	560.31	2	84.0905	34384	575000	25304	H085630a_WNE-3_CMB-690_ImmunoPep_Listeria_1_rerun.raw	Q9WU20|MTHR_MOUSE
AAIRNYGIEL	93.48	1118.61	10	-0.4	560.311	2	84.3167	34479	575000	25304	H085630a_WNE-3_CMB-690_ImmunoPep_Listeria_1_rerun.raw	Q9WU20|MTHR_MOUSE
AAIRNYGIEL	92.67	1118.61	10	-2.4	560.31	2	84.6212	34739	195000	22027	H085628a_WNE-3_CMB-690_ImmunoPep_Healthy_1_rerun.raw	Q9WU20|MTHR_MOUSE
AAIRNYGIEL	34.18	1118.61	10	0.2	560.311	2	84.7353	34537	245000	22188	H085632a_WNE-3_CMB-690_ImmunoPep_Healthy_2_rerun.raw	Q9WU20|MTHR_MOUSE
AAITNKYQL	103.6	1020.56	9	1.8	511.288	2	62.3975	25268	540000	20579	H085634a_WNE-3_CMB-690_ImmunoPep_Listeria_2_rerun.raw	B2RS91|RRN3_MOUSE
AAITNKYQL	94.61	1020.56	9	1.9	511.288	2	62.299	25326	478000	20655	H085638a_WNE-3_CMB-690_ImmunoPep_Listeria_3_rerun.raw	B2RS91|RRN3_MOUSE
AAITNKYQL	93.07	1020.56	9	1.5	511.288	2	62.4475	25328	380000	17301	H085636a_WNE-3_CMB-690_ImmunoPep_Healthy_3_rerun.raw	B2RS91|RRN3_MOUSE
AAITNKYQL	100.65	1020.56	9	1.9	511.289	2	62.1391	25194	339000	19512	H085630a_WNE-3_CMB-690_ImmunoPep_Listeria_1_rerun.raw	B2RS91|RRN3_MOUSE
AAITNKYQL	87.9	1020.56	9	0.7	511.288	2	62.0704	25134	405000	17414	H085632a_WNE-3_CMB-690_ImmunoPep_Healthy_2_rerun.raw	B2RS91|RRN3_MOUSE
AALAVM(+15.99)SL	71.24	790.426	8	1.7	791.378	1	86.6962	35501	167000	34980	H085630a_WNE-3_CMB-690_ImmunoPep_Listeria_1_rerun.raw	Q91WP6|SPA3N_MOUSE	Oxidation (M)	M6:Oxidation (M):1001.00
AALDFKNV	87.54	876.471	8	0	439.243	2	70.5239	28644	291000	13101	H085634a_WNE-3_CMB-690_ImmunoPep_Listeria_2_rerun.raw	Q8CG47|SMC4_MOUSE
AALDFKNV	90.69	876.471	8	0	439.243	2	70.6002	28676	291000	13101	H085634a_WNE-3_CMB-690_ImmunoPep_Listeria_2_rerun.raw	Q8CG47|SMC4_MOUSE
AALDFKNV	84.22	876.471	8	0.6	439.243	2	70.3848	28687	268000	13245	H085638a_WNE-3_CMB-690_ImmunoPep_Listeria_3_rerun.raw	Q8CG47|SMC4_MOUSE
AALDFKNV	90.93	876.471	8	0.6	439.243	2	70.6233	28785	268000	13245	H085638a_WNE-3_CMB-690_ImmunoPep_Listeria_3_rerun.raw	Q8CG47|SMC4_MOUSE
AALDFKNV	88.96	876.471	8	0.5	439.243	2	70.522	28686	180000	11361	H085636a_WNE-3_CMB-690_ImmunoPep_Healthy_3_rerun.raw	Q8CG47|SMC4_MOUSE
AALDFKNV	89.09	876.471	8	0.5	439.243	2	70.7469	28779	180000	11361	H085636a_WNE-3_CMB-690_ImmunoPep_Healthy_3_rerun.raw	Q8CG47|SMC4_MOUSE
AALDFKNV	76.94	876.471	8	0.4	439.243	2	70.1501	28518	156000	12159	H085630a_WNE-3_CMB-690_ImmunoPep_Listeria_1_rerun.raw	Q8CG47|SMC4_MOUSE
AALDFKNV	92.75	876.471	8	0.4	439.243	2	70.3567	28603	156000	12159	H085630a_WNE-3_CMB-690_ImmunoPep_Listeria_1_rerun.raw	Q8CG47|SMC4_MOUSE
AALDFKNV	92.49	876.471	8	1.1	439.244	2	70.2446	28629	220000	11032	H085628a_WNE-3_CMB-690_ImmunoPep_Healthy_1_rerun.raw	Q8CG47|SMC4_MOUSE
AALDFKNV	92.44	876.471	8	1.1	439.243	2	70.4575	28720	220000	11032	H085628a_WNE-3_CMB-690_ImmunoPep_Healthy_1_rerun.raw	Q8CG47|SMC4_MOUSE
AALDFKNV	85.05	876.471	8	0.4	439.243	2	70.4351	28586	219000	11516	H085632a_WNE-3_CMB-690_ImmunoPep_Healthy_2_rerun.raw	Q8CG47|SMC4_MOUSE
AALENTHLL	102.78	980.529	9	1	491.273	2	72.7876	29595	471000	18311	H085634a_WNE-3_CMB-690_ImmunoPep_Listeria_2_rerun.raw	Q9D187|CIA2B_MOUSE
AALENTHLL	102.15	980.529	9	1	491.273	2	72.9916	29681	471000	18311	H085634a_WNE-3_CMB-690_ImmunoPep_Listeria_2_rerun.raw	Q9D187|CIA2B_MOUSE
AALENTHLL	82.62	980.529	9	1	491.274	2	72.8824	29734	383000	18388	H085638a_WNE-3_CMB-690_ImmunoPep_Listeria_3_rerun.raw	Q9D187|CIA2B_MOUSE
AALENTHLL	68.47	980.529	9	1	491.273	2	73.1214	29834	383000	18388	H085638a_WNE-3_CMB-690_ImmunoPep_Listeria_3_rerun.raw	Q9D187|CIA2B_MOUSE
AALENTHLL	91.37	980.529	9	0.9	491.273	2	72.9129	29682	239000	15471	H085636a_WNE-3_CMB-690_ImmunoPep_Healthy_3_rerun.raw	Q9D187|CIA2B_MOUSE
AALENTHLL	85.14	980.529	9	0.9	491.272	2	73.1388	29776	239000	15471	H085636a_WNE-3_CMB-690_ImmunoPep_Healthy_3_rerun.raw	Q9D187|CIA2B_MOUSE
AALENTHLL	94.64	980.529	9	1	491.272	2	72.5775	29533	312000	17265	H085630a_WNE-3_CMB-690_ImmunoPep_Listeria_1_rerun.raw	Q9D187|CIA2B_MOUSE
AALENTHLL	97.04	980.529	9	1	491.274	2	72.8093	29632	312000	17265	H085630a_WNE-3_CMB-690_ImmunoPep_Listeria_1_rerun.raw	Q9D187|CIA2B_MOUSE
AALENTHLL	92.43	980.529	9	1.1	491.272	2	72.7142	29689	246000	15153	H085628a_WNE-3_CMB-690_ImmunoPep_Healthy_1_rerun.raw	Q9D187|CIA2B_MOUSE
AALENTHLL	67.64	980.529	9	1.1	491.272	2	72.9162	29777	246000	15153	H085628a_WNE-3_CMB-690_ImmunoPep_Healthy_1_rerun.raw	Q9D187|CIA2B_MOUSE
AALENTHLL	89.85	980.529	9	1	491.273	2	72.7701	29559	282000	15552	H085632a_WNE-3_CMB-690_ImmunoPep_Healthy_2_rerun.raw	Q9D187|CIA2B_MOUSE
AALENTHLL	89.26	980.529	9	1	491.273	2	72.983	29648	282000	15552	H085632a_WNE-3_CMB-690_ImmunoPep_Healthy_2_rerun.raw	Q9D187|CIA2B_MOUSE
AALIYGKL	86.31	847.517	8	-0.3	424.766	2	79.1841	32369	281000	11850	H085634a_WNE-3_CMB-690_ImmunoPep_Listeria_2_rerun.raw	Q9DC23|DJC10_MOUSE
AALIYGKL	79.88	847.517	8	-0.3	424.765	2	79.3906	32461	281000	11850	H085634a_WNE-3_CMB-690_ImmunoPep_Listeria_2_rerun.raw	Q9DC23|DJC10_MOUSE
AALIYGKL	67.69	847.517	8	-0.4	424.765	2	79.2675	32428	160000	11990	H085638a_WNE-3_CMB-690_ImmunoPep_Listeria_3_rerun.raw	Q9DC23|DJC10_MOUSE
AALIYGKL	89.06	847.517	8	0.6	424.766	2	79.3737	32364	60200	10297	H085636a_WNE-3_CMB-690_ImmunoPep_Healthy_3_rerun.raw	Q9DC23|DJC10_MOUSE
AALIYGKL	91.76	847.517	8	-0.2	424.765	2	78.8516	32171	95600	10931	H085630a_WNE-3_CMB-690_ImmunoPep_Listeria_1_rerun.raw	Q9DC23|DJC10_MOUSE
AALIYGKL	91.25	847.517	8	0.2	424.765	2	79.1322	32398	62700	10086	H085628a_WNE-3_CMB-690_ImmunoPep_Healthy_1_rerun.raw	Q9DC23|DJC10_MOUSE
AALIYGKL	83.05	847.517	8	-0.8	424.765	2	79.2478	32246	73300	10487	H085632a_WNE-3_CMB-690_ImmunoPep_Healthy_2_rerun.raw	Q9DC23|DJC10_MOUSE
AALKLGQEL	86.14	941.555	9	0.5	471.785	2	74.6409	30374	105000	16220	H085634a_WNE-3_CMB-690_ImmunoPep_Listeria_2_rerun.raw	Q9JJ28|FLII_MOUSE
AALKLGQEL	22.89	941.555	9	0.8	471.785	2	74.7408	30517	69200	16383	H085638a_WNE-3_CMB-690_ImmunoPep_Listeria_3_rerun.raw	Q9JJ28|FLII_MOUSE
AALKLGQEL	91.77	941.555	9	0.9	471.785	2	74.3607	30284	50000	15216	H085630a_WNE-3_CMB-690_ImmunoPep_Listeria_1_rerun.raw	Q9JJ28|FLII_MOUSE
AALLNFDEF	46.28	1038.5	9	-0.3	1039.52	1	118.337	49297	38500	43929	H085638a_WNE-3_CMB-690_ImmunoPep_Listeria_3_rerun.raw	Q6P9Q4|FHOD1_MOUSE
AALLNFDEF	70.84	1038.5	9	3	1039.51	1	118.255	48851	33500	36776	H085636a_WNE-3_CMB-690_ImmunoPep_Healthy_3_rerun.raw	Q6P9Q4|FHOD1_MOUSE
AALLNFDEF	86.56	1038.5	9	3	1039.51	1	118.307	48872	33500	36776	H085636a_WNE-3_CMB-690_ImmunoPep_Healthy_3_rerun.raw	Q6P9Q4|FHOD1_MOUSE
AALLNTDLV	101.97	928.523	9	-0.2	465.269	2	98.5337	41094	800000	15527	H085634a_WNE-3_CMB-690_ImmunoPep_Listeria_2_rerun.raw	Q91WM3|U3IP2_MOUSE
AALLNTDLV	78.17	928.523	9	-0.2	465.269	2	98.7575	41193	800000	15527	H085634a_WNE-3_CMB-690_ImmunoPep_Listeria_2_rerun.raw	Q91WM3|U3IP2_MOUSE
AALLNTDLV	79.81	928.523	9	-0.2	465.269	2	98.9934	41295	800000	15527	H085634a_WNE-3_CMB-690_ImmunoPep_Listeria_2_rerun.raw	Q91WM3|U3IP2_MOUSE
AALLNTDLV	56.06	928.523	9	1.2	929.533	1	98.5697	41109	458000	37325	H085634a_WNE-3_CMB-690_ImmunoPep_Listeria_2_rerun.raw	Q91WM3|U3IP2_MOUSE
AALLNTDLV	97.92	928.523	9	1.2	929.53	1	98.7853	41205	458000	37325	H085634a_WNE-3_CMB-690_ImmunoPep_Listeria_2_rerun.raw	Q91WM3|U3IP2_MOUSE
AALLNTDLV	50.55	928.523	9	-0.1	465.269	2	98.741	40914	585000	15696	H085638a_WNE-3_CMB-690_ImmunoPep_Listeria_3_rerun.raw	Q91WM3|U3IP2_MOUSE
AALLNTDLV	85.2	928.523	9	-0.1	465.269	2	98.9819	41018	585000	15696	H085638a_WNE-3_CMB-690_ImmunoPep_Listeria_3_rerun.raw	Q91WM3|U3IP2_MOUSE
AALLNTDLV	42.46	928.523	9	0.8	929.531	1	98.5417	40827	415000	37412	H085638a_WNE-3_CMB-690_ImmunoPep_Listeria_3_rerun.raw	Q91WM3|U3IP2_MOUSE
AALLNTDLV	48.79	928.523	9	0.8	929.53	1	98.7656	40925	415000	37412	H085638a_WNE-3_CMB-690_ImmunoPep_Listeria_3_rerun.raw	Q91WM3|U3IP2_MOUSE
AALLNTDLV	55.67	928.523	9	0.2	929.53	1	98.6718	40634	467000	31948	H085636a_WNE-3_CMB-690_ImmunoPep_Healthy_3_rerun.raw	Q91WM3|U3IP2_MOUSE
AALLNTDLV	84.46	928.523	9	0.2	929.532	1	98.8921	40727	467000	31948	H085636a_WNE-3_CMB-690_ImmunoPep_Healthy_3_rerun.raw	Q91WM3|U3IP2_MOUSE
AALLNTDLV	32.37	928.523	9	0	465.269	2	98.6456	40623	782000	13337	H085636a_WNE-3_CMB-690_ImmunoPep_Healthy_3_rerun.raw	Q91WM3|U3IP2_MOUSE
AALLNTDLV	32.78	928.523	9	0	465.269	2	98.8607	40714	782000	13337	H085636a_WNE-3_CMB-690_ImmunoPep_Healthy_3_rerun.raw	Q91WM3|U3IP2_MOUSE
AALLNTDLV	79.05	928.523	9	0	465.269	2	99.0962	40812	782000	13337	H085636a_WNE-3_CMB-690_ImmunoPep_Healthy_3_rerun.raw	Q91WM3|U3IP2_MOUSE
AALLNTDLV	32.49	928.523	9	-0.6	929.531	1	98.1917	40599	351000	38407	H085630a_WNE-3_CMB-690_ImmunoPep_Listeria_1_rerun.raw	Q91WM3|U3IP2_MOUSE
AALLNTDLV	93.41	928.523	9	-0.6	929.531	1	98.4093	40695	351000	38407	H085630a_WNE-3_CMB-690_ImmunoPep_Listeria_1_rerun.raw	Q91WM3|U3IP2_MOUSE
AALLNTDLV	99.32	928.523	9	-0.3	465.269	2	98.1397	40575	589000	14558	H085630a_WNE-3_CMB-690_ImmunoPep_Listeria_1_rerun.raw	Q91WM3|U3IP2_MOUSE
AALLNTDLV	23.37	928.523	9	-0.3	465.269	2	98.3599	40673	589000	14558	H085630a_WNE-3_CMB-690_ImmunoPep_Listeria_1_rerun.raw	Q91WM3|U3IP2_MOUSE
AALLNTDLV	99.33	928.523	9	-0.3	465.27	2	98.5931	40774	589000	14558	H085630a_WNE-3_CMB-690_ImmunoPep_Listeria_1_rerun.raw	Q91WM3|U3IP2_MOUSE
AALLNTDLV	60.57	928.523	9	0.6	465.269	2	98.797	40857	530000	12922	H085628a_WNE-3_CMB-690_ImmunoPep_Healthy_1_rerun.raw	Q91WM3|U3IP2_MOUSE
AALLNTDLV	65.79	928.523	9	1	929.53	1	98.5709	40761	490000	31244	H085628a_WNE-3_CMB-690_ImmunoPep_Healthy_1_rerun.raw	Q91WM3|U3IP2_MOUSE
AALLNTDLV	70.32	928.523	9	0.8	465.269	2	98.3816	40340	892000	13446	H085632a_WNE-3_CMB-690_ImmunoPep_Healthy_2_rerun.raw	Q91WM3|U3IP2_MOUSE
AALLNTDLV	79.85	928.523	9	0.8	465.269	2	98.5989	40432	892000	13446	H085632a_WNE-3_CMB-690_ImmunoPep_Healthy_2_rerun.raw	Q91WM3|U3IP2_MOUSE
AALLNTDLV	80.43	928.523	9	0.8	465.269	2	98.814	40523	892000	13446	H085632a_WNE-3_CMB-690_ImmunoPep_Healthy_2_rerun.raw	Q91WM3|U3IP2_MOUSE
AALLNTDLV	88.04	928.523	9	0.5	929.531	1	98.4016	40349	586000	30711	H085632a_WNE-3_CMB-690_ImmunoPep_Healthy_2_rerun.raw	Q91WM3|U3IP2_MOUSE
AALLNTDLV	90.29	928.523	9	0.5	929.531	1	98.6261	40444	586000	30711	H085632a_WNE-3_CMB-690_ImmunoPep_Healthy_2_rerun.raw	Q91WM3|U3IP2_MOUSE
AALLNTDLV	28.5	928.523	9	0.5	929.532	1	98.8842	40553	586000	30711	H085632a_WNE-3_CMB-690_ImmunoPep_Healthy_2_rerun.raw	Q91WM3|U3IP2_MOUSE
AALQNAVAF	36.08	903.481	9	1	452.749	2	83.4685	34285	2200000	14309	H085634a_WNE-3_CMB-690_ImmunoPep_Listeria_2_rerun.raw	Q80VI1|TRI56_MOUSE
AALQNAVAF	27.71	903.481	9	0	904.49	1	83.3423	34154	327000	36985	H085638a_WNE-3_CMB-690_ImmunoPep_Listeria_3_rerun.raw	Q80VI1|TRI56_MOUSE
AALQNAVAF	30.96	903.481	9	2	452.748	2	83.5344	34238	955000	14507	H085638a_WNE-3_CMB-690_ImmunoPep_Listeria_3_rerun.raw	Q80VI1|TRI56_MOUSE
AALQNAVAF	43.51	903.481	9	1	904.49	1	83.5027	34087	197000	31558	H085636a_WNE-3_CMB-690_ImmunoPep_Healthy_3_rerun.raw	Q80VI1|TRI56_MOUSE
AALQNAVAF	38.64	903.481	9	1	904.489	1	83.7347	34187	197000	31558	H085636a_WNE-3_CMB-690_ImmunoPep_Healthy_3_rerun.raw	Q80VI1|TRI56_MOUSE
AALQNAVAF	34.55	903.481	9	0.2	452.749	2	83.4624	34070	707000	12380	H085636a_WNE-3_CMB-690_ImmunoPep_Healthy_3_rerun.raw	Q80VI1|TRI56_MOUSE
AALQNAVAF	37.62	903.481	9	0.2	452.748	2	83.6741	34161	707000	12380	H085636a_WNE-3_CMB-690_ImmunoPep_Healthy_3_rerun.raw	Q80VI1|TRI56_MOUSE
AALQNAVAF	29.77	903.481	9	-0.1	904.49	1	82.942	33899	270000	37954	H085630a_WNE-3_CMB-690_ImmunoPep_Listeria_1_rerun.raw	Q80VI1|TRI56_MOUSE
AALQNAVAF	49.68	903.481	9	-0.1	904.489	1	83.17	33996	270000	37954	H085630a_WNE-3_CMB-690_ImmunoPep_Listeria_1_rerun.raw	Q80VI1|TRI56_MOUSE
AALQNAVAF	24.82	903.481	9	0.4	452.748	2	82.9024	33882	735000	13392	H085630a_WNE-3_CMB-690_ImmunoPep_Listeria_1_rerun.raw	Q80VI1|TRI56_MOUSE
AALQNAVAF	56.33	903.481	9	0.4	452.748	2	83.1179	33974	735000	13392	H085630a_WNE-3_CMB-690_ImmunoPep_Listeria_1_rerun.raw	Q80VI1|TRI56_MOUSE
AALQNAVAF	24.59	903.481	9	-1.5	904.489	1	83.2841	34165	158000	30807	H085628a_WNE-3_CMB-690_ImmunoPep_Healthy_1_rerun.raw	Q80VI1|TRI56_MOUSE
AALQNAVAF	27.87	903.481	9	0.3	452.748	2	83.34	34191	922000	12048	H085628a_WNE-3_CMB-690_ImmunoPep_Healthy_1_rerun.raw	Q80VI1|TRI56_MOUSE
AALQNAVAF	27.91	903.481	9	0.6	904.49	1	83.4887	34019	241000	30293	H085632a_WNE-3_CMB-690_ImmunoPep_Healthy_2_rerun.raw	Q80VI1|TRI56_MOUSE
AALQNAVAF	26.54	903.481	9	0.1	452.749	2	83.2177	33904	804000	12504	H085632a_WNE-3_CMB-690_ImmunoPep_Healthy_2_rerun.raw	Q80VI1|TRI56_MOUSE
AALQNAVAF	38.14	903.481	9	0.1	452.748	2	83.4335	33995	804000	12504	H085632a_WNE-3_CMB-690_ImmunoPep_Healthy_2_rerun.raw	Q80VI1|TRI56_MOUSE
AALQNLEQL	45.52	998.54	9	0.6	999.547	1	87.7257	36209	4810000	41930	H085634a_WNE-3_CMB-690_ImmunoPep_Listeria_2_rerun.raw	Q9WTK5|NFKB2_MOUSE
AALQNLEQL	45.58	998.54	9	0.6	999.548	1	87.9545	36320	4810000	41930	H085634a_WNE-3_CMB-690_ImmunoPep_Listeria_2_rerun.raw	Q9WTK5|NFKB2_MOUSE
AALQNLEQL	28.75	998.54	9	0.6	999.549	1	88.3019	36479	4810000	41930	H085634a_WNE-3_CMB-690_ImmunoPep_Listeria_2_rerun.raw	Q9WTK5|NFKB2_MOUSE
AALQNLEQL	30.42	998.54	9	0.7	500.278	2	87.5155	35962	22700000	19351	H085638a_WNE-3_CMB-690_ImmunoPep_Listeria_3_rerun.raw	Q9WTK5|NFKB2_MOUSE
AALQNLEQL	79.58	998.54	9	0.7	500.278	2	87.7335	36059	22700000	19351	H085638a_WNE-3_CMB-690_ImmunoPep_Listeria_3_rerun.raw	Q9WTK5|NFKB2_MOUSE
AALQNLEQL	76.29	998.54	9	0.4	999.548	1	87.7082	36048	3520000	41817	H085638a_WNE-3_CMB-690_ImmunoPep_Listeria_3_rerun.raw	Q9WTK5|NFKB2_MOUSE
AALQNLEQL	61.81	998.54	9	0.4	999.547	1	87.924	36148	3520000	41817	H085638a_WNE-3_CMB-690_ImmunoPep_Listeria_3_rerun.raw	Q9WTK5|NFKB2_MOUSE
AALQNLEQL	41.03	998.54	9	1	500.277	2	87.8241	35923	28100000	16222	H085636a_WNE-3_CMB-690_ImmunoPep_Healthy_3_rerun.raw	Q9WTK5|NFKB2_MOUSE
AALQNLEQL	70.6	998.54	9	1	500.278	2	88.0496	36023	28100000	16222	H085636a_WNE-3_CMB-690_ImmunoPep_Healthy_3_rerun.raw	Q9WTK5|NFKB2_MOUSE
AALQNLEQL	31.5	998.54	9	1	500.277	2	88.2709	36122	28100000	16222	H085636a_WNE-3_CMB-690_ImmunoPep_Healthy_3_rerun.raw	Q9WTK5|NFKB2_MOUSE
AALQNLEQL	60.72	998.54	9	1	500.277	2	88.5002	36225	28100000	16222	H085636a_WNE-3_CMB-690_ImmunoPep_Healthy_3_rerun.raw	Q9WTK5|NFKB2_MOUSE
AALQNLEQL	66.96	998.54	9	1	500.278	2	88.7203	36321	28100000	16222	H085636a_WNE-3_CMB-690_ImmunoPep_Healthy_3_rerun.raw	Q9WTK5|NFKB2_MOUSE
AALQNLEQL	56.3	998.54	9	0.6	999.547	1	87.9304	35971	4780000	35162	H085636a_WNE-3_CMB-690_ImmunoPep_Healthy_3_rerun.raw	Q9WTK5|NFKB2_MOUSE
AALQNLEQL	32.95	998.54	9	0.6	999.548	1	88.1505	36068	4780000	35162	H085636a_WNE-3_CMB-690_ImmunoPep_Healthy_3_rerun.raw	Q9WTK5|NFKB2_MOUSE
AALQNLEQL	50.42	998.54	9	0.6	999.548	1	88.365	36166	4780000	35162	H085636a_WNE-3_CMB-690_ImmunoPep_Healthy_3_rerun.raw	Q9WTK5|NFKB2_MOUSE
AALQNLEQL	23.51	998.54	9	1.6	500.278	2	87.1302	35687	14100000	18197	H085630a_WNE-3_CMB-690_ImmunoPep_Listeria_1_rerun.raw	Q9WTK5|NFKB2_MOUSE
AALQNLEQL	34.15	998.54	9	1.6	500.277	2	87.5781	35884	14100000	18197	H085630a_WNE-3_CMB-690_ImmunoPep_Listeria_1_rerun.raw	Q9WTK5|NFKB2_MOUSE
AALQNLEQL	68.7	998.54	9	0.5	999.547	1	87.3078	35763	2070000	41794	H085630a_WNE-3_CMB-690_ImmunoPep_Listeria_1_rerun.raw	Q9WTK5|NFKB2_MOUSE
AALQNLEQL	63.48	998.54	9	0.5	999.548	1	87.5315	35863	2070000	41794	H085630a_WNE-3_CMB-690_ImmunoPep_Listeria_1_rerun.raw	Q9WTK5|NFKB2_MOUSE
AALQNLEQL	28.21	998.54	9	0.6	500.277	2	87.5832	36016	17400000	15886	H085628a_WNE-3_CMB-690_ImmunoPep_Healthy_1_rerun.raw	Q9WTK5|NFKB2_MOUSE
AALQNLEQL	90.09	998.54	9	0.6	500.277	2	87.8091	36114	17400000	15886	H085628a_WNE-3_CMB-690_ImmunoPep_Healthy_1_rerun.raw	Q9WTK5|NFKB2_MOUSE
AALQNLEQL	27.78	998.54	9	0.6	500.277	2	88.0376	36215	17400000	15886	H085628a_WNE-3_CMB-690_ImmunoPep_Healthy_1_rerun.raw	Q9WTK5|NFKB2_MOUSE
AALQNLEQL	32.07	998.54	9	0.9	999.549	1	87.4059	35940	2080000	34997	H085628a_WNE-3_CMB-690_ImmunoPep_Healthy_1_rerun.raw	Q9WTK5|NFKB2_MOUSE
AALQNLEQL	74.27	998.54	9	0.9	999.548	1	87.6309	36038	2080000	34997	H085628a_WNE-3_CMB-690_ImmunoPep_Healthy_1_rerun.raw	Q9WTK5|NFKB2_MOUSE
AALQNLEQL	86.6	998.54	9	0.9	999.548	1	87.8574	36136	2080000	34997	H085628a_WNE-3_CMB-690_ImmunoPep_Healthy_1_rerun.raw	Q9WTK5|NFKB2_MOUSE
AALQNLEQL	91.16	998.54	9	1.1	500.278	2	88.5451	36438		0	H085628a_WNE-3_CMB-690_ImmunoPep_Healthy_1_rerun.raw	Q9WTK5|NFKB2_MOUSE
AALQNLEQL	35.28	998.54	9	1.6	500.278	2	87.8323	35845	18500000	16282	H085632a_WNE-3_CMB-690_ImmunoPep_Healthy_2_rerun.raw	Q9WTK5|NFKB2_MOUSE
AALQNLEQL	22.81	998.54	9	1.6	500.277	2	88.0419	35934	18500000	16282	H085632a_WNE-3_CMB-690_ImmunoPep_Healthy_2_rerun.raw	Q9WTK5|NFKB2_MOUSE
AALQNLEQL	58.31	998.54	9	1.6	500.277	2	88.281	36035	18500000	16282	H085632a_WNE-3_CMB-690_ImmunoPep_Healthy_2_rerun.raw	Q9WTK5|NFKB2_MOUSE
AALQNLEQL	69.9	998.54	9	1.6	500.278	2	88.5172	36134	18500000	16282	H085632a_WNE-3_CMB-690_ImmunoPep_Healthy_2_rerun.raw	Q9WTK5|NFKB2_MOUSE
AALQNLEQL	66.43	998.54	9	0.5	999.548	1	87.6354	35761	2420000	34284	H085632a_WNE-3_CMB-690_ImmunoPep_Healthy_2_rerun.raw	Q9WTK5|NFKB2_MOUSE
AALQNLEQL	24.41	998.54	9	0.5	999.548	1	87.8569	35855	2420000	34284	H085632a_WNE-3_CMB-690_ImmunoPep_Healthy_2_rerun.raw	Q9WTK5|NFKB2_MOUSE
AALQNLEQL	33.49	998.54	9	0.8	500.277	2	88.7601	36235		0	H085632a_WNE-3_CMB-690_ImmunoPep_Healthy_2_rerun.raw	Q9WTK5|NFKB2_MOUSE
AALQNLVKI	98.04	968.602	9	0.1	485.306	2	91.4059	37939	2230000	17738	H085634a_WNE-3_CMB-690_ImmunoPep_Listeria_2_rerun.raw	P70168|IMB1_MOUSE
AALQNLVKI	102.29	968.602	9	0.1	485.308	2	91.6229	38035	2230000	17738	H085634a_WNE-3_CMB-690_ImmunoPep_Listeria_2_rerun.raw	P70168|IMB1_MOUSE
AALQNLVKI	102.59	968.602	9	0.1	485.308	2	91.8485	38135	2230000	17738	H085634a_WNE-3_CMB-690_ImmunoPep_Listeria_2_rerun.raw	P70168|IMB1_MOUSE
AALQNLVKI	79.08	968.602	9	0.3	485.307	2	91.41	37729	1440000	17806	H085638a_WNE-3_CMB-690_ImmunoPep_Listeria_3_rerun.raw	P70168|IMB1_MOUSE
AALQNLVKI	39.32	968.602	9	0.3	485.308	2	91.6241	37822	1440000	17806	H085638a_WNE-3_CMB-690_ImmunoPep_Listeria_3_rerun.raw	P70168|IMB1_MOUSE
AALQNLVKI	87.76	968.602	9	0.3	485.308	2	91.8546	37920	1440000	17806	H085638a_WNE-3_CMB-690_ImmunoPep_Listeria_3_rerun.raw	P70168|IMB1_MOUSE
AALQNLVKI	92.22	968.602	9	-0.3	485.308	2	91.7009	37647	1180000	15028	H085636a_WNE-3_CMB-690_ImmunoPep_Healthy_3_rerun.raw	P70168|IMB1_MOUSE
AALQNLVKI	82.06	968.602	9	-0.3	485.308	2	91.9126	37739	1180000	15028	H085636a_WNE-3_CMB-690_ImmunoPep_Healthy_3_rerun.raw	P70168|IMB1_MOUSE
AALQNLVKI	99.18	968.602	9	-0.2	485.308	2	91.053	37458	1620000	16663	H085630a_WNE-3_CMB-690_ImmunoPep_Listeria_1_rerun.raw	P70168|IMB1_MOUSE
AALQNLVKI	93.38	968.602	9	-0.2	485.308	2	91.2726	37555	1620000	16663	H085630a_WNE-3_CMB-690_ImmunoPep_Listeria_1_rerun.raw	P70168|IMB1_MOUSE
AALQNLVKI	92.1	968.602	9	-0.4	485.307	2	91.3574	37686	852000	14716	H085628a_WNE-3_CMB-690_ImmunoPep_Healthy_1_rerun.raw	P70168|IMB1_MOUSE
AALQNLVKI	89.54	968.602	9	-0.4	485.308	2	91.5772	37782	852000	14716	H085628a_WNE-3_CMB-690_ImmunoPep_Healthy_1_rerun.raw	P70168|IMB1_MOUSE
AALQNLVKI	60.12	968.602	9	0.1	485.308	2	91.3969	37362	886000	15130	H085632a_WNE-3_CMB-690_ImmunoPep_Healthy_2_rerun.raw	P70168|IMB1_MOUSE
AALQNLVKI	68.96	968.602	9	0.1	485.308	2	91.6228	37456	886000	15130	H085632a_WNE-3_CMB-690_ImmunoPep_Healthy_2_rerun.raw	P70168|IMB1_MOUSE
AALRPLVKPKIV	87.98	1303.87	12	0	435.631	3	67.1776	27238	298000	12861	H085634a_WNE-3_CMB-690_ImmunoPep_Listeria_2_rerun.raw	P17932|RL32P_MOUSE;P62911|RL32_MOUSE
AALRPLVKPKIV	103.3	1303.87	12	0	435.631	3	67.3939	27328	298000	12861	H085634a_WNE-3_CMB-690_ImmunoPep_Listeria_2_rerun.raw	P17932|RL32P_MOUSE;P62911|RL32_MOUSE
AALRPLVKPKIV	63.42	1303.87	12	-0.4	435.631	3	67.2352	27362	49500	12986	H085638a_WNE-3_CMB-690_ImmunoPep_Listeria_3_rerun.raw	P17932|RL32P_MOUSE;P62911|RL32_MOUSE
AALRPLVKPKIV	97.55	1303.87	12	-0.1	435.63	3	66.8987	27163	394000	11947	H085630a_WNE-3_CMB-690_ImmunoPep_Listeria_1_rerun.raw	P17932|RL32P_MOUSE;P62911|RL32_MOUSE
AALRPLVKPKIV	95.56	1303.87	12	-0.1	435.631	3	67.1106	27250	394000	11947	H085630a_WNE-3_CMB-690_ImmunoPep_Listeria_1_rerun.raw	P17932|RL32P_MOUSE;P62911|RL32_MOUSE
AALVSRTFL	89.86	976.571	9	0.2	489.293	2	85.3167	35110	407000	18130	H085634a_WNE-3_CMB-690_ImmunoPep_Listeria_2_rerun.raw	P48410|ABCD1_MOUSE
AALVSRTFL	85.04	976.571	9	0.1	489.293	2	85.3304	35010	248000	18207	H085638a_WNE-3_CMB-690_ImmunoPep_Listeria_3_rerun.raw	P48410|ABCD1_MOUSE
AALVSRTFL	71.32	976.571	9	0.4	489.293	2	85.4831	34918	142000	15336	H085636a_WNE-3_CMB-690_ImmunoPep_Healthy_3_rerun.raw	P48410|ABCD1_MOUSE
AALVSRTFL	80.75	976.571	9	0.4	489.293	2	85.7052	35010	142000	15336	H085636a_WNE-3_CMB-690_ImmunoPep_Healthy_3_rerun.raw	P48410|ABCD1_MOUSE
AALVSRTFL	92.7	976.571	9	0.1	489.293	2	84.9418	34747	169000	17066	H085630a_WNE-3_CMB-690_ImmunoPep_Listeria_1_rerun.raw	P48410|ABCD1_MOUSE
AALVSRTFL	55.54	976.571	9	0.6	489.795	2	85.1704	34976	187000	15046	H085628a_WNE-3_CMB-690_ImmunoPep_Healthy_1_rerun.raw	P48410|ABCD1_MOUSE
AALVSRTFL	92.47	976.571	9	0.6	489.293	2	85.3848	35069	187000	15046	H085628a_WNE-3_CMB-690_ImmunoPep_Healthy_1_rerun.raw	P48410|ABCD1_MOUSE
AALVSRTFL	45.88	976.571	9	0.4	489.293	2	85.2219	34745	171000	15421	H085632a_WNE-3_CMB-690_ImmunoPep_Healthy_2_rerun.raw	P48410|ABCD1_MOUSE
AALVSRTFL	85.74	976.571	9	0.4	489.293	2	85.4375	34836	171000	15421	H085632a_WNE-3_CMB-690_ImmunoPep_Healthy_2_rerun.raw	P48410|ABCD1_MOUSE
AAM(+15.99)KNVTEL	62.02	991.501	9	0.8	497.363	2	45.2422	18247	273000	15984	H085632a_WNE-3_CMB-690_ImmunoPep_Healthy_2_rerun.raw	P61982|1433G_MOUSE	Oxidation (M)	M3:Oxidation (M):1001.00
AAM(+15.99)LDTVVFK	41.04	1109.58	10	4.5	555.731	2	79.4683	32496	127000	25565	H085634a_WNE-3_CMB-690_ImmunoPep_Listeria_2_rerun.raw	O35593|PSDE_MOUSE	Oxidation (M)	M3:Oxidation (M):1001.00
AAM(+15.99)LDTVVFK	104.04	1109.58	10	0.1	555.797	2	78.0899	31897	424000	25562	H085634a_WNE-3_CMB-690_ImmunoPep_Listeria_2_rerun.raw	O35593|PSDE_MOUSE	Oxidation (M)	M3:Oxidation (M):1001.00
AAM(+15.99)LDTVVFK	100.5	1109.58	10	1.8	555.732	2	77.9814	31848	302000	25563	H085634a_WNE-3_CMB-690_ImmunoPep_Listeria_2_rerun.raw	O35593|PSDE_MOUSE	Oxidation (M)	M3:Oxidation (M):1001.00
AAM(+15.99)LDTVVFK	104.08	1109.58	10	1.8	555.797	2	78.0899	31897	302000	25563	H085634a_WNE-3_CMB-690_ImmunoPep_Listeria_2_rerun.raw	O35593|PSDE_MOUSE	Oxidation (M)	M3:Oxidation (M):1001.00
AAM(+15.99)LDTVVFK	102.54	1109.58	10	1.8	555.733	2	78.6301	32127	302000	25563	H085634a_WNE-3_CMB-690_ImmunoPep_Listeria_2_rerun.raw	O35593|PSDE_MOUSE	Oxidation (M)	M3:Oxidation (M):1001.00
AAM(+15.99)LDTVVFK	99.64	1109.58	10	1.8	555.732	2	79.0024	32290	302000	25563	H085634a_WNE-3_CMB-690_ImmunoPep_Listeria_2_rerun.raw	O35593|PSDE_MOUSE	Oxidation (M)	M3:Oxidation (M):1001.00
AAM(+15.99)LDTVVFK	102.81	1109.58	10	1.8	555.731	2	79.234	32392	302000	25563	H085634a_WNE-3_CMB-690_ImmunoPep_Listeria_2_rerun.raw	O35593|PSDE_MOUSE	Oxidation (M)	M3:Oxidation (M):1001.00
AAM(+15.99)LDTVVFK	93.06	1109.58	10	1.1	555.732	2	78.0849	31932	448000	25750	H085638a_WNE-3_CMB-690_ImmunoPep_Listeria_3_rerun.raw	O35593|PSDE_MOUSE	Oxidation (M)	M3:Oxidation (M):1001.00
AAM(+15.99)LDTVVFK	94.24	1109.58	10	1.1	555.732	2	78.3488	32042	448000	25750	H085638a_WNE-3_CMB-690_ImmunoPep_Listeria_3_rerun.raw	O35593|PSDE_MOUSE	Oxidation (M)	M3:Oxidation (M):1001.00
AAM(+15.99)LDTVVFK	95.01	1109.58	10	1.1	555.732	2	78.6212	32156	448000	25750	H085638a_WNE-3_CMB-690_ImmunoPep_Listeria_3_rerun.raw	O35593|PSDE_MOUSE	Oxidation (M)	M3:Oxidation (M):1001.00
AAM(+15.99)LDTVVFK	89.92	1109.58	10	1.1	555.732	2	78.8811	32265	448000	25750	H085638a_WNE-3_CMB-690_ImmunoPep_Listeria_3_rerun.raw	O35593|PSDE_MOUSE	Oxidation (M)	M3:Oxidation (M):1001.00
AAM(+15.99)LDTVVFK	89.54	1109.58	10	1.1	555.732	2	79.1119	32361	448000	25750	H085638a_WNE-3_CMB-690_ImmunoPep_Listeria_3_rerun.raw	O35593|PSDE_MOUSE	Oxidation (M)	M3:Oxidation (M):1001.00
AAM(+15.99)LDTVVFK	98.47	1109.58	10	1.1	555.732	2	79.339	32458	448000	25750	H085638a_WNE-3_CMB-690_ImmunoPep_Listeria_3_rerun.raw	O35593|PSDE_MOUSE	Oxidation (M)	M3:Oxidation (M):1001.00
AAM(+15.99)LDTVVFK	99.12	1109.58	10	1.1	555.732	2	79.5766	32559	448000	25750	H085638a_WNE-3_CMB-690_ImmunoPep_Listeria_3_rerun.raw	O35593|PSDE_MOUSE	Oxidation (M)	M3:Oxidation (M):1001.00
AAM(+15.99)LDTVVFK	71.87	1109.58	10	1.1	555.732	2	79.8201	32661	448000	25750	H085638a_WNE-3_CMB-690_ImmunoPep_Listeria_3_rerun.raw	O35593|PSDE_MOUSE	Oxidation (M)	M3:Oxidation (M):1001.00
AAM(+15.99)LDTVVFK	102.01	1109.58	10	1.1	555.732	2	80.9715	33151	448000	25750	H085638a_WNE-3_CMB-690_ImmunoPep_Listeria_3_rerun.raw	O35593|PSDE_MOUSE	Oxidation (M)	M3:Oxidation (M):1001.00
AAM(+15.99)LDTVVFK	93.48	1109.58	10	1.1	555.731	2	81.2254	33259	448000	25750	H085638a_WNE-3_CMB-690_ImmunoPep_Listeria_3_rerun.raw	O35593|PSDE_MOUSE	Oxidation (M)	M3:Oxidation (M):1001.00
AAM(+15.99)LDTVVFK	94.31	1109.58	10	0.2	555.798	2	78.1873	31873	323000	21927	H085636a_WNE-3_CMB-690_ImmunoPep_Healthy_3_rerun.raw	O35593|PSDE_MOUSE	Oxidation (M)	M3:Oxidation (M):1001.00
AAM(+15.99)LDTVVFK	90.75	1109.58	10	0.2	555.798	2	78.6457	32063	323000	21927	H085636a_WNE-3_CMB-690_ImmunoPep_Healthy_3_rerun.raw	O35593|PSDE_MOUSE	Oxidation (M)	M3:Oxidation (M):1001.00
AAM(+15.99)LDTVVFK	94.31	1109.58	10	1.3	555.798	2	78.1873	31873	307000	21928	H085636a_WNE-3_CMB-690_ImmunoPep_Healthy_3_rerun.raw	O35593|PSDE_MOUSE	Oxidation (M)	M3:Oxidation (M):1001.00
AAM(+15.99)LDTVVFK	94.34	1109.58	10	1.3	556.298	2	78.5507	32023	307000	21928	H085636a_WNE-3_CMB-690_ImmunoPep_Healthy_3_rerun.raw	O35593|PSDE_MOUSE	Oxidation (M)	M3:Oxidation (M):1001.00
AAM(+15.99)LDTVVFK	90.85	1109.58	10	1.3	555.798	2	78.6457	32063	307000	21928	H085636a_WNE-3_CMB-690_ImmunoPep_Healthy_3_rerun.raw	O35593|PSDE_MOUSE	Oxidation (M)	M3:Oxidation (M):1001.00
AAM(+15.99)LDTVVFK	94.11	1109.58	10	2.7	555.798	2	78.1873	31873	195000	21929	H085636a_WNE-3_CMB-690_ImmunoPep_Healthy_3_rerun.raw	O35593|PSDE_MOUSE	Oxidation (M)	M3:Oxidation (M):1001.00
AAM(+15.99)LDTVVFK	94.24	1109.58	10	2.7	556.298	2	78.5507	32023	195000	21929	H085636a_WNE-3_CMB-690_ImmunoPep_Healthy_3_rerun.raw	O35593|PSDE_MOUSE	Oxidation (M)	M3:Oxidation (M):1001.00
AAM(+15.99)LDTVVFK	89.72	1109.58	10	2.7	555.798	2	78.6457	32063	195000	21929	H085636a_WNE-3_CMB-690_ImmunoPep_Healthy_3_rerun.raw	O35593|PSDE_MOUSE	Oxidation (M)	M3:Oxidation (M):1001.00
AAM(+15.99)LDTVVFK	90.71	1109.58	10	0.2	555.797	2	78.0805	31764	187000	21670	H085632a_WNE-3_CMB-690_ImmunoPep_Healthy_2_rerun.raw	O35593|PSDE_MOUSE	Oxidation (M)	M3:Oxidation (M):1001.00
AAM(+15.99)LDTVVFK	89.11	1109.58	10	1.7	555.731	2	78.0012	31732	147000	21671	H085632a_WNE-3_CMB-690_ImmunoPep_Healthy_2_rerun.raw	O35593|PSDE_MOUSE	Oxidation (M)	M3:Oxidation (M):1001.00
AAM(+15.99)LDTVVFK	90.71	1109.58	10	1.7	555.797	2	78.0805	31764	147000	21671	H085632a_WNE-3_CMB-690_ImmunoPep_Healthy_2_rerun.raw	O35593|PSDE_MOUSE	Oxidation (M)	M3:Oxidation (M):1001.00
AANEKAVHADFFNDFEDL	104.18	2051.92	18	-0.3	1027.47	2	105.044	43959	220000	43548	H085634a_WNE-3_CMB-690_ImmunoPep_Listeria_2_rerun.raw	Q3U898|CSN9_MOUSE
AANEKAVHADFFNDFEDL	104.19	2051.92	18	-0.3	1027.48	2	105.094	43981	220000	43548	H085634a_WNE-3_CMB-690_ImmunoPep_Listeria_2_rerun.raw	Q3U898|CSN9_MOUSE
AANEKAVHADFFNDFEDL	104.65	2051.92	18	-0.3	1026.97	2	105.113	43990	220000	43548	H085634a_WNE-3_CMB-690_ImmunoPep_Listeria_2_rerun.raw	Q3U898|CSN9_MOUSE
AANEKAVHADFFNDFEDL	104.65	2051.92	18	1	684.981	3	104.965	43924	1630000	32155	H085634a_WNE-3_CMB-690_ImmunoPep_Listeria_2_rerun.raw	Q3U898|CSN9_MOUSE
AANEKAVHADFFNDFEDL	104.59	2051.92	18	1	684.983	3	105.176	44019	1630000	32155	H085634a_WNE-3_CMB-690_ImmunoPep_Listeria_2_rerun.raw	Q3U898|CSN9_MOUSE
AANEKAVHADFFNDFEDL	86.54	2051.92	18	1.2	685.315	3	105.037	43666	1220000	32407	H085638a_WNE-3_CMB-690_ImmunoPep_Listeria_3_rerun.raw	Q3U898|CSN9_MOUSE
AANEKAVHADFFNDFEDL	96.45	2051.92	18	1.2	684.981	3	105.251	43761	1220000	32407	H085638a_WNE-3_CMB-690_ImmunoPep_Listeria_3_rerun.raw	Q3U898|CSN9_MOUSE
AANEKAVHADFFNDFEDL	85.21	2051.92	18	0.1	1027.97	2	105.095	43691	190000	43308	H085638a_WNE-3_CMB-690_ImmunoPep_Listeria_3_rerun.raw	Q3U898|CSN9_MOUSE
AANEKAVHADFFNDFEDL	96.83	2051.92	18	0.1	1026.97	2	105.134	43709	190000	43308	H085638a_WNE-3_CMB-690_ImmunoPep_Listeria_3_rerun.raw	Q3U898|CSN9_MOUSE
AANEKAVHADFFNDFEDL	85.23	2051.92	18	1.1	1026.97	2	105.326	43458	104000	36446	H085636a_WNE-3_CMB-690_ImmunoPep_Healthy_3_rerun.raw	Q3U898|CSN9_MOUSE
AANEKAVHADFFNDFEDL	89.74	2051.92	18	2.4	684.982	3	105.252	43426	967000	27642	H085636a_WNE-3_CMB-690_ImmunoPep_Healthy_3_rerun.raw	Q3U898|CSN9_MOUSE
AANEKAVHADFFNDFEDL	90.16	2051.92	18	2.4	684.982	3	105.476	43522	967000	27642	H085636a_WNE-3_CMB-690_ImmunoPep_Healthy_3_rerun.raw	Q3U898|CSN9_MOUSE
AANEKAVHADFFNDFEDL	105.22	2051.92	18	1.6	684.981	3	104.598	43389	1580000	32357	H085630a_WNE-3_CMB-690_ImmunoPep_Listeria_1_rerun.raw	Q3U898|CSN9_MOUSE
AANEKAVHADFFNDFEDL	105.27	2051.92	18	1.6	684.982	3	104.816	43486	1580000	32357	H085630a_WNE-3_CMB-690_ImmunoPep_Listeria_1_rerun.raw	Q3U898|CSN9_MOUSE
AANEKAVHADFFNDFEDL	100.94	2051.92	18	2.9	1026.97	2	104.647	43411	295000	43078	H085630a_WNE-3_CMB-690_ImmunoPep_Listeria_1_rerun.raw	Q3U898|CSN9_MOUSE
AANEKAVHADFFNDFEDL	104.94	2051.92	18	2.9	1026.97	2	104.749	43456	295000	43078	H085630a_WNE-3_CMB-690_ImmunoPep_Listeria_1_rerun.raw	Q3U898|CSN9_MOUSE
AANEKAVHADFFNDFEDL	92.71	2051.92	18	3.1	1027.47	2	105.154	43560	39000	36608	H085628a_WNE-3_CMB-690_ImmunoPep_Healthy_1_rerun.raw	Q3U898|CSN9_MOUSE
AANEKAVHADFFNDFEDL	93.03	2051.92	18	0.9	685.315	3	105.067	43525	423000	26627	H085628a_WNE-3_CMB-690_ImmunoPep_Healthy_1_rerun.raw	Q3U898|CSN9_MOUSE
AANEKAVHADFFNDFEDL	71.84	2051.92	18	0.9	684.983	3	105.291	43618	423000	26627	H085628a_WNE-3_CMB-690_ImmunoPep_Healthy_1_rerun.raw	Q3U898|CSN9_MOUSE
AANEKAVHADFFNDFEDL	90.95	2051.92	18	0	1027.47	2	105.16	43265	88400	35663	H085632a_WNE-3_CMB-690_ImmunoPep_Healthy_2_rerun.raw	Q3U898|CSN9_MOUSE
AANEKAVHADFFNDFEDL	82.32	2051.92	18	0	1027.97	2	105.202	43284	88400	35663	H085632a_WNE-3_CMB-690_ImmunoPep_Healthy_2_rerun.raw	Q3U898|CSN9_MOUSE
AANEKAVHADFFNDFEDL	86.2	2051.92	18	1.6	685.319	3	105.078	43229	689000	26667	H085632a_WNE-3_CMB-690_ImmunoPep_Healthy_2_rerun.raw	Q3U898|CSN9_MOUSE
AANEKAVHADFFNDFEDL	88.61	2051.92	18	1.6	684.979	3	105.111	43243	689000	26667	H085632a_WNE-3_CMB-690_ImmunoPep_Healthy_2_rerun.raw	Q3U898|CSN9_MOUSE
AANEKAVHADFFNDFEDL	90.79	2051.92	18	1.6	684.982	3	105.327	43337	689000	26667	H085632a_WNE-3_CMB-690_ImmunoPep_Healthy_2_rerun.raw	Q3U898|CSN9_MOUSE
AANGVIHM(+15.99)L	73.93	940.48	9	-0.1	471.247	2	59.8243	24229	59800	13871	H085636a_WNE-3_CMB-690_ImmunoPep_Healthy_3_rerun.raw	Q8R4Y4|STAB1_MOUSE	Oxidation (M)	M8:Oxidation (M):1001.00
AANGVIHM(+15.99)L	76.74	940.48	9	0.8	471.247	2	59.5583	24131	62700	15176	H085630a_WNE-3_CMB-690_ImmunoPep_Listeria_1_rerun.raw	Q8R4Y4|STAB1_MOUSE	Oxidation (M)	M8:Oxidation (M):1001.00
AANGVIHM(+15.99)L	69.37	940.48	9	1.4	471.247	2	59.4874	24068	54100	13967	H085632a_WNE-3_CMB-690_ImmunoPep_Healthy_2_rerun.raw	Q8R4Y4|STAB1_MOUSE	Oxidation (M)	M8:Oxidation (M):1001.00
AAPFDTVHI	101.85	969.492	9	0.8	485.753	2	85.1677	35040	1570000	17757	H085634a_WNE-3_CMB-690_ImmunoPep_Listeria_2_rerun.raw	Q8BNV1|TRM2A_MOUSE
AAPFDTVHI	103.65	969.492	9	0.8	485.754	2	85.3896	35143	1570000	17757	H085634a_WNE-3_CMB-690_ImmunoPep_Listeria_2_rerun.raw	Q8BNV1|TRM2A_MOUSE
AAPFDTVHI	94.11	969.492	9	0.7	485.754	2	85.2143	34958	917000	17824	H085638a_WNE-3_CMB-690_ImmunoPep_Listeria_3_rerun.raw	Q8BNV1|TRM2A_MOUSE
AAPFDTVHI	94.66	969.492	9	0.7	485.754	2	85.4258	35051	917000	17824	H085638a_WNE-3_CMB-690_ImmunoPep_Listeria_3_rerun.raw	Q8BNV1|TRM2A_MOUSE
AAPFDTVHI	91.55	969.492	9	0.5	485.753	2	85.3973	34881	484000	15041	H085636a_WNE-3_CMB-690_ImmunoPep_Healthy_3_rerun.raw	Q8BNV1|TRM2A_MOUSE
AAPFDTVHI	88.7	969.492	9	0.5	485.753	2	85.6244	34977	484000	15041	H085636a_WNE-3_CMB-690_ImmunoPep_Healthy_3_rerun.raw	Q8BNV1|TRM2A_MOUSE
AAPFDTVHI	99.93	969.492	9	0.5	485.753	2	84.7611	34668	780000	16684	H085630a_WNE-3_CMB-690_ImmunoPep_Listeria_1_rerun.raw	Q8BNV1|TRM2A_MOUSE
AAPFDTVHI	97.67	969.492	9	0.5	485.754	2	84.9772	34763	780000	16684	H085630a_WNE-3_CMB-690_ImmunoPep_Listeria_1_rerun.raw	Q8BNV1|TRM2A_MOUSE
AAPFDTVHI	79.88	969.492	9	0.3	485.754	2	85.0448	34921	517000	14733	H085628a_WNE-3_CMB-690_ImmunoPep_Healthy_1_rerun.raw	Q8BNV1|TRM2A_MOUSE
AAPFDTVHI	92.71	969.492	9	0.3	485.754	2	85.2579	35014	517000	14733	H085628a_WNE-3_CMB-690_ImmunoPep_Healthy_1_rerun.raw	Q8BNV1|TRM2A_MOUSE
AAPFDTVHI	91.39	969.492	9	0.3	485.753	2	85.501	35120	517000	14733	H085628a_WNE-3_CMB-690_ImmunoPep_Healthy_1_rerun.raw	Q8BNV1|TRM2A_MOUSE
AAPFDTVHI	83.02	969.492	9	0.8	485.754	2	85.1199	34701	589000	15141	H085632a_WNE-3_CMB-690_ImmunoPep_Healthy_2_rerun.raw	Q8BNV1|TRM2A_MOUSE
AAPFDTVHI	82.6	969.492	9	0.8	485.754	2	85.3291	34791	589000	15141	H085632a_WNE-3_CMB-690_ImmunoPep_Healthy_2_rerun.raw	Q8BNV1|TRM2A_MOUSE
AAPFDTVHI	83.57	969.492	9	0.8	485.754	2	85.5594	34887	589000	15141	H085632a_WNE-3_CMB-690_ImmunoPep_Healthy_2_rerun.raw	Q8BNV1|TRM2A_MOUSE
AAPFFIVRHQLLKK	104.37	1667	14	-0.7	557.343	3	78.1806	31934	209000	25678	H085634a_WNE-3_CMB-690_ImmunoPep_Listeria_2_rerun.raw	P17665|COX7C_MOUSE
AAPFFIVRHQLLKK	89.4	1667	14	0.9	556.675	3	78.271	32009	93600	25856	H085638a_WNE-3_CMB-690_ImmunoPep_Listeria_3_rerun.raw	P17665|COX7C_MOUSE
AAPFFIVRHQLLKK	90.29	1667	14	1.2	557.342	3	78.3698	31948	70300	22039	H085636a_WNE-3_CMB-690_ImmunoPep_Healthy_3_rerun.raw	P17665|COX7C_MOUSE
AAPFFIVRHQLLKK	104.17	1667	14	-0.3	556.675	3	77.7818	31721	98900	24838	H085630a_WNE-3_CMB-690_ImmunoPep_Listeria_1_rerun.raw	P17665|COX7C_MOUSE
AAPFFIVRHQLLKK	91.64	1667	14	1.2	557.341	3	78.0782	31956	81300	21672	H085628a_WNE-3_CMB-690_ImmunoPep_Healthy_1_rerun.raw	P17665|COX7C_MOUSE
AAPFFIVRHQLLKK	93.97	1667	14	1.2	557.341	3	78.342	32066	81300	21672	H085628a_WNE-3_CMB-690_ImmunoPep_Healthy_1_rerun.raw	P17665|COX7C_MOUSE
AAPFFIVRHQLLKK	81.72	1667	14	0.3	557.343	3	78.4601	31921	83900	21767	H085632a_WNE-3_CMB-690_ImmunoPep_Healthy_2_rerun.raw	P17665|COX7C_MOUSE
AAPHFFHL	46.07	938.476	8	0.3	469.722	2	80.237	32837	196000	16075	H085634a_WNE-3_CMB-690_ImmunoPep_Listeria_2_rerun.raw	Q3U108|ARI5A_MOUSE
AAPHFFHL	51.89	938.476	8	-0.1	469.723	2	79.849	32591	59400	15065	H085630a_WNE-3_CMB-690_ImmunoPep_Listeria_1_rerun.raw	Q3U108|ARI5A_MOUSE
AAPISPWTM(+15.99)	103.74	988.469	9	0.1	989.478	1	79.2603	32403	110000	41383	H085634a_WNE-3_CMB-690_ImmunoPep_Listeria_2_rerun.raw	Q3U133|ZN746_MOUSE	Oxidation (M)	M9:Oxidation (M):1001.00
AAPISPWTM(+15.99)	103.81	988.469	9	0.1	989.479	1	79.5727	32542	110000	41383	H085634a_WNE-3_CMB-690_ImmunoPep_Listeria_2_rerun.raw	Q3U133|ZN746_MOUSE	Oxidation (M)	M9:Oxidation (M):1001.00
AAPISPWTM(+15.99)	94.62	988.469	9	1.4	989.478	1	79.198	32398	94500	41256	H085638a_WNE-3_CMB-690_ImmunoPep_Listeria_3_rerun.raw	Q3U133|ZN746_MOUSE	Oxidation (M)	M9:Oxidation (M):1001.00
AAPISPWTM(+15.99)	96.39	988.469	9	1.4	989.478	1	79.4146	32490	94500	41256	H085638a_WNE-3_CMB-690_ImmunoPep_Listeria_3_rerun.raw	Q3U133|ZN746_MOUSE	Oxidation (M)	M9:Oxidation (M):1001.00
AAPISPWTM(+15.99)	86.57	988.469	9	-0.8	989.477	1	79.2284	32303	122000	34834	H085636a_WNE-3_CMB-690_ImmunoPep_Healthy_3_rerun.raw	Q3U133|ZN746_MOUSE	Oxidation (M)	M9:Oxidation (M):1001.00
AAPISPWTM(+15.99)	84.16	988.469	9	-0.8	989.475	1	79.4569	32398	122000	34834	H085636a_WNE-3_CMB-690_ImmunoPep_Healthy_3_rerun.raw	Q3U133|ZN746_MOUSE	Oxidation (M)	M9:Oxidation (M):1001.00
AAPISPWTM(+15.99)	90.6	988.469	9	-0.8	989.476	1	79.6862	32494	122000	34834	H085636a_WNE-3_CMB-690_ImmunoPep_Healthy_3_rerun.raw	Q3U133|ZN746_MOUSE	Oxidation (M)	M9:Oxidation (M):1001.00
AAPISPWTM(+15.99)	86.47	988.469	9	-1.1	495.242	2	79.4314	32388	106000	15751	H085636a_WNE-3_CMB-690_ImmunoPep_Healthy_3_rerun.raw	Q3U133|ZN746_MOUSE	Oxidation (M)	M9:Oxidation (M):1001.00
AAPISPWTM(+15.99)	87.66	988.469	9	0.6	989.477	1	78.963	32218	55000	41404	H085630a_WNE-3_CMB-690_ImmunoPep_Listeria_1_rerun.raw	Q3U133|ZN746_MOUSE	Oxidation (M)	M9:Oxidation (M):1001.00
AAPISPWTM(+15.99)	92.66	988.469	9	-0.4	495.241	2	79.0961	32383	255000	15422	H085628a_WNE-3_CMB-690_ImmunoPep_Healthy_1_rerun.raw	Q3U133|ZN746_MOUSE	Oxidation (M)	M9:Oxidation (M):1001.00
AAPISPWTM(+15.99)	85.15	988.469	9	0.7	990.478	1	79.0541	32365	64900	34496	H085628a_WNE-3_CMB-690_ImmunoPep_Healthy_1_rerun.raw	Q3U133|ZN746_MOUSE	Oxidation (M)	M9:Oxidation (M):1001.00
AAPISPWTM(+15.99)	92.72	988.469	9	0.7	989.476	1	79.3296	32482	64900	34496	H085628a_WNE-3_CMB-690_ImmunoPep_Healthy_1_rerun.raw	Q3U133|ZN746_MOUSE	Oxidation (M)	M9:Oxidation (M):1001.00
AAPISPWTM(+15.99)	83.09	988.469	9	0.5	989.48	1	79.056	32166	136000	33874	H085632a_WNE-3_CMB-690_ImmunoPep_Healthy_2_rerun.raw	Q3U133|ZN746_MOUSE	Oxidation (M)	M9:Oxidation (M):1001.00
AAPISPWTM(+15.99)	83.64	988.469	9	0.5	989.477	1	79.2997	32267	136000	33874	H085632a_WNE-3_CMB-690_ImmunoPep_Healthy_2_rerun.raw	Q3U133|ZN746_MOUSE	Oxidation (M)	M9:Oxidation (M):1001.00
AAPISPWTM(+15.99)	83.44	988.469	9	0.5	989.477	1	79.5379	32366	136000	33874	H085632a_WNE-3_CMB-690_ImmunoPep_Healthy_2_rerun.raw	Q3U133|ZN746_MOUSE	Oxidation (M)	M9:Oxidation (M):1001.00
AAPISPWTM(+15.99)	72.77	988.469	9	-0.8	989.475	1	82.1212	33443		0	H085632a_WNE-3_CMB-690_ImmunoPep_Healthy_2_rerun.raw	Q3U133|ZN746_MOUSE	Oxidation (M)	M9:Oxidation (M):1001.00
AAPPPGIVEI	101.22	962.544	10	0.6	482.28	2	91.4805	37972	777000	17364	H085634a_WNE-3_CMB-690_ImmunoPep_Listeria_2_rerun.raw	E9Q7E2|ARID2_MOUSE
AAPPPGIVEI	103.73	962.544	10	0.6	482.279	2	91.7019	38070	777000	17364	H085634a_WNE-3_CMB-690_ImmunoPep_Listeria_2_rerun.raw	E9Q7E2|ARID2_MOUSE
AAPPPGIVEI	85.39	962.544	10	1.3	482.281	2	91.3826	37717	489000	17471	H085638a_WNE-3_CMB-690_ImmunoPep_Listeria_3_rerun.raw	E9Q7E2|ARID2_MOUSE
AAPPPGIVEI	79.97	962.544	10	1.3	482.28	2	91.5988	37811	489000	17471	H085638a_WNE-3_CMB-690_ImmunoPep_Listeria_3_rerun.raw	E9Q7E2|ARID2_MOUSE
AAPPPGIVEI	76.58	962.544	10	1	482.279	2	91.574	37592	609000	14746	H085636a_WNE-3_CMB-690_ImmunoPep_Healthy_3_rerun.raw	E9Q7E2|ARID2_MOUSE
AAPPPGIVEI	77.89	962.544	10	1	482.28	2	91.7874	37684	609000	14746	H085636a_WNE-3_CMB-690_ImmunoPep_Healthy_3_rerun.raw	E9Q7E2|ARID2_MOUSE
AAPPPGIVEI	78.87	962.544	10	1	482.279	2	92.0283	37787	609000	14746	H085636a_WNE-3_CMB-690_ImmunoPep_Healthy_3_rerun.raw	E9Q7E2|ARID2_MOUSE
AAPPPGIVEI	87.17	962.544	10	2.5	963.553	1	91.8465	37709		0	H085636a_WNE-3_CMB-690_ImmunoPep_Healthy_3_rerun.raw	E9Q7E2|ARID2_MOUSE
AAPPPGIVEI	99.98	962.544	10	0.1	482.279	2	91.0269	37447	581000	16320	H085630a_WNE-3_CMB-690_ImmunoPep_Listeria_1_rerun.raw	E9Q7E2|ARID2_MOUSE
AAPPPGIVEI	95.27	962.544	10	0.1	482.279	2	91.2497	37545	581000	16320	H085630a_WNE-3_CMB-690_ImmunoPep_Listeria_1_rerun.raw	E9Q7E2|ARID2_MOUSE
AAPPPGIVEI	55.43	962.544	10	0.1	482.279	2	91.5048	37660	581000	16320	H085630a_WNE-3_CMB-690_ImmunoPep_Listeria_1_rerun.raw	E9Q7E2|ARID2_MOUSE
AAPPPGIVEI	92.22	962.544	10	1.7	482.279	2	91.3826	37697	429000	14426	H085628a_WNE-3_CMB-690_ImmunoPep_Healthy_1_rerun.raw	E9Q7E2|ARID2_MOUSE
AAPPPGIVEI	92.09	962.544	10	1.7	482.279	2	91.6147	37797	429000	14426	H085628a_WNE-3_CMB-690_ImmunoPep_Healthy_1_rerun.raw	E9Q7E2|ARID2_MOUSE
AAPPPGIVEI	83.53	962.544	10	0.6	482.277	2	91.2414	37297	365000	14857	H085632a_WNE-3_CMB-690_ImmunoPep_Healthy_2_rerun.raw	E9Q7E2|ARID2_MOUSE
AAPPPGIVEI	80.26	962.544	10	0.6	482.28	2	91.4472	37382	365000	14857	H085632a_WNE-3_CMB-690_ImmunoPep_Healthy_2_rerun.raw	E9Q7E2|ARID2_MOUSE
AAPPPGIVEI	84.12	962.544	10	0.6	482.279	2	91.6808	37480	365000	14857	H085632a_WNE-3_CMB-690_ImmunoPep_Healthy_2_rerun.raw	E9Q7E2|ARID2_MOUSE
AAPPPGIVEI	73.33	962.544	10	-0.4	963.552	1	91.3757	37353	49100	31084	H085632a_WNE-3_CMB-690_ImmunoPep_Healthy_2_rerun.raw	E9Q7E2|ARID2_MOUSE
AAPPPGIVEI	77.34	962.544	10	-0.4	963.553	1	91.6122	37451	49100	31084	H085632a_WNE-3_CMB-690_ImmunoPep_Healthy_2_rerun.raw	E9Q7E2|ARID2_MOUSE
AAPQNFTPSM(+15.99)I	40.9	1191.56	11	-0.3	596.787	2	76.244	31068	351000	28507	H085634a_WNE-3_CMB-690_ImmunoPep_Listeria_2_rerun.raw	Q9Z1T1|AP3B1_MOUSE	Oxidation (M)	M10:Oxidation (M):1001.00
AAPQNFTPSM(+15.99)I	47.58	1191.56	11	-0.3	596.787	2	76.453	31159	351000	28507	H085634a_WNE-3_CMB-690_ImmunoPep_Listeria_2_rerun.raw	Q9Z1T1|AP3B1_MOUSE	Oxidation (M)	M10:Oxidation (M):1001.00
AAPQNFTPSM(+15.99)I	40.24	1191.56	11	-0.3	596.787	2	76.688	31261	351000	28507	H085634a_WNE-3_CMB-690_ImmunoPep_Listeria_2_rerun.raw	Q9Z1T1|AP3B1_MOUSE	Oxidation (M)	M10:Oxidation (M):1001.00
AAPQNFTPSM(+15.99)I	24.76	1191.56	11	-0.3	596.788	2	76.4674	31244	180000	28772	H085638a_WNE-3_CMB-690_ImmunoPep_Listeria_3_rerun.raw	Q9Z1T1|AP3B1_MOUSE	Oxidation (M)	M10:Oxidation (M):1001.00
AAPQNFTPSM(+15.99)I	60.14	1191.56	11	0.8	596.788	2	76.5422	31190	122000	24588	H085636a_WNE-3_CMB-690_ImmunoPep_Healthy_3_rerun.raw	Q9Z1T1|AP3B1_MOUSE	Oxidation (M)	M10:Oxidation (M):1001.00
AAPQNFTPSM(+15.99)I	32.95	1191.56	11	0.7	596.788	2	75.9102	30932	230000	28011	H085630a_WNE-3_CMB-690_ImmunoPep_Listeria_1_rerun.raw	Q9Z1T1|AP3B1_MOUSE	Oxidation (M)	M10:Oxidation (M):1001.00
AAPQNFTPSM(+15.99)I	79.22	1191.56	11	0.7	596.787	2	76.1501	31033	230000	28011	H085630a_WNE-3_CMB-690_ImmunoPep_Listeria_1_rerun.raw	Q9Z1T1|AP3B1_MOUSE	Oxidation (M)	M10:Oxidation (M):1001.00
AAPQNFTPSM(+15.99)I	51.58	1191.56	11	1.7	596.787	2	76.222	30992	147000	24040	H085632a_WNE-3_CMB-690_ImmunoPep_Healthy_2_rerun.raw	Q9Z1T1|AP3B1_MOUSE	Oxidation (M)	M10:Oxidation (M):1001.00
AAPQNFTPSM(+15.99)I	44.1	1191.56	11	1.7	596.788	2	76.4538	31090	147000	24040	H085632a_WNE-3_CMB-690_ImmunoPep_Healthy_2_rerun.raw	Q9Z1T1|AP3B1_MOUSE	Oxidation (M)	M10:Oxidation (M):1001.00
AAPRSFIFL	101.13	1020.58	9	0.4	511.295	2	107.992	45227	3050000	20583	H085634a_WNE-3_CMB-690_ImmunoPep_Listeria_2_rerun.raw	Q3UIK4|MET14_MOUSE
AAPRSFIFL	97.53	1020.58	9	0.4	511.295	2	108.224	45327	3050000	20583	H085634a_WNE-3_CMB-690_ImmunoPep_Listeria_2_rerun.raw	Q3UIK4|MET14_MOUSE
AAPRSFIFL	66.4	1020.58	9	0.1	511.295	2	108.107	44970	2510000	20660	H085638a_WNE-3_CMB-690_ImmunoPep_Listeria_3_rerun.raw	Q3UIK4|MET14_MOUSE
AAPRSFIFL	69	1020.58	9	0.1	511.295	2	108.318	45058	2510000	20660	H085638a_WNE-3_CMB-690_ImmunoPep_Listeria_3_rerun.raw	Q3UIK4|MET14_MOUSE
AAPRSFIFL	64.52	1020.58	9	0.3	511.296	2	108.238	44680	2360000	17307	H085636a_WNE-3_CMB-690_ImmunoPep_Healthy_3_rerun.raw	Q3UIK4|MET14_MOUSE
AAPRSFIFL	82.63	1020.58	9	0.3	511.295	2	108.47	44778	2360000	17307	H085636a_WNE-3_CMB-690_ImmunoPep_Healthy_3_rerun.raw	Q3UIK4|MET14_MOUSE
AAPRSFIFL	75.13	1020.58	9	0.3	511.295	2	108.716	44880	2360000	17307	H085636a_WNE-3_CMB-690_ImmunoPep_Healthy_3_rerun.raw	Q3UIK4|MET14_MOUSE
AAPRSFIFL	92.13	1020.58	9	0.9	511.295	2	107.636	44684	2660000	19516	H085630a_WNE-3_CMB-690_ImmunoPep_Listeria_1_rerun.raw	Q3UIK4|MET14_MOUSE
AAPRSFIFL	91.48	1020.58	9	-0.5	511.295	2	108.22	44849	1590000	17040	H085628a_WNE-3_CMB-690_ImmunoPep_Healthy_1_rerun.raw	Q3UIK4|MET14_MOUSE
AAPRSFIFL	65.84	1020.58	9	-0.5	511.296	2	108.444	44941	1590000	17040	H085628a_WNE-3_CMB-690_ImmunoPep_Healthy_1_rerun.raw	Q3UIK4|MET14_MOUSE
AAPRSFIFL	27.55	1020.58	9	-0.5	511.797	2	108.684	45043	1590000	17040	H085628a_WNE-3_CMB-690_ImmunoPep_Healthy_1_rerun.raw	Q3UIK4|MET14_MOUSE
AAPRSFIFL	80.23	1020.58	9	0.6	511.295	2	108.085	44512	2540000	17418	H085632a_WNE-3_CMB-690_ImmunoPep_Healthy_2_rerun.raw	Q3UIK4|MET14_MOUSE
AAPRSFIFL	79.18	1020.58	9	0.6	511.295	2	108.316	44609	2540000	17418	H085632a_WNE-3_CMB-690_ImmunoPep_Healthy_2_rerun.raw	Q3UIK4|MET14_MOUSE
AAPRSFIFL	69.62	1020.58	9	0.6	511.295	2	108.528	44699	2540000	17418	H085632a_WNE-3_CMB-690_ImmunoPep_Healthy_2_rerun.raw	Q3UIK4|MET14_MOUSE
AAPRSRSFL	26.06	1003.56	9	-0.1	335.526	3	47.8823	19321	152000	3437	H085634a_WNE-3_CMB-690_ImmunoPep_Listeria_2_rerun.raw	Q91W98|S15A4_MOUSE
AAPTNRQIEIL	39.81	1224.68	11	1.6	613.349	2	76.1927	31045	188000	29339	H085634a_WNE-3_CMB-690_ImmunoPep_Listeria_2_rerun.raw	Q9Z0W3|NU160_MOUSE
AAPTNRQIEIL	25.43	1224.68	11	-0.9	613.348	2	76.1735	31118	106000	29599	H085638a_WNE-3_CMB-690_ImmunoPep_Listeria_3_rerun.raw	Q9Z0W3|NU160_MOUSE
AAPTNRQIEILEL	33.73	1466.81	13	1.4	734.414	2	99.4919	41236	95500	33428	H085638a_WNE-3_CMB-690_ImmunoPep_Listeria_3_rerun.raw	Q9Z0W3|NU160_MOUSE
AAVIAHDFL	89.29	955.513	9	0.1	479.263	2	85.5346	35209	1540000	16990	H085634a_WNE-3_CMB-690_ImmunoPep_Listeria_2_rerun.raw	P30282|CCND3_MOUSE
AAVIAHDFL	25.95	955.513	9	0.5	479.264	2	85.5478	34882	496000	14570	H085632a_WNE-3_CMB-690_ImmunoPep_Healthy_2_rerun.raw	P30282|CCND3_MOUSE
AAVIEYL	32.26	777.427	7	0.7	778.434	1	98.1674	40587	408000	34744	H085630a_WNE-3_CMB-690_ImmunoPep_Listeria_1_rerun.raw	Q8CCK0|H2AW_MOUSE
AAVIEYL	49.52	777.427	7	0.7	778.437	1	98.3845	40684	408000	34744	H085630a_WNE-3_CMB-690_ImmunoPep_Listeria_1_rerun.raw	Q8CCK0|H2AW_MOUSE
AAVIEYL	37.76	777.427	7	0.7	778.435	1	98.6244	40787	408000	34744	H085630a_WNE-3_CMB-690_ImmunoPep_Listeria_1_rerun.raw	Q8CCK0|H2AW_MOUSE
AAVKFHNL	87.11	898.502	8	0.2	300.508	3	51.6837	20880	852000	68	H085634a_WNE-3_CMB-690_ImmunoPep_Listeria_2_rerun.raw	Q64521|GPDM_MOUSE
AAVKFHNL	80.52	898.502	8	0.2	450.259	2	51.8767	20960	244000	14116	H085634a_WNE-3_CMB-690_ImmunoPep_Listeria_2_rerun.raw	Q64521|GPDM_MOUSE
AAVKFHNL	70.07	898.502	8	0.2	450.26	2	52.1097	21057	244000	14116	H085634a_WNE-3_CMB-690_ImmunoPep_Listeria_2_rerun.raw	Q64521|GPDM_MOUSE
AAVKFHNL	69.32	898.502	8	0.5	300.508	3	51.5691	20909	1300000	82	H085638a_WNE-3_CMB-690_ImmunoPep_Listeria_3_rerun.raw	Q64521|GPDM_MOUSE
AAVKFHNL	53.76	898.502	8	0.5	300.508	3	51.7789	20998	1300000	82	H085638a_WNE-3_CMB-690_ImmunoPep_Listeria_3_rerun.raw	Q64521|GPDM_MOUSE
AAVKFHNL	73.12	898.502	8	0.4	450.259	2	51.5267	20891	487000	14318	H085638a_WNE-3_CMB-690_ImmunoPep_Listeria_3_rerun.raw	Q64521|GPDM_MOUSE
AAVKFHNL	81.52	898.502	8	0.4	450.259	2	51.7522	20987	487000	14318	H085638a_WNE-3_CMB-690_ImmunoPep_Listeria_3_rerun.raw	Q64521|GPDM_MOUSE
AAVKFHNL	84.13	898.502	8	0.2	300.508	3	51.7106	20910	258000	61	H085636a_WNE-3_CMB-690_ImmunoPep_Healthy_3_rerun.raw	Q64521|GPDM_MOUSE
AAVKFHNL	83.58	898.502	8	0.2	300.508	3	51.9215	20999	258000	61	H085636a_WNE-3_CMB-690_ImmunoPep_Healthy_3_rerun.raw	Q64521|GPDM_MOUSE
AAVKFHNL	72.84	898.502	8	0.4	450.259	2	51.7944	20945	63900	12241	H085636a_WNE-3_CMB-690_ImmunoPep_Healthy_3_rerun.raw	Q64521|GPDM_MOUSE
AAVKFHNL	80.92	898.502	8	0.3	300.508	3	51.6479	20904	563000	73	H085630a_WNE-3_CMB-690_ImmunoPep_Listeria_1_rerun.raw	Q64521|GPDM_MOUSE
AAVKFHNL	92.64	898.502	8	0.2	450.259	2	51.6528	20906	172000	13197	H085630a_WNE-3_CMB-690_ImmunoPep_Listeria_1_rerun.raw	Q64521|GPDM_MOUSE
AAVKFHNL	41.18	898.502	8	0.1	300.508	3	51.8303	20969	172000	80	H085628a_WNE-3_CMB-690_ImmunoPep_Healthy_1_rerun.raw	Q64521|GPDM_MOUSE
AAVKFHNL	91.5	898.502	8	0.6	450.26	2	51.661	20898	54900	11889	H085628a_WNE-3_CMB-690_ImmunoPep_Healthy_1_rerun.raw	Q64521|GPDM_MOUSE
AAVKFHNL	90.17	898.502	8	0.2	300.508	3	51.4022	20772	298000	74	H085632a_WNE-3_CMB-690_ImmunoPep_Healthy_2_rerun.raw	Q64521|GPDM_MOUSE
AAVKFHNL	87.48	898.502	8	0.2	300.508	3	51.6113	20859	298000	74	H085632a_WNE-3_CMB-690_ImmunoPep_Healthy_2_rerun.raw	Q64521|GPDM_MOUSE
AAVKFHNL	83.56	898.502	8	-0.5	450.259	2	51.4949	20811	87600	12363	H085632a_WNE-3_CMB-690_ImmunoPep_Healthy_2_rerun.raw	Q64521|GPDM_MOUSE
AAVKFHNL	63.46	898.502	8	-0.5	450.258	2	51.7081	20899	87600	12363	H085632a_WNE-3_CMB-690_ImmunoPep_Healthy_2_rerun.raw	Q64521|GPDM_MOUSE
AAVLEYL	32.26	777.427	7	0.7	778.434	1	98.1674	40587	408000	34744	H085630a_WNE-3_CMB-690_ImmunoPep_Listeria_1_rerun.raw	C0HKE3|H2A1D_MOUSE;Q8BFU2|H2A3_MOUSE;C0HKE8|H2A1O_MOUSE;Q8R1M2|H2AJ_MOUSE;C0HKE9|H2A1P_MOUSE;Q8CGP5|H2A1F_MOUSE;Q64523|H2A2C_MOUSE;Q8CGP4|Q8CGP4_MOUSE;C0HKE7|H2A1N_MOUSE;P27661|H2AX_MOUSE;Q8CGP7|H2A1K_MOUSE;Q6GSS7|H2A2A_MOUSE;Q9QZQ8|H2AY_MOUSE;Q8CGP6|H2A1H_MOUSE;Q64522|H2A2B_MOUSE;C0HKE4|H2A1E_MOUSE;Q9CRC8|LRC40_MOUSE;C0HKE1|H2A1B_MOUSE;C0HKE6|H2A1I_MOUSE;C0HKE5|H2A1G_MOUSE;C0HKE2|H2A1C_MOUSE
AAVLEYL	49.52	777.427	7	0.7	778.437	1	98.3845	40684	408000	34744	H085630a_WNE-3_CMB-690_ImmunoPep_Listeria_1_rerun.raw	C0HKE3|H2A1D_MOUSE;Q8BFU2|H2A3_MOUSE;C0HKE8|H2A1O_MOUSE;Q8R1M2|H2AJ_MOUSE;C0HKE9|H2A1P_MOUSE;Q8CGP5|H2A1F_MOUSE;Q64523|H2A2C_MOUSE;Q8CGP4|Q8CGP4_MOUSE;C0HKE7|H2A1N_MOUSE;P27661|H2AX_MOUSE;Q8CGP7|H2A1K_MOUSE;Q6GSS7|H2A2A_MOUSE;Q9QZQ8|H2AY_MOUSE;Q8CGP6|H2A1H_MOUSE;Q64522|H2A2B_MOUSE;C0HKE4|H2A1E_MOUSE;Q9CRC8|LRC40_MOUSE;C0HKE1|H2A1B_MOUSE;C0HKE6|H2A1I_MOUSE;C0HKE5|H2A1G_MOUSE;C0HKE2|H2A1C_MOUSE
AAVLEYL	37.76	777.427	7	0.7	778.435	1	98.6244	40787	408000	34744	H085630a_WNE-3_CMB-690_ImmunoPep_Listeria_1_rerun.raw	C0HKE3|H2A1D_MOUSE;Q8BFU2|H2A3_MOUSE;C0HKE8|H2A1O_MOUSE;Q8R1M2|H2AJ_MOUSE;C0HKE9|H2A1P_MOUSE;Q8CGP5|H2A1F_MOUSE;Q64523|H2A2C_MOUSE;Q8CGP4|Q8CGP4_MOUSE;C0HKE7|H2A1N_MOUSE;P27661|H2AX_MOUSE;Q8CGP7|H2A1K_MOUSE;Q6GSS7|H2A2A_MOUSE;Q9QZQ8|H2AY_MOUSE;Q8CGP6|H2A1H_MOUSE;Q64522|H2A2B_MOUSE;C0HKE4|H2A1E_MOUSE;Q9CRC8|LRC40_MOUSE;C0HKE1|H2A1B_MOUSE;C0HKE6|H2A1I_MOUSE;C0HKE5|H2A1G_MOUSE;C0HKE2|H2A1C_MOUSE
AAVLNPRFL	100.72	999.587	9	-0.1	500.801	2	90.1406	37355		0	H085634a_WNE-3_CMB-690_ImmunoPep_Listeria_2_rerun.raw	Q7TPS5|C2CD5_MOUSE
AAVLNPRFL	100.78	999.587	9	-0.5	501.293	2	90.2911	37423		0	H085634a_WNE-3_CMB-690_ImmunoPep_Listeria_2_rerun.raw	Q7TPS5|C2CD5_MOUSE
AAVLNPRFL	84.1	999.587	9	0	500.801	2	89.9893	37100		0	H085638a_WNE-3_CMB-690_ImmunoPep_Listeria_3_rerun.raw	Q7TPS5|C2CD5_MOUSE
AAVLNPRFL	55.22	999.587	9	0.8	500.801	2	90.2091	37198		0	H085638a_WNE-3_CMB-690_ImmunoPep_Listeria_3_rerun.raw	Q7TPS5|C2CD5_MOUSE
AAVLNPRFL	85.1	999.587	9	-0.8	500.8	2	90.1499	36970	290000	16262	H085636a_WNE-3_CMB-690_ImmunoPep_Healthy_3_rerun.raw	Q7TPS5|C2CD5_MOUSE
AAVLNPRFL	42.15	999.587	9	-0.8	500.8	2	90.2044	36994	290000	16262	H085636a_WNE-3_CMB-690_ImmunoPep_Healthy_3_rerun.raw	Q7TPS5|C2CD5_MOUSE
AAVLNPRFL	84.12	999.587	9	-0.8	500.801	2	90.4241	37090	290000	16262	H085636a_WNE-3_CMB-690_ImmunoPep_Healthy_3_rerun.raw	Q7TPS5|C2CD5_MOUSE
AAVLNPRFL	63.77	999.587	9	-0.8	500.801	2	90.6514	37189	290000	16262	H085636a_WNE-3_CMB-690_ImmunoPep_Healthy_3_rerun.raw	Q7TPS5|C2CD5_MOUSE
AAVLNPRFL	92.19	999.587	9	-0.7	500.8	2	89.8402	37023	227000	15929	H085628a_WNE-3_CMB-690_ImmunoPep_Healthy_1_rerun.raw	Q7TPS5|C2CD5_MOUSE
AAVLNPRFL	92.72	999.587	9	-0.7	500.801	2	90.0739	37125	227000	15929	H085628a_WNE-3_CMB-690_ImmunoPep_Healthy_1_rerun.raw	Q7TPS5|C2CD5_MOUSE
AAVLNPRFL	91.91	999.587	9	-0.7	500.799	2	90.2989	37224	227000	15929	H085628a_WNE-3_CMB-690_ImmunoPep_Healthy_1_rerun.raw	Q7TPS5|C2CD5_MOUSE
AAVLNPRFL	78.39	999.587	9	-0.8	500.8	2	89.8399	36704	196000	16328	H085632a_WNE-3_CMB-690_ImmunoPep_Healthy_2_rerun.raw	Q7TPS5|C2CD5_MOUSE
AAVLNPRFL	82.99	999.587	9	-0.8	500.8	2	90.0587	36797	196000	16328	H085632a_WNE-3_CMB-690_ImmunoPep_Healthy_2_rerun.raw	Q7TPS5|C2CD5_MOUSE
AAVSNKFRDLL	79.34	1232.69	11	1	617.247	2	77.4483	31611	34900	29557	H085634a_WNE-3_CMB-690_ImmunoPep_Listeria_2_rerun.raw	Q8R1U1|COG4_MOUSE
AAVSNKFRDLL	100.83	1232.69	11	-1.2	411.904	3	77.4743	31622	147000	10747	H085634a_WNE-3_CMB-690_ImmunoPep_Listeria_2_rerun.raw	Q8R1U1|COG4_MOUSE
AAVSNKFRDLL	86.31	1232.69	11	-0.2	411.903	3	77.5634	31714	86300	10926	H085638a_WNE-3_CMB-690_ImmunoPep_Listeria_3_rerun.raw	Q8R1U1|COG4_MOUSE
AAVSNKFRDLL	75.54	1232.69	11	-0.3	411.903	3	77.2318	31493	89500	9900	H085630a_WNE-3_CMB-690_ImmunoPep_Listeria_1_rerun.raw	Q8R1U1|COG4_MOUSE
AAYEFTTL	66.31	914.438	8	0.3	915.446	1	90.342	37447	2790000	37130	H085634a_WNE-3_CMB-690_ImmunoPep_Listeria_2_rerun.raw	P32233|DRG1_MOUSE
AAYEFTTL	40.39	914.438	8	0.3	915.447	1	90.5646	37552	2790000	37130	H085634a_WNE-3_CMB-690_ImmunoPep_Listeria_2_rerun.raw	P32233|DRG1_MOUSE
AAYEFTTL	37.7	914.438	8	0.3	915.446	1	90.7812	37651	2790000	37130	H085634a_WNE-3_CMB-690_ImmunoPep_Listeria_2_rerun.raw	P32233|DRG1_MOUSE
AAYEFTTL	73.08	914.438	8	0.3	915.448	1	91.018	37762	2790000	37130	H085634a_WNE-3_CMB-690_ImmunoPep_Listeria_2_rerun.raw	P32233|DRG1_MOUSE
AAYEFTTL	36.23	914.438	8	0.9	915.446	1	90.5244	37341	2970000	37246	H085638a_WNE-3_CMB-690_ImmunoPep_Listeria_3_rerun.raw	P32233|DRG1_MOUSE
AAYEFTTL	63	914.438	8	0.9	915.447	1	90.748	37439	2970000	37246	H085638a_WNE-3_CMB-690_ImmunoPep_Listeria_3_rerun.raw	P32233|DRG1_MOUSE
AAYEFTTL	26.79	914.438	8	0.9	915.449	1	91.0808	37585	2970000	37246	H085638a_WNE-3_CMB-690_ImmunoPep_Listeria_3_rerun.raw	P32233|DRG1_MOUSE
AAYEFTTL	54.18	914.438	8	0	458.224	2	90.7431	37228	139000	12744	H085636a_WNE-3_CMB-690_ImmunoPep_Healthy_3_rerun.raw	P32233|DRG1_MOUSE
AAYEFTTL	31.8	914.438	8	0	458.224	2	90.9477	37316	139000	12744	H085636a_WNE-3_CMB-690_ImmunoPep_Healthy_3_rerun.raw	P32233|DRG1_MOUSE
AAYEFTTL	22.44	914.438	8	1	915.445	1	90.4698	37110	1770000	31828	H085636a_WNE-3_CMB-690_ImmunoPep_Healthy_3_rerun.raw	P32233|DRG1_MOUSE
AAYEFTTL	38.76	914.438	8	1	915.447	1	90.6887	37204	1770000	31828	H085636a_WNE-3_CMB-690_ImmunoPep_Healthy_3_rerun.raw	P32233|DRG1_MOUSE
AAYEFTTL	57.85	914.438	8	1	915.447	1	90.9072	37300	1770000	31828	H085636a_WNE-3_CMB-690_ImmunoPep_Healthy_3_rerun.raw	P32233|DRG1_MOUSE
AAYEFTTL	43.96	914.438	8	1	915.446	1	91.1297	37398	1770000	31828	H085636a_WNE-3_CMB-690_ImmunoPep_Healthy_3_rerun.raw	P32233|DRG1_MOUSE
AAYEFTTL	46.29	914.438	8	0.5	915.447	1	90.0742	37019	2950000	38208	H085630a_WNE-3_CMB-690_ImmunoPep_Listeria_1_rerun.raw	P32233|DRG1_MOUSE
AAYEFTTL	63.81	914.438	8	0.5	915.446	1	90.293	37118	2950000	38208	H085630a_WNE-3_CMB-690_ImmunoPep_Listeria_1_rerun.raw	P32233|DRG1_MOUSE
AAYEFTTL	43.74	914.438	8	0.5	915.447	1	90.5867	37251	2950000	38208	H085630a_WNE-3_CMB-690_ImmunoPep_Listeria_1_rerun.raw	P32233|DRG1_MOUSE
AAYEFTTL	71.18	914.438	8	0.7	915.448	1	90.2196	37189	918000	31121	H085628a_WNE-3_CMB-690_ImmunoPep_Healthy_1_rerun.raw	P32233|DRG1_MOUSE
AAYEFTTL	86.3	914.438	8	0.7	915.447	1	90.4357	37283	918000	31121	H085628a_WNE-3_CMB-690_ImmunoPep_Healthy_1_rerun.raw	P32233|DRG1_MOUSE
AAYEFTTL	41.09	914.438	8	0.7	915.447	1	90.6604	37380	918000	31121	H085628a_WNE-3_CMB-690_ImmunoPep_Healthy_1_rerun.raw	P32233|DRG1_MOUSE
AAYEFTTL	38.23	914.438	8	0.7	915.438	1	90.8582	37466	918000	31121	H085628a_WNE-3_CMB-690_ImmunoPep_Healthy_1_rerun.raw	P32233|DRG1_MOUSE
AAYEFTTL	33.76	914.438	8	0.9	915.447	1	90.3917	36938	1270000	30584	H085632a_WNE-3_CMB-690_ImmunoPep_Healthy_2_rerun.raw	P32233|DRG1_MOUSE
AAYEFTTL	33.55	914.438	8	0.9	915.447	1	90.6222	37034	1270000	30584	H085632a_WNE-3_CMB-690_ImmunoPep_Healthy_2_rerun.raw	P32233|DRG1_MOUSE
AAYEFTTL	28.55	914.438	8	0.9	915.446	1	90.9368	37167	1270000	30584	H085632a_WNE-3_CMB-690_ImmunoPep_Healthy_2_rerun.raw	P32233|DRG1_MOUSE
AAYGFRNI	96.13	910.466	8	-0.2	456.24	2	67.9972	27580	313000	14587	H085634a_WNE-3_CMB-690_ImmunoPep_Listeria_2_rerun.raw	Q9CYQ7|NARF_MOUSE
AAYGFRNI	55.34	910.466	8	0.2	456.241	2	67.7038	27557	297000	14796	H085638a_WNE-3_CMB-690_ImmunoPep_Listeria_3_rerun.raw	Q9CYQ7|NARF_MOUSE
AAYGFRNI	73.1	910.466	8	0.2	456.24	2	67.9298	27652	297000	14796	H085638a_WNE-3_CMB-690_ImmunoPep_Listeria_3_rerun.raw	Q9CYQ7|NARF_MOUSE
AAYGFRNI	76.24	910.466	8	-0.2	456.24	2	68.0575	27662	152000	12586	H085636a_WNE-3_CMB-690_ImmunoPep_Healthy_3_rerun.raw	Q9CYQ7|NARF_MOUSE
AAYGFRNI	87.93	910.466	8	-0.3	456.24	2	67.4959	27410	180000	13659	H085630a_WNE-3_CMB-690_ImmunoPep_Listeria_1_rerun.raw	Q9CYQ7|NARF_MOUSE
AAYGFRNI	98.15	910.466	8	-0.3	456.24	2	67.734	27510	180000	13659	H085630a_WNE-3_CMB-690_ImmunoPep_Listeria_1_rerun.raw	Q9CYQ7|NARF_MOUSE
AAYGFRNI	62.7	910.466	8	0.4	456.24	2	67.9027	27642	186000	12237	H085628a_WNE-3_CMB-690_ImmunoPep_Healthy_1_rerun.raw	Q9CYQ7|NARF_MOUSE
AAYGFRNI	36.54	910.466	8	0	456.241	2	67.541	27387	179000	12750	H085632a_WNE-3_CMB-690_ImmunoPep_Healthy_2_rerun.raw	Q9CYQ7|NARF_MOUSE
AAYGFRNI	83.67	910.466	8	0	456.24	2	67.7706	27482	179000	12750	H085632a_WNE-3_CMB-690_ImmunoPep_Healthy_2_rerun.raw	Q9CYQ7|NARF_MOUSE
AAYRYPYL	64.26	1015.51	8	0.5	509.271	2	77.708	31777		0	H085638a_WNE-3_CMB-690_ImmunoPep_Listeria_3_rerun.raw	G5E897|PLGT3_MOUSE
AAYRYPYL	81.48	1015.51	8	2.4	509.273	2	77.5704	31744	108000	16723	H085628a_WNE-3_CMB-690_ImmunoPep_Healthy_1_rerun.raw	G5E897|PLGT3_MOUSE
AAYSFYNV	83.66	933.423	8	2.3	934.43	1	85.8156	35337	236000	37411	H085634a_WNE-3_CMB-690_ImmunoPep_Listeria_2_rerun.raw	O70310|NMT1_MOUSE
AAYSFYNV	40.04	933.423	8	0.1	934.429	1	85.8327	35231	201000	37490	H085638a_WNE-3_CMB-690_ImmunoPep_Listeria_3_rerun.raw	O70310|NMT1_MOUSE
AAYSFYNV	40.32	933.423	8	-1.3	934.431	1	86.0666	35165	102000	32010	H085636a_WNE-3_CMB-690_ImmunoPep_Healthy_3_rerun.raw	O70310|NMT1_MOUSE
AAYSFYNV	36.49	933.423	8	0.2	934.431	1	85.4079	34946	172000	38492	H085630a_WNE-3_CMB-690_ImmunoPep_Listeria_1_rerun.raw	O70310|NMT1_MOUSE
AAYSFYNV	45.23	933.423	8	0.2	934.431	1	85.6251	35041	172000	38492	H085630a_WNE-3_CMB-690_ImmunoPep_Listeria_1_rerun.raw	O70310|NMT1_MOUSE
AAYSFYNV	92.69	933.423	8	-2.5	934.432	1	85.7359	35221	29100	31314	H085628a_WNE-3_CMB-690_ImmunoPep_Healthy_1_rerun.raw	O70310|NMT1_MOUSE
AAYSFYNV	48.33	933.423	8	0.8	934.431	1	85.9142	35037	110000	30768	H085632a_WNE-3_CMB-690_ImmunoPep_Healthy_2_rerun.raw	O70310|NMT1_MOUSE
AAYSYFRL	87.66	989.497	8	2.7	990.507	1	90.8743	37697		0	H085634a_WNE-3_CMB-690_ImmunoPep_Listeria_2_rerun.raw	Q8R4U0|STAB2_MOUSE
AAYSYFRL	99.37	989.497	8	-3.5	990.501	1	90.9071	37711		0	H085634a_WNE-3_CMB-690_ImmunoPep_Listeria_2_rerun.raw	Q8R4U0|STAB2_MOUSE
ADEVGGEALGRL	103.63	1185.6	12	0.5	593.807	2	73.4358	29869	96000	28312	H085634a_WNE-3_CMB-690_ImmunoPep_Listeria_2_rerun.raw	A8DUK4|A8DUK4_MOUSE
ADEVGGEALGRL	92.78	1185.6	12	0	593.807	2	73.5914	30032	86400	28569	H085638a_WNE-3_CMB-690_ImmunoPep_Listeria_3_rerun.raw	A8DUK4|A8DUK4_MOUSE
ADEVGGEALGRL	96.34	1185.6	12	0	593.807	2	73.0974	29754	157000	27800	H085630a_WNE-3_CMB-690_ImmunoPep_Listeria_1_rerun.raw	A8DUK4|A8DUK4_MOUSE
ADEVGGEALGRLL	104	1298.68	13	0.3	650.896	2	96.1674	40062	53200	31112	H085634a_WNE-3_CMB-690_ImmunoPep_Listeria_2_rerun.raw	A8DUK4|A8DUK4_MOUSE
ADEVGGEALGRLL	80.99	1298.68	13	-0.7	650.897	2	96.2591	39850	61400	31453	H085638a_WNE-3_CMB-690_ImmunoPep_Listeria_3_rerun.raw	A8DUK4|A8DUK4_MOUSE
ADEVGGEALGRLL	100.74	1298.68	13	1	650.347	2	95.6946	39515	327000	31124	H085630a_WNE-3_CMB-690_ImmunoPep_Listeria_1_rerun.raw	A8DUK4|A8DUK4_MOUSE
ADEVGGEALGRLLVVYPWTQ	76	2172.12	20	1.1	1087.57	2	125.281	52070	25600	45224	H085630a_WNE-3_CMB-690_ImmunoPep_Listeria_1_rerun.raw	A8DUK4|A8DUK4_MOUSE
ADGPDM(+15.99)QSLFTQY	97.66	1487.62	13	2.4	745.323	2	86.121	35476		0	H085634a_WNE-3_CMB-690_ImmunoPep_Listeria_2_rerun.raw	P09813|APOA2_MOUSE	Oxidation (M)	M6:Oxidation (M):1001.00
ADHPFIF	99.94	845.407	7	1.3	423.711	2	89.1144	36573	31200	10859	H085630a_WNE-3_CMB-690_ImmunoPep_Listeria_1_rerun.raw	P19324|SERPH_MOUSE;Q3UWK8|Q3UWK8_MOUSE
ADHPFLF	99.94	845.407	7	1.3	423.711	2	89.1144	36573	31200	10859	H085630a_WNE-3_CMB-690_ImmunoPep_Listeria_1_rerun.raw	Q8BMT0|Q8BMT0_MOUSE;O08797|O08797_MOUSE;O08806|O08806_MOUSE;Q9DAV6|Q9DAV6_MOUSE;O08800|SPB8_MOUSE;Q8VHQ1|Q8VHQ1_MOUSE;I7HJI5|I7HJI5_MOUSE;F6V5V4|F6V5V4_MOUSE;Q80UK5|Q80UK5_MOUSE;P12388|PAI2_MOUSE;Q60854|SPB6_MOUSE
ADLSSLRAPLDIPIPD	55.93	1691.91	16	2.2	846.966	2	118.084	49490	136000	35443	H085634a_WNE-3_CMB-690_ImmunoPep_Listeria_2_rerun.raw	P97372|PSME2_MOUSE
ADLSSLRAPLDIPIPD	42.14	1691.91	16	2.2	846.962	2	118.175	49528	136000	35443	H085634a_WNE-3_CMB-690_ImmunoPep_Listeria_2_rerun.raw	P97372|PSME2_MOUSE
ADLSSLRAPLDIPIPD	51.35	1691.91	16	-0.6	846.962	2	118.209	49243	72800	35571	H085638a_WNE-3_CMB-690_ImmunoPep_Listeria_3_rerun.raw	P97372|PSME2_MOUSE
ADLSSLRAPLDIPIPD	44.56	1691.91	16	-0.6	847.467	2	118.262	49266	72800	35571	H085638a_WNE-3_CMB-690_ImmunoPep_Listeria_3_rerun.raw	P97372|PSME2_MOUSE
ADLSSLRAPLDIPIPD	25.35	1691.91	16	2.8	846.964	2	118.055	49088	188000	36598	H085630a_WNE-3_CMB-690_ImmunoPep_Listeria_1_rerun.raw	P97372|PSME2_MOUSE
ADSRLPFL	32.24	917.497	8	-0.7	460.252	2	95.5187	39776		0	H085634a_WNE-3_CMB-690_ImmunoPep_Listeria_2_rerun.raw	Q3U7U3|FBX7_MOUSE
ADSRLPFL	85.92	917.497	8	-0.4	459.756	2	95.2413	39319		0	H085630a_WNE-3_CMB-690_ImmunoPep_Listeria_1_rerun.raw	Q3U7U3|FBX7_MOUSE
ADTTILFV	41.65	878.475	8	1.1	879.483	1	108.573	45165	27800	36003	H085638a_WNE-3_CMB-690_ImmunoPep_Listeria_3_rerun.raw	Q9CY50|SSRA_MOUSE
AEGQVLVLDGRGHLLG	78.57	1632.89	16	1.3	545.305	3	87.545	35869	145000	23541	H085630a_WNE-3_CMB-690_ImmunoPep_Listeria_1_rerun.raw	P19253|RL13A_MOUSE
AEILELAGNAARDN	97.33	1455.73	14	0.7	728.873	2	78.8591	32174	79900	33589	H085630a_WNE-3_CMB-690_ImmunoPep_Listeria_1_rerun.raw	Q8CCK0|H2AW_MOUSE;C0HKE3|H2A1D_MOUSE;Q8BFU2|H2A3_MOUSE;C0HKE8|H2A1O_MOUSE;Q8R1M2|H2AJ_MOUSE;C0HKE9|H2A1P_MOUSE;Q8CGP5|H2A1F_MOUSE;Q64523|H2A2C_MOUSE;C0HKE7|H2A1N_MOUSE;P27661|H2AX_MOUSE;Q8CGP7|H2A1K_MOUSE;Q6GSS7|H2A2A_MOUSE;Q9QZQ8|H2AY_MOUSE;Q8CGP6|H2A1H_MOUSE;Q64522|H2A2B_MOUSE;C0HKE4|H2A1E_MOUSE;C0HKE1|H2A1B_MOUSE;C0HKE6|H2A1I_MOUSE;C0HKE5|H2A1G_MOUSE;C0HKE2|H2A1C_MOUSE
AEILELAGNAARDN	93.16	1455.73	14	0.7	728.878	2	78.9819	32226	79900	33589	H085630a_WNE-3_CMB-690_ImmunoPep_Listeria_1_rerun.raw	Q8CCK0|H2AW_MOUSE;C0HKE3|H2A1D_MOUSE;Q8BFU2|H2A3_MOUSE;C0HKE8|H2A1O_MOUSE;Q8R1M2|H2AJ_MOUSE;C0HKE9|H2A1P_MOUSE;Q8CGP5|H2A1F_MOUSE;Q64523|H2A2C_MOUSE;C0HKE7|H2A1N_MOUSE;P27661|H2AX_MOUSE;Q8CGP7|H2A1K_MOUSE;Q6GSS7|H2A2A_MOUSE;Q9QZQ8|H2AY_MOUSE;Q8CGP6|H2A1H_MOUSE;Q64522|H2A2B_MOUSE;C0HKE4|H2A1E_MOUSE;C0HKE1|H2A1B_MOUSE;C0HKE6|H2A1I_MOUSE;C0HKE5|H2A1G_MOUSE;C0HKE2|H2A1C_MOUSE
AEILELAGNAARDN	97.78	1455.73	14	0.7	728.874	2	79.038	32250	79900	33589	H085630a_WNE-3_CMB-690_ImmunoPep_Listeria_1_rerun.raw	Q8CCK0|H2AW_MOUSE;C0HKE3|H2A1D_MOUSE;Q8BFU2|H2A3_MOUSE;C0HKE8|H2A1O_MOUSE;Q8R1M2|H2AJ_MOUSE;C0HKE9|H2A1P_MOUSE;Q8CGP5|H2A1F_MOUSE;Q64523|H2A2C_MOUSE;C0HKE7|H2A1N_MOUSE;P27661|H2AX_MOUSE;Q8CGP7|H2A1K_MOUSE;Q6GSS7|H2A2A_MOUSE;Q9QZQ8|H2AY_MOUSE;Q8CGP6|H2A1H_MOUSE;Q64522|H2A2B_MOUSE;C0HKE4|H2A1E_MOUSE;C0HKE1|H2A1B_MOUSE;C0HKE6|H2A1I_MOUSE;C0HKE5|H2A1G_MOUSE;C0HKE2|H2A1C_MOUSE
[truncated: 44,568 more rows]

## Sheet: Data_S1c_TMTpro
Data S1b. PEAKS Studio PSM report TMTpro fraction.
Peptide	-10LgP	Mass	Length	ppm	m/z	z	RT	Scan	Area	Feature Id	Source File	Accession	PTM	AScore
A(+304.21)AAALPTLYSQSL	55.97	1608.9	13	-0.1	805.459	2	67.6356	14688	13200	35352	F002688_2p_uPAC14_CMB-691_RM_Im_TMT_fr9.raw	Q9Z0H4|CELF2_MOUSE	TMT16plex	A1:TMT16plex:1000.00
[truncated: 10,083 more rows]
