# Supplementary material for: Immunopeptidomics Mapping of Listeria monocytogenes T Cell Epitopes in Mice
Source: Mol Cell Proteomics. 2024 Aug 13;23(9):100829. doi: 10.1016/j.mcpro.2024.100829 (PMC11414675; doi:10.1016/j.mcpro.2024.100829)
Supplement: Data S2 [file mmc3.xlsx]

## Sheet: Data_S2_Legend
Data S2. List of high-confidence Listeria monocytogenes EGD peptides retained after filtering out decoy sequences, potential contaminants, all potential host-derived sequences, as well as peptides with lower abundance in infected samples. Peptides were identified by PEAKS Studio 11 at 1% FDR and with higher intensity in Listeria-infected samples. See below for detailed information per column.
Column	Content
A	Identified peptide sequence.
B	Peptide length (amino acids).
C	UniProtKB protein accession.
D	Protein description (EGD strain).
E	Gene name (EGD strain).
F	Locus identified (EGD strain).
G	Homologous gene EGD-E strain.
H	Description homologous protein EGD-E strain.
I	Identified in label-free or TMT-labeled fraction.
J	Pearson correlation to synthetic peptides. In total eight peptides were synthesized and tested.
K	Subcellular prediction by PSORTdb 4.0 (http://db.psort.org/).
L	Other epitopes present in the IEDB (https://www.iedb.org/) or identified previously by Mayer et al., 2021.
M	Vaxign-ML score. Machine learning algorithm that scores proteins from 100 (high protection) to 0 (low protection). See Ong et al. (2020).
N	Binding to either H2Kb or H2Db predicted by NetMHCpan-4.1b (https://services.healthtech.dtu.dk/services/NetMHCpan-4.1/) (%Rank < 2).
O	Predicted binding level by NetMHCpan-4.1: either strong (%Rank < 0.5) or weak (%Rank < 2).
P:R	NetMHCpan-4.1 prediction for H2Db, displaying respectively the %Rank, predicted binding affinity (nM) and bind level (SB = strong binder, WB = weak binder).
S:U	NetMHCpan-4.1 prediction for H2Kb, displaying respectively the %Rank, predicted binding affinity (nM) and bind level (SB = strong binder, WB = weak binder).
V	Fold change Listeria-infected/uninfected samples, derived from two sample t-test after imputation in Perseus.
W	PEAKS Studio 11 -log P score, indicating the scoring significance of a peptide-precursor spectrum match.
X	Monoisotopic mass of the peptide.
Y	Peptide precursor mass-to-charge ratio.
Z	Retention time (elution time) of the spectrum.
AA	The precursor mass error (in ppm).
AB	Peptide precursor charge.
AC	Spectrum scan number.
AD	Thermo RAW file identified scan.

## Sheet: Data_S2
Data S2. List of high-confidence Listeria peptides.
Peptide Sequence	Peptide Length	UniProtKB	EGD Protein Name	EGD Gene Name	EGD Locus	EGD-e Homolog Gene Name	EGD-e Homolog Protein Name	LC-MS/MS Fraction	Correlation Synthetic Peptide	Subcellular prediction pSORTb4.0	Antigen IEDB	Vaxign-ML score	Best allele		H-2-Db			H-2-Kb			Fold Change Infected/Uninfected	PEAKS Studio 11 Identification
													H-2 allele	Bind level	%Rank	Aff(nM)	BindLevel	%Rank	Aff(nM)	BindLevel		-10LgP	Mass	m/z	RT	ppm	Charge	Scan	Source File
AEHAIALAKD	10	A0A3Q0NB78	Cellobiose phosphotransferase system YdjC-like protein	LMON_0322	LMON_0322	lmo0314	Lmo0314 protein	TMT	0.99	Cytoplasmic	-	89.2			84.375	43230.2		77.895	30066		0.43414	57.57	1645.96	549.662	57.4478	0.3	3	10382	F002674_2p_uPAC14_CMB-691_RM_Im_TMT_fr2.raw
GGLLSIGI	8	A0A3Q0NFA6	Inner membrane protein YihY, formerly thought to be RNase BN	LMON_1773	LMON_1773	lmo1706	Lmo1706 protein	TMT	0.97	Cytoplasmic Membrane	-	90.9			26.769	34071.2		17.958	16587		1.02034	37.44	1032.65	517.332	70.7702	0.2	2	16804	F002672_2p_uPAC14_CMB-691_RM_Im_TMT_fr1.raw
VTYNYINI	8	A0A3Q0NC29	Cell wall surface anchor family protein	LMON_0576	LMON_0576	lmo0576	Lmo0576 protein	Label-free	0.96	Cytoplasmic Membrane	-	97.5	H-2-Kb	SB	2.94	10589.1		0.005	3.71	SB	0.897614	45.17	998.507	500.261	97.7131	0.7	2	40347	H085630a_WNE-3_CMB-690_ImmunoPep_Listeria_1_rerun.raw
TVRALREAI	9	A0A3Q0NF79	ABC transporter, ATP-binding/permease protein	LMON_1719	LMON_1719	lmo1652	Lmo1652 protein	TMT	0.95	Cytoplasmic Membrane	-	91.3			8.505	21639.5		9.958	8875.68		0.460734	47.18	1331.82	444.948	58.0858	0.1	3	10727	F002678_2p_uPAC14_CMB-691_RM_Im_TMT_fr4.raw
VGTLTEQI	8	A0A3Q0NGE6	Inactive homolog of metal-dependent proteases, putative molecular chaperone	LMON_2148	LMON_2148	lmo2077	Lmo2077 protein	TMT	0.95	Unknown	-	90.4			19.299	32983.7		8.234	14454.5		1.17622	44.02	1163.67	582.843	62.8448	0	2	12701	F002674_2p_uPAC14_CMB-691_RM_Im_TMT_fr2.raw
TGKGWTSF	8	A0A3Q0NF73	L-lactate dehydrogenase	LMON_1734	LMON_1734	lmo1667	L-lactate dehydrogenase (EC 1.1.1.27)	Label-free	0.93	Cytoplasmic	-	90.9			18.899	37155.3		6.622	14340.3		0.986953	31.97	882.423	442.22	68.787	1.5	2	27904	H085634a_WNE-3_CMB-690_ImmunoPep_Listeria_2_rerun.raw
IAIGVIGL	8	A0A3Q0NED7	Cell division protein FtsK	LMON_1448	LMON_1448	lmo1386	DNA translocase FtsK	TMT	0.94	Cytoplasmic Membrane	IEDB Epitope 93716	93.1	H-2-Kb	SB	9.468	28217.1		0.451	515.99	SB	0.53093	79.98	1058.7	530.359	76.4388	0.3	2	17825	F002682_2p_uPAC14_CMB-691_RM_Im_TMT_fr6.raw
GQVLGGRAGLY	11	A0A3Q0NEX6	FIG009439: Cytosolic protein containing multiple CBS domains	LMON_1643	LMON_1643	lmo1576	Lmo1576 protein	Label-free	0.86	Cytoplasmic	-	90.9			23.92	34649.2		55.098	29736		0.693818	32.48	1089.59	545.804	69.9361	0.9	2	28444	H085632a_WNE-3_CMB-690_ImmunoPep_Healthy_2_rerun.raw
IDTIIHVI	8	A0A3Q0NC92	Flagellar biosynthesis protein FliS	LMON_0713	LMON_0713	lmo0708	Lmo0708 protein	TMT	0.83	Unknown	IEDB Epitope 109144	77.9			21.723	34629.4		11.391	17406.2		1.72592	39.59	1226.76	614.386	74.4883	1.5	2	17100	F002684_2p_uPAC14_CMB-691_RM_Im_TMT_fr7.raw
KITGTKTYL	9	A0A3Q0NFJ7	Poly (Glycerol-phosphate) alpha-glucosyltransferase	LMON_1865	LMON_1865	lmo1798	Lmo1798 protein	Label-free	0.81	Unknown	-	95.4			5.182	24965.4		4.204	7569.72		1.78704	21.98	1023.6	342.206	42.0567	-0.7	3	16991	H085638a_WNE-3_CMB-690_ImmunoPep_Listeria_3_rerun.raw
KFNKLPNL	8	A0A3Q0NC12	Internalin-like protein (LPXTG motif) Lmo0610 homolog	LMON_0611	LMON_0611	lmo0610	Lmo0610 protein	Label-free	0.8	Cellwall	DOI 10.1038/s41467-022-33721-y	97.5	H-2-Kb	WB	31.122	39686		0.827	994.5	WB	1.04982	44.74	972.576	325.199	57.5637	0.7	3	23338	H085634a_WNE-3_CMB-690_ImmunoPep_Listeria_2_rerun.raw
ELVLLLQI	8	A0A3Q0NFV4	Chromosome replication initiation protein dnaD	dnaD	LMON_1963	lmo1895	DnaD protein	Label-free	0.67	Cytoplasmic Membrane	-	87.3			39.542	38415.2		15.129	22146.8		2.38056	24.01	939.601	940.608	126.547	0.1	1	52981	H085634a_WNE-3_CMB-690_ImmunoPep_Listeria_2_rerun.raw
