# Supplementary material for: Immunopeptidomics Mapping of Listeria monocytogenes T Cell Epitopes in Mice
Source: Mol Cell Proteomics. 2024 Aug 13;23(9):100829. doi: 10.1016/j.mcpro.2024.100829 (PMC11414675; doi:10.1016/j.mcpro.2024.100829)
Supplement: Data S3 [file mmc4.xlsx]

## Sheet: Data_S3
Data S3. Overview of project files available on PRIDE (PXD047750).
Filename	Fraction	Condition	Type	Description
db.LF.mzidentml.xml	Label-free	-	OTHER	PEAKS Studio label-free search: mzIdentML results
db.LF.pep.xml	Label-free	-	OTHER	PEAKS Studio label-free search: pepXML results
db.peptides.LF.csv	Label-free	-	SEARCH	PEAKS Studio label-free search: Peptide report database search
db.peptides.TMT.csv	TMT16	-	SEARCH	PEAKS Studio TMT search: Peptide report database search
db.protein-peptides.LF.csv	Label-free	-	SEARCH	PEAKS Studio label-free search: Support Peptide CSV database search
db.protein-peptides.TMT.csv	TMT16	-	SEARCH	PEAKS Studio TMT search: Support Peptide CSV database search
db.proteins.LF.csv	Label-free	-	SEARCH	PEAKS Studio label-free search: Protein report database search
db.proteins.LF.fasta	Label-free	-	OTHER	PEAKS Studio exported FASTA of label-free identified proteins database search
db.proteins.TMT.csv	TMT16	-	SEARCH	PEAKS Studio TMT search: Protein report database search
db.proteins.TMT.fasta	TMT16	-	OTHER	PEAKS Studio exported FASTA of TMT identified proteins database search
db.psms.LF.csv	Label-free	-	SEARCH	PEAKS Studio label-free search: PSM report database search
db.psms.TMT.csv	TMT16	-	SEARCH	PEAKS Studio TMT search: PSM report database search
db.TMT.mzidentml.xml	TMT16	-	OTHER	PEAKS Studio TMT search: mzIdentML results
db.TMT.pep.xml	TMT16	-	OTHER	PEAKS Studio TMT search: pepXML results
F002672_2p_uPAC14_CMB-691_RM_Im_TMT_fr1.raw	TMT16	Uninfected:129N,130N,131N - Listeria: 132N,133N,134N	RAW	Raw MS data TMT-labeled, fraction #1
F002672_2p_uPAC14_CMB-691_RM_Im_TMT_fr1.raw.mgf	TMT16	Uninfected:129N,130N,131N - Listeria: 132N,133N,134N	PEAK	PEAKS Studio Refined MGF TMT-labeled, fraction #1
F002674_2p_uPAC14_CMB-691_RM_Im_TMT_fr2.raw	TMT16	Uninfected:129N,130N,131N - Listeria: 132N,133N,134N	RAW	Raw MS data TMT-labeled, fraction #2
F002674_2p_uPAC14_CMB-691_RM_Im_TMT_fr2.raw.mgf	TMT16	Uninfected:129N,130N,131N - Listeria: 132N,133N,134N	PEAK	PEAKS Studio Refined MGF TMT-labeled, fraction #2
F002676_2p_uPAC14_CMB-691_RM_Im_TMT_fr3.raw	TMT16	Uninfected:129N,130N,131N - Listeria: 132N,133N,134N	RAW	Raw MS data TMT-labeled, fraction #3
F002676_2p_uPAC14_CMB-691_RM_Im_TMT_fr3.raw.mgf	TMT16	Uninfected:129N,130N,131N - Listeria: 132N,133N,134N	PEAK	PEAKS Studio Refined MGF TMT-labeled, fraction #3
F002678_2p_uPAC14_CMB-691_RM_Im_TMT_fr4.raw	TMT16	Uninfected:129N,130N,131N - Listeria: 132N,133N,134N	RAW	Raw MS data TMT-labeled, fraction #4
F002678_2p_uPAC14_CMB-691_RM_Im_TMT_fr4.raw.mgf	TMT16	Uninfected:129N,130N,131N - Listeria: 132N,133N,134N	PEAK	PEAKS Studio Refined MGF TMT-labeled, fraction #4
F002680_2p_uPAC14_CMB-691_RM_Im_TMT_fr5.raw	TMT16	Uninfected:129N,130N,131N - Listeria: 132N,133N,134N	RAW	Raw MS data TMT-labeled, fraction #5
F002680_2p_uPAC14_CMB-691_RM_Im_TMT_fr5.raw.mgf	TMT16	Uninfected:129N,130N,131N - Listeria: 132N,133N,134N	PEAK	PEAKS Studio Refined MGF TMT-labeled, fraction #5
F002682_2p_uPAC14_CMB-691_RM_Im_TMT_fr6.raw	TMT16	Uninfected:129N,130N,131N - Listeria: 132N,133N,134N	RAW	Raw MS data TMT-labeled, fraction #6
F002682_2p_uPAC14_CMB-691_RM_Im_TMT_fr6.raw.mgf	TMT16	Uninfected:129N,130N,131N - Listeria: 132N,133N,134N	PEAK	PEAKS Studio Refined MGF TMT-labeled, fraction #6
F002684_2p_uPAC14_CMB-691_RM_Im_TMT_fr7.raw	TMT16	Uninfected:129N,130N,131N - Listeria: 132N,133N,134N	RAW	Raw MS data TMT-labeled, fraction #7
F002684_2p_uPAC14_CMB-691_RM_Im_TMT_fr7.raw.mgf	TMT16	Uninfected:129N,130N,131N - Listeria: 132N,133N,134N	PEAK	PEAKS Studio Refined MGF TMT-labeled, fraction #7
F002686_2p_uPAC14_CMB-691_RM_Im_TMT_fr8.raw	TMT16	Uninfected:129N,130N,131N - Listeria: 132N,133N,134N	RAW	Raw MS data TMT-labeled, fraction #8
F002686_2p_uPAC14_CMB-691_RM_Im_TMT_fr8.raw.mgf	TMT16	Uninfected:129N,130N,131N - Listeria: 132N,133N,134N	PEAK	PEAKS Studio Refined MGF TMT-labeled, fraction #8
F002688_2p_uPAC14_CMB-691_RM_Im_TMT_fr9.raw	TMT16	Uninfected:129N,130N,131N - Listeria: 132N,133N,134N	RAW	Raw MS data TMT-labeled, fraction #9
F002688_2p_uPAC14_CMB-691_RM_Im_TMT_fr9.raw.mgf	TMT16	Uninfected:129N,130N,131N - Listeria: 132N,133N,134N	PEAK	PEAKS Studio Refined MGF TMT-labeled, fraction #9
F002690_2p_uPAC14_CMB-691_RM_Im_TMT_fr10.raw	TMT16	Uninfected:129N,130N,131N - Listeria: 132N,133N,134N	RAW	Raw MS data TMT-labeled, fraction #10
F002690_2p_uPAC14_CMB-691_RM_Im_TMT_fr10.raw.mgf	TMT16	Uninfected:129N,130N,131N - Listeria: 132N,133N,134N	PEAK	PEAKS Studio Refined MGF TMT-labeled, fraction #10
F002691_2p_uPAC14_CMB-691_RM_Im_TMT_fr11.raw	TMT16	Uninfected:129N,130N,131N - Listeria: 132N,133N,134N	RAW	Raw MS data TMT-labeled, fraction #11
F002691_2p_uPAC14_CMB-691_RM_Im_TMT_fr11.raw.mgf	TMT16	Uninfected:129N,130N,131N - Listeria: 132N,133N,134N	PEAK	PEAKS Studio Refined MGF TMT-labeled, fraction #11
F002692_2p_uPAC14_CMB-691_RM_Im_TMT_fr12.raw	TMT16	Uninfected:129N,130N,131N - Listeria: 132N,133N,134N	RAW	Raw MS data TMT-labeled, fraction #12
F002692_2p_uPAC14_CMB-691_RM_Im_TMT_fr12.raw.mgf	TMT16	Uninfected:129N,130N,131N - Listeria: 132N,133N,134N	PEAK	PEAKS Studio Refined MGF TMT-labeled, fraction #2
H085628a_WNE-3_CMB-690_ImmunoPep_Healthy_1_rerun.raw	Label-free	Uninfected	RAW	Raw MS data label-free, non-infected mouse spleens #1
H085628a_WNE-3_CMB-690_ImmunoPep_Healthy_1_rerun.raw.mgf	Label-free	Uninfected	PEAK	PEAKS Studio refined MGF label-free, non-infected mouse spleens #1
H085630a_WNE-3_CMB-690_ImmunoPep_Listeria_1_rerun.raw	Label-free	Listeria-infected	RAW	Raw MS data label-free, Listeria-infected mouse spleens #1
H085630a_WNE-3_CMB-690_ImmunoPep_Listeria_1_rerun.raw.mgf	Label-free	Listeria-infected	PEAK	PEAKS Studio refined MGF label-free, Listeria-infected mouse spleens #1
H085632a_WNE-3_CMB-690_ImmunoPep_Healthy_2_rerun.raw	Label-free	Uninfected	RAW	Raw MS data label-free, non-infected mouse spleens #2
H085632a_WNE-3_CMB-690_ImmunoPep_Healthy_2_rerun.raw.mgf	Label-free	Uninfected	PEAK	PEAKS Studio refined MGF label-free, non-infected mouse spleens #2
H085634a_WNE-3_CMB-690_ImmunoPep_Listeria_2_rerun.raw	Label-free	Listeria-infected	RAW	Raw MS data label-free, Listeria-infected mouse spleens #2
H085634a_WNE-3_CMB-690_ImmunoPep_Listeria_2_rerun.raw.mgf	Label-free	Listeria-infected	PEAK	PEAKS Studio refined MGF label-free, Listeria-infected mouse spleens #2
H085636a_WNE-3_CMB-690_ImmunoPep_Healthy_3_rerun.raw	Label-free	Uninfected	RAW	Raw MS data label-free, non-infected mouse spleens #3
H085636a_WNE-3_CMB-690_ImmunoPep_Healthy_3_rerun.raw.mgf	Label-free	Uninfected	PEAK	PEAKS Studio refined MGF label-free, non-infected mouse spleens #3
H085638a_WNE-3_CMB-690_ImmunoPep_Listeria_3_rerun.raw	Label-free	Listeria-infected	RAW	Raw MS data label-free, Listeria-infected mouse spleens #3
H085638a_WNE-3_CMB-690_ImmunoPep_Listeria_3_rerun.raw.mgf	Label-free	Listeria-infected	PEAK	PEAKS Studio refined MGF label-free, Listeria-infected mouse spleens #3
Listeria_EGD_Mouse.fasta	Search database	-	FASTA	Searched Listeria mouse database
CMB-1596DDA_UPRC_10090_H0643_1p_IonOpt13_CMB-1596_LauraVanMoortel_immunopeptides_1.raw	Label-free	Synthetic peptides	RAW	Raw MS data label-free synthetic peptides (second mix-3rd injection)
CMB-1596DDA_UPRC_10090_H0643_1p_IonOpt13_CMB-1596_LauraVanMoortel_immunopeptides_new-1.raw	Label-free	Synthetic peptides	RAW	Raw MS data label-free synthetic peptides (only ELVLLLQI) with 1+ charge state inclusion
CMB-1598DDA_UPRC10090__F012572_1p_IhT_trapPM1_Neo_EASYJB_TMTpro_peptides.raw	TMT16	Synthetic peptides	RAW	Raw MS data TMT-labeled synthetic peptides (second mix)
E35634_1p_uPAC26_PM7__Laura_10_peptides_HCD	Label-free	Synthetic peptides	RAW	Raw MS data label-free synthetic peptides (second mix-1st injection)
E35756_1p_uPAC26_PM7_CMB-1596_laura_10peptides_DDM_HCD_peptidomics.raw	Label-free	Synthetic peptides	RAW	Raw MS data label-free synthetic peptides (second mix-2nd injection)
H088287_1p_WNE15_trap22_CMB-875_TMTpro_synthpeps.raw	TMT16	Synthetic peptides	RAW	Raw MS data TMT-labeled synthetic peptides (first mix)
H089048_1p_WNE15_trap16_CMB-848_synth_peptides_Rupert.raw	Label-free	Synthetic peptides	RAW	Raw MS data label-free synthetic peptides (first mix)
synthetic_peptide_scans.txt	Label-free and TMT16	Synthetic peptides	SEARCH	Text file stating the scans and files of the Listeria peptides correlation mirror plots in the manuscript.
